# Supplementary material for: Crystal structure of bis­{S-octyl-3-[(thio­phen-2-yl)methyl­idene]di­thio­carbazato-κ2 N 3,S}nickel(II)
Source: Acta Crystallogr E Crystallogr Commun. 2023 Jul 11;79(Pt 8):714–7. doi: 10.1107/S2056989023005935 (PMC10439407; doi:10.1107/S2056989023005935)
Supplement: Supplementary file 1 [file e-79-00714-sup1.cif]

##############################################################################
#                                                                            #
# This CIF contains the data in a paper accepted for publication in          #
# Acta Crystallographica Section E. It conforms to the requirements of       #
# Notes for Authors for Acta Crystallographica Section E, and has been       #
# peer reviewed under the auspices of the IUCr Commission on Journals.       #
#                                                                            #
# Full details of the Crystallographic Information File format               #
# are given in the paper "The Crystallographic Information File (CIF):       #
# a New Standard Archive File for Crystallography" by S. R. Hall, F. H.      #
# Allen and I. D. Brown [Acta Cryst. (1991), A47, 655-685].                  #
#                                                                            #
# The current version of the core CIF dictionary is obtainable from          #
# ftp://ftp.iucr.org/pub/cif_core.dic.                                       #
#                                                                            #
# Software is freely available for graphical display of the structure(s)     #
# in this CIF. For information consult the CIF software page                 #
# http://www.iucr.org/resources/cif/software.                                #
#                                                                            #
# This file may be used for bona fide research purposes within the           #
# scientific community so long as proper attribution is given to the journal # 
# article from which it was obtained.                                        #
#                                                                            #
##############################################################################
data_global
_audit_creation_method     'by CrystalStructure 4.3'
_journal_date_recd_electronic     2023-06-06
_journal_date_accepted     2023-07-06
_journal_name_full     'Acta Crystallographica, Section E'
_journal_year     2023
_journal_volume     79
_journal_issue      8
_journal_page_first     0
_journal_page_last     0
_journal_paper_category     GM
_journal_paper_doi     10.1107/S2056989023005935
_journal_coeditor_code     PK2690
_publ_contact_author_name     'Md. Belayet Hossain Howlader'
_publ_contact_author_address
; Department of Chemistry
  Rajshahi University
  Rajshahi-6205
  Bangladesh
;
_publ_contact_author_email     'mbhhowlader@yahoo.com'
_publ_contact_author_fax     '+88-0721-750064'
_publ_contact_author_phone     '+88-0721-760035'
_publ_section_title
;\
Crystal structure of
bis{<i>S</i>-octyl-3-[(thiophen-2-yl)methylidene]dithiocarbazato-\
\k^2^<i>N</i>^3^,<i>S</i>}nickel(II)
;
_publ_section_title_footnote     .
loop_
    _publ_author_name
    _publ_author_address
    'Sultana Shakila Khan'
;
Department of Chemistry, Rajshahi University, Rajshahi-6205, Bangladesh
;
    'Md. Belayet Hossain Howlader'
;
Department of Chemistry, Rajshahi University, Rajshahi-6205, Bangladesh
;
    'Md. Chanmiya Sheikh'
;
Department of Applied Science, Faculty of Science,
Okayama University of Science, Japan
;
    'Ryuta Miyatake'
;
Center for Environmental Conservation and Research Safety,
University of Toyama, 3190 Gofuku, Toyama, 930-8555, Japan
;
    'Ennio Zangrando'
;
Department of Chemical and Pharmaceutical Sciences, University of Trieste,
 Italy.
;
_publ_section_synopsis
;
The mononuclear nickel(II) complex is bis-chelated by dithiocarbazato ligands
bearing a thienyl ring and an <i>n</i>-octyl alkyl chain.
;
data_I
_audit_creation_method     'SHELXL-2019/2'
_chemical_name_systematic
;\
Bis{<i>S</i>-octyl-3-[(thiophen-2-yl)methylidene]dithiocarbazato-\
\k^2^<i>N</i>^3^,<i>S</i>}nickel(II)
;
_chemical_name_common     ?
_chemical_formula_moiety     'C28 H42 N4 Ni S6'
_chemical_formula_sum     'C28 H42 N4 Ni S6'
_chemical_formula_iupac     '[Ni (C14 H21 N2 S3)2]'
_chemical_formula_weight     685.72
_chemical_melting_point     ?
_space_group_crystal_system     monoclinic
_space_group_name_H-M_alt     'P 21/c'
_space_group_name_Hall     '-P 2ybc'
loop_
    _space_group_symop_operation_xyz
    'x, y, z'
    '-x, y+1/2, -z+1/2'
    '-x, -y, -z'
    'x, -y-1/2, z-1/2'
_cell_length_a     15.5444(6)
_cell_length_b     5.5388(3)
_cell_length_c     20.1592(8)
_cell_angle_alpha     90
_cell_angle_beta     103.675(7)
_cell_angle_gamma     90
_cell_volume     1686.44(13)
_cell_formula_units_Z     2
_cell_measurement_reflns_used     10434
_cell_measurement_theta_min     2.08
_cell_measurement_theta_max     27.47
_cell_measurement_temperature     173(2)
_exptl_crystal_description     needle
_exptl_crystal_colour     orange
_exptl_crystal_size_max     0.080
_exptl_crystal_size_mid     0.020
_exptl_crystal_size_min     0.010
_exptl_crystal_density_diffrn     1.350
_exptl_crystal_density_meas     ?
_exptl_crystal_density_method     ?
_exptl_crystal_F_000     724
_exptl_absorpt_coefficient_mu     0.971
_exptl_absorpt_correction_type     multi-scan
_exptl_absorpt_process_details
;
(ABSCOR; Rigaku, 1995)
;
_exptl_absorpt_correction_T_min     0.815
_exptl_absorpt_correction_T_max     0.990
_diffrn_ambient_temperature     173(2)
_diffrn_radiation_type     MoK\a
_diffrn_radiation_wavelength     0.71075
_diffrn_measurement_device_type     'Rigaku R-AXIS RAPID'
_diffrn_measurement_method     \w
_diffrn_detector_area_resol_mean     10.000
_diffrn_reflns_number     15791
_diffrn_reflns_av_R_equivalents     0.0771
_diffrn_reflns_av_unetI/netI     0.0638
_diffrn_reflns_theta_min     2.697
_diffrn_reflns_theta_max     27.465
_diffrn_reflns_theta_full     25.242
_diffrn_measured_fraction_theta_max     0.998
_diffrn_measured_fraction_theta_full     0.998
_diffrn_reflns_limit_h_min     -19
_diffrn_reflns_limit_h_max     20
_diffrn_reflns_limit_k_min     -7
_diffrn_reflns_limit_k_max     7
_diffrn_reflns_limit_l_min     -26
_diffrn_reflns_limit_l_max     25
_refine_special_details     ?
_reflns_number_total     3850
_reflns_number_gt     2621
_reflns_threshold_expression     'I > 2\s(I)'
_refine_ls_structure_factor_coef     Fsqd
_refine_ls_matrix_type     full
_refine_ls_R_factor_all     0.0832
_refine_ls_R_factor_gt     0.0446
_refine_ls_wR_factor_gt     0.0703
_refine_ls_wR_factor_ref     0.0787
_refine_ls_goodness_of_fit_ref     0.999
_refine_ls_restrained_S_all     0.999
_refine_ls_number_reflns     3850
_refine_ls_number_parameters     179
_refine_ls_number_restraints     0
_refine_ls_hydrogen_treatment     constr
_refine_ls_weighting_scheme     calc
_refine_ls_weighting_details
              'w=1/[\s^2^(Fo^2^)+(0.0329P)^2^+0.0128P] where P=(Fo^2^+2Fc^2^)/3'
_atom_sites_solution_hydrogens     geom
_atom_sites_solution_primary     ?
_atom_sites_solution_secondary     ?
_refine_ls_shift/su_max     0.001
_refine_ls_shift/su_mean     0.000
_refine_diff_density_max     0.441
_refine_diff_density_min     -0.272
_refine_ls_extinction_method     none
_refine_ls_extinction_coef     .
loop_
    _atom_type_symbol
    _atom_type_description
    _atom_type_scat_dispersion_real
    _atom_type_scat_dispersion_imag
    _atom_type_scat_source
    'C' 'C' 0.0033 0.0016
                         'International Tables Vol C Tables 4.2.6.8 and 6.1.1.4'
    'H' 'H' 0.0000 0.0000
                         'International Tables Vol C Tables 4.2.6.8 and 6.1.1.4'
    'N' 'N' 0.0061 0.0033
                         'International Tables Vol C Tables 4.2.6.8 and 6.1.1.4'
    'Ni' 'Ni' 0.3393 1.1124
                         'International Tables Vol C Tables 4.2.6.8 and 6.1.1.4'
    'S' 'S' 0.1246 0.1234
                         'International Tables Vol C Tables 4.2.6.8 and 6.1.1.4'
_computing_data_collection
;
RAPID-AUTO (Rigaku, 2018)
;
_computing_cell_refinement
;
RAPID-AUTO (Rigaku, 2018)
;
_computing_data_reduction
;
RAPID-AUTO (Rigaku, 2018)
;
_computing_structure_solution
;
<i>SHELXT</i> (Sheldrick, 2015a)
;
_computing_structure_refinement
;
<i>SHELXL2019/2</i> (Sheldrick, 2015b)
;
_computing_molecular_graphics
;
DIAMOND (Brandenburg, 1999)
;
_computing_publication_material
;
WinGX (Farrugia, 2012)
;
loop_
    _atom_site_type_symbol
    _atom_site_label
    _atom_site_fract_x
    _atom_site_fract_y
    _atom_site_fract_z
    _atom_site_U_iso_or_equiv
    _atom_site_adp_type
    _atom_site_calc_flag
    _atom_site_occupancy
    _atom_site_disorder_assembly
    _atom_site_disorder_group
    Ni Ni1 0.500000 0.500000 0.500000 0.02461(12) Uani d 1 . .
    S S1 0.43249(4) 0.34173(13) 0.57239(3) 0.03295(17) Uani d 1 . .
    S S2 0.30020(4) -0.04469(12) 0.55073(3) 0.03283(17) Uani d 1 . .
    S S3 0.33321(4) -0.17114(13) 0.33566(3) 0.03364(17) Uani d 1 . .
    N N1 0.43677(12) 0.2681(4) 0.43617(10) 0.0263(5) Uani d 1 . .
    N N2 0.37776(13) 0.1034(4) 0.45452(10) 0.0274(5) Uani d 1 . .
    C C1 0.32299(17) -0.2689(5) 0.25377(13) 0.0364(7) Uani d 1 . .
    H H1 0.290649 -0.408991 0.235505 0.044 Uiso calc 1 . .
    C C2 0.36579(17) -0.1259(5) 0.21773(13) 0.0384(7) Uani d 1 . .
    H H2 0.366185 -0.152919 0.171263 0.046 Uiso calc 1 . .
    C C3 0.40956(16) 0.0668(5) 0.25668(12) 0.0331(6) Uani d 1 . .
    H H3 0.443110 0.184342 0.239444 0.040 Uiso calc 1 . .
    C C4 0.39872(15) 0.0677(4) 0.32296(12) 0.0273(6) Uani d 1 . .
    C C5 0.44139(15) 0.2400(5) 0.37290(12) 0.0289(6) Uani d 1 . .
    H H5 0.478965 0.351305 0.357540 0.035 Uiso calc 1 . .
    C C6 0.37280(14) 0.1323(4) 0.51739(12) 0.0255(5) Uani d 1 . .
    C C7 0.25455(16) -0.2377(5) 0.47858(12) 0.0317(6) Uani d 1 . .
    H H7A 0.228117 -0.136545 0.438453 0.038 Uiso calc 1 . .
    H H7B 0.302730 -0.334361 0.467263 0.038 Uiso calc 1 . .
    C C8 0.18415(17) -0.4070(5) 0.49347(13) 0.0338(6) Uani d 1 . .
    H H8A 0.210547 -0.512821 0.532553 0.041 Uiso calc 1 . .
    H H8B 0.136169 -0.311795 0.505600 0.041 Uiso calc 1 . .
    C C9 0.14665(17) -0.5596(5) 0.43057(13) 0.0364(7) Uani d 1 . .
    H H9A 0.123844 -0.450452 0.391478 0.044 Uiso calc 1 . .
    H H9B 0.195365 -0.655482 0.419806 0.044 Uiso calc 1 . .
    C C10 0.07291(17) -0.7307(5) 0.43757(13) 0.0368(6) Uani d 1 . .
    H H10A 0.025185 -0.637168 0.450618 0.044 Uiso calc 1 . .
    H H10B 0.096283 -0.847621 0.474588 0.044 Uiso calc 1 . .
    C C11 0.03444(17) -0.8679(5) 0.37195(13) 0.0393(7) Uani d 1 . .
    H H11A 0.011898 -0.749798 0.335090 0.047 Uiso calc 1 . .
    H H11B 0.082584 -0.960448 0.359172 0.047 Uiso calc 1 . .
    C C12 -0.03979(17) -1.0408(5) 0.37605(14) 0.0403(7) Uani d 1 . .
    H H12A -0.016871 -1.163148 0.411632 0.048 Uiso calc 1 . .
    H H12B -0.087282 -0.949827 0.390228 0.048 Uiso calc 1 . .
    C C13 -0.0790(2) -1.1686(7) 0.30929(15) 0.0569(9) Uani d 1 . .
    H H13A -0.102651 -1.046174 0.273913 0.068 Uiso calc 1 . .
    H H13B -0.031228 -1.257274 0.294768 0.068 Uiso calc 1 . .
    C C14 -0.1521(2) -1.3442(7) 0.31334(18) 0.0693(11) Uani d 1 . .
    H H14A -0.128788 -1.469718 0.347054 0.083 Uiso calc 1 . .
    H H14B -0.174872 -1.418856 0.268549 0.083 Uiso calc 1 . .
    H H14C -0.200158 -1.257687 0.327044 0.083 Uiso calc 1 . .
loop_
    _atom_site_aniso_label
    _atom_site_aniso_U_11
    _atom_site_aniso_U_22
    _atom_site_aniso_U_33
    _atom_site_aniso_U_12
    _atom_site_aniso_U_13
    _atom_site_aniso_U_23
    Ni1 0.0294(2) 0.0213(3) 0.0228(2) -0.0016(2) 0.00554(18) -0.00261(19)
    S1 0.0420(4) 0.0320(4) 0.0256(3) -0.0103(3) 0.0095(3) -0.0052(3)
    S2 0.0415(4) 0.0294(4) 0.0287(3) -0.0086(3) 0.0105(3) 0.0004(3)
    S3 0.0419(4) 0.0278(4) 0.0300(3) -0.0062(3) 0.0062(3) -0.0026(3)
    N1 0.0299(11) 0.0220(12) 0.0270(11) -0.0014(9) 0.0067(9) -0.0013(9)
    N2 0.0345(11) 0.0225(12) 0.0265(11) -0.0050(9) 0.0098(9) -0.0008(9)
    C1 0.0406(15) 0.0330(17) 0.0324(14) -0.0041(13) 0.0021(12) -0.0101(12)
    C2 0.0391(15) 0.0460(19) 0.0297(13) -0.0038(13) 0.0076(13) -0.0126(13)
    C3 0.0365(14) 0.0368(17) 0.0265(12) -0.0044(12) 0.0087(12) -0.0051(11)
    C4 0.0298(13) 0.0232(14) 0.0278(12) -0.0008(10) 0.0046(11) -0.0025(10)
    C5 0.0327(13) 0.0260(15) 0.0298(13) -0.0038(11) 0.0109(11) -0.0015(11)
    C6 0.0270(12) 0.0202(14) 0.0285(13) 0.0008(10) 0.0049(11) 0.0037(10)
    C7 0.0377(14) 0.0261(15) 0.0306(13) -0.0045(11) 0.0068(12) -0.0009(11)
    C8 0.0373(14) 0.0291(15) 0.0347(14) -0.0064(11) 0.0077(12) 0.0019(11)
    C9 0.0379(14) 0.0314(17) 0.0398(15) -0.0074(12) 0.0091(13) -0.0027(12)
    C10 0.0397(14) 0.0300(16) 0.0421(15) -0.0072(12) 0.0122(13) -0.0020(12)
    C11 0.0396(15) 0.0370(18) 0.0405(15) -0.0097(13) 0.0078(13) -0.0037(13)
    C12 0.0419(15) 0.0355(18) 0.0430(15) -0.0089(13) 0.0090(13) -0.0027(13)
    C13 0.0565(19) 0.060(2) 0.0522(19) -0.0206(17) 0.0084(16) -0.0114(17)
    C14 0.063(2) 0.062(3) 0.072(2) -0.0261(19) -0.0053(19) -0.009(2)
_geom_special_details
;
 All esds (except the esd in the dihedral angle between two l.s. planes)
 are estimated using the full covariance matrix.  The cell esds are taken
 into account individually in the estimation of esds in distances, angles
 and torsion angles; correlations between esds in cell parameters are only
 used when they are defined by crystal symmetry.  An approximate (isotropic)
 treatment of cell esds is used for estimating esds involving l.s. planes.
;
loop_
    _geom_bond_atom_site_label_1
    _geom_bond_atom_site_label_2
    _geom_bond_site_symmetry_2
    _geom_bond_distance
    _geom_bond_publ_flag
    Ni1 N1 3_666 1.9168(19) ?
    Ni1 N1 . 1.9168(19) ?
    Ni1 S1 3_666 2.1735(7) ?
    Ni1 S1 3_666 2.1735(7) ?
    Ni1 S1 . 2.1735(7) ?
    S1 C6 . 1.717(2) ?
    S2 C6 . 1.745(2) ?
    S2 C7 . 1.809(2) ?
    S3 C1 . 1.709(3) ?
    S3 C4 . 1.725(3) ?
    N1 C5 . 1.304(3) ?
    N1 N2 . 1.404(3) ?
    N2 C6 . 1.298(3) ?
    C1 C2 . 1.351(4) ?
    C1 H1 . 0.9500 ?
    C2 C3 . 1.402(4) ?
    C2 H2 . 0.9500 ?
    C3 C4 . 1.386(3) ?
    C3 H3 . 0.9500 ?
    C4 C5 . 1.431(3) ?
    C5 H5 . 0.9500 ?
    C7 C8 . 1.524(3) ?
    C7 H7A . 0.9900 ?
    C7 H7B . 0.9900 ?
    C8 C9 . 1.521(3) ?
    C8 H8A . 0.9900 ?
    C8 H8B . 0.9900 ?
    C9 C10 . 1.519(3) ?
    C9 H9A . 0.9900 ?
    C9 H9B . 0.9900 ?
    C10 C11 . 1.520(3) ?
    C10 H10A . 0.9900 ?
    C10 H10B . 0.9900 ?
    C11 C12 . 1.516(4) ?
    C11 H11A . 0.9900 ?
    C11 H11B . 0.9900 ?
    C12 C13 . 1.515(4) ?
    C12 H12A . 0.9900 ?
    C12 H12B . 0.9900 ?
    C13 C14 . 1.513(4) ?
    C13 H13A . 0.9900 ?
    C13 H13B . 0.9900 ?
    C14 H14A . 0.9800 ?
    C14 H14B . 0.9800 ?
    C14 H14C . 0.9800 ?
loop_
    _geom_angle_atom_site_label_1
    _geom_angle_atom_site_label_2
    _geom_angle_atom_site_label_3
    _geom_angle_site_symmetry_1
    _geom_angle_site_symmetry_3
    _geom_angle
    _geom_angle_publ_flag
    N1 Ni1 N1 3_666 . 180.0 ?
    N1 Ni1 S1 3_666 3_666 85.88(6) ?
    N1 Ni1 S1 . 3_666 94.12(6) ?
    N1 Ni1 S1 3_666 3_666 85.88(6) ?
    N1 Ni1 S1 . 3_666 94.12(6) ?
    S1 Ni1 S1 3_666 3_666 0.00(2) ?
    N1 Ni1 S1 3_666 . 94.12(6) ?
    N1 Ni1 S1 . . 85.88(6) ?
    S1 Ni1 S1 3_666 . 180.0 ?
    S1 Ni1 S1 3_666 . 180.0 ?
    C6 S1 Ni1 . . 96.42(8) ?
    C6 S2 C7 . . 100.88(12) ?
    C1 S3 C4 . . 91.32(13) ?
    C5 N1 N2 . . 111.8(2) ?
    C5 N1 Ni1 . . 126.77(17) ?
    N2 N1 Ni1 . . 121.46(14) ?
    C6 N2 N1 . . 111.74(19) ?
    C2 C1 S3 . . 112.9(2) ?
    C2 C1 H1 . . 123.6 ?
    S3 C1 H1 . . 123.6 ?
    C1 C2 C3 . . 112.4(2) ?
    C1 C2 H2 . . 123.8 ?
    C3 C2 H2 . . 123.8 ?
    C4 C3 C2 . . 112.9(2) ?
    C4 C3 H3 . . 123.5 ?
    C2 C3 H3 . . 123.5 ?
    C3 C4 C5 . . 122.6(2) ?
    C3 C4 S3 . . 110.53(18) ?
    C5 C4 S3 . . 126.78(19) ?
    N1 C5 C4 . . 130.1(2) ?
    N1 C5 H5 . . 115.0 ?
    C4 C5 H5 . . 115.0 ?
    N2 C6 S1 . . 124.49(19) ?
    N2 C6 S2 . . 119.99(18) ?
    S1 C6 S2 . . 115.51(14) ?
    C8 C7 S2 . . 111.63(17) ?
    C8 C7 H7A . . 109.3 ?
    S2 C7 H7A . . 109.3 ?
    C8 C7 H7B . . 109.3 ?
    S2 C7 H7B . . 109.3 ?
    H7A C7 H7B . . 108.0 ?
    C9 C8 C7 . . 109.2(2) ?
    C9 C8 H8A . . 109.8 ?
    C7 C8 H8A . . 109.8 ?
    C9 C8 H8B . . 109.8 ?
    C7 C8 H8B . . 109.8 ?
    H8A C8 H8B . . 108.3 ?
    C10 C9 C8 . . 114.7(2) ?
    C10 C9 H9A . . 108.6 ?
    C8 C9 H9A . . 108.6 ?
    C10 C9 H9B . . 108.6 ?
    C8 C9 H9B . . 108.6 ?
    H9A C9 H9B . . 107.6 ?
    C9 C10 C11 . . 112.4(2) ?
    C9 C10 H10A . . 109.1 ?
    C11 C10 H10A . . 109.1 ?
    C9 C10 H10B . . 109.1 ?
    C11 C10 H10B . . 109.1 ?
    H10A C10 H10B . . 107.9 ?
    C12 C11 C10 . . 114.6(2) ?
    C12 C11 H11A . . 108.6 ?
    C10 C11 H11A . . 108.6 ?
    C12 C11 H11B . . 108.6 ?
    C10 C11 H11B . . 108.6 ?
    H11A C11 H11B . . 107.6 ?
    C13 C12 C11 . . 113.4(2) ?
    C13 C12 H12A . . 108.9 ?
    C11 C12 H12A . . 108.9 ?
    C13 C12 H12B . . 108.9 ?
    C11 C12 H12B . . 108.9 ?
    H12A C12 H12B . . 107.7 ?
    C14 C13 C12 . . 113.7(3) ?
    C14 C13 H13A . . 108.8 ?
    C12 C13 H13A . . 108.8 ?
    C14 C13 H13B . . 108.8 ?
    C12 C13 H13B . . 108.8 ?
    H13A C13 H13B . . 107.7 ?
    C13 C14 H14A . . 109.5 ?
    C13 C14 H14B . . 109.5 ?
    H14A C14 H14B . . 109.5 ?
    C13 C14 H14C . . 109.5 ?
    H14A C14 H14C . . 109.5 ?
    H14B C14 H14C . . 109.5 ?
loop_
    _geom_torsion_atom_site_label_1
    _geom_torsion_atom_site_label_2
    _geom_torsion_atom_site_label_3
    _geom_torsion_atom_site_label_4
    _geom_torsion_site_symmetry_1
    _geom_torsion_site_symmetry_2
    _geom_torsion_site_symmetry_3
    _geom_torsion_site_symmetry_4
    _geom_torsion
    _geom_torsion_publ_flag
    C5 N1 N2 C6 . . . . -179.6(2) ?
    Ni1 N1 N2 C6 . . . . 0.4(3) ?
    C4 S3 C1 C2 . . . . -1.0(2) ?
    S3 C1 C2 C3 . . . . 0.9(3) ?
    C1 C2 C3 C4 . . . . -0.3(3) ?
    C2 C3 C4 C5 . . . . 176.5(2) ?
    C2 C3 C4 S3 . . . . -0.5(3) ?
    C1 S3 C4 C3 . . . . 0.8(2) ?
    C1 S3 C4 C5 . . . . -176.0(2) ?
    N2 N1 C5 C4 . . . . -2.1(4) ?
    Ni1 N1 C5 C4 . . . . 177.9(2) ?
    C3 C4 C5 N1 . . . . 178.5(3) ?
    S3 C4 C5 N1 . . . . -5.1(4) ?
    N1 N2 C6 S1 . . . . -1.3(3) ?
    N1 N2 C6 S2 . . . . 177.52(15) ?
    Ni1 S1 C6 N2 . . . . 1.4(2) ?
    Ni1 S1 C6 S2 . . . . -177.45(11) ?
    C7 S2 C6 N2 . . . . 2.3(2) ?
    C7 S2 C6 S1 . . . . -178.84(14) ?
    C6 S2 C7 C8 . . . . -177.36(18) ?
    S2 C7 C8 C9 . . . . 178.55(18) ?
    C7 C8 C9 C10 . . . . -177.8(2) ?
    C8 C9 C10 C11 . . . . 176.7(2) ?
    C9 C10 C11 C12 . . . . -179.8(2) ?
    C10 C11 C12 C13 . . . . 178.0(3) ?
    C11 C12 C13 C14 . . . . 179.1(3) ?
loop_
    _geom_hbond_atom_site_label_D
    _geom_hbond_atom_site_label_H
    _geom_hbond_atom_site_label_A
    _geom_hbond_site_symmetry_A
    _geom_hbond_distance_DH
    _geom_hbond_distance_HA
    _geom_hbond_distance_DA
    _geom_hbond_angle_DHA
    _geom_hbond_publ_flag
    C2 H2 S1 4_565 0.95 3.00 3.684(3) 130.5 yes
    C2 H2 S2 4 0.95 2.93 3.752(3) 145.6 yes
    C5 H5 S1 3_666 0.95 2.42 3.067(3) 125.0 yes
    C7 H7A S3 . 0.99 2.93 3.406(3) 110.3 yes
_shelx_space_group_comment
;
The symmetry employed for this shelxl refinement is uniquely defined
by the following loop, which should always be used as a source of
symmetry information in preference to the above space-group names.
They are only intended as comments.
;
_shelx_estimated_absorpt_T_min     0.926
_shelx_estimated_absorpt_T_max     0.990
_shelx_hkl_file
;
   0   0   3   -2.24    3.07
   0   0  -3    2.02    2.85
   0   0  -3    1.20    2.38
   0   0   4 1099.70   16.00
   0   0  -4 1119.57   13.06
   0   0  -4 1113.39   12.25
   0   0   5   -9.03    5.76
   0   0  -5   -4.67    5.64
   0   0  -5   -3.20    4.32
   0   0   6  167.93    7.03
   0   0  -6  175.41    8.64
   0   0   7   -3.35    5.38
   0   0  -7    5.51    4.41
   0   0   8  270.37    8.44
   0   0  -8  273.98    7.21
   0   0   9   -0.17    5.25
   0   0  -9   -0.09    4.51
   0   0  10  451.43   10.63
   0   0 -10  452.59    9.12
   0   0  11    6.64    5.62
   0   0 -11   -6.71    4.54
   0   0  12  532.19   12.13
   0   0 -12  526.13   10.75
   0   0  13    4.96    6.36
   0   0 -13   -2.35    8.05
   0   0  14  245.70   14.16
   0   0 -14  233.93    8.56
   0   0  15   -1.51    7.34
   0   0 -15    4.51    5.95
   0   0 -15    5.13    8.57
   0   0  16  868.10   18.64
   0   0 -16  847.76   20.43
   0   0 -16  838.13   20.49
   0   0  17    1.05   12.50
   0   0 -17  -15.97    7.03
   0   0 -17   -3.45    9.47
   0   0  18  382.52   14.16
   0   0 -18  375.14   12.65
   0   0 -18  383.28   21.66
   0   0  19    4.47    8.98
   0   0 -19   15.00   11.47
   0   0 -19    8.46   10.30
   0   0  20  -15.82    9.03
   0   0 -20    8.13    7.74
   0   0 -20    0.74   10.53
   0   0  21   18.79    9.80
   0   0 -21    0.98    8.37
   0   0 -21    1.78   17.54
   0   0  22  -11.93   14.67
   0   0 -22   -4.08   13.67
   0   0 -22   22.57   11.57
   0   0  23  -11.30   10.37
   0   0 -23   -7.40    9.54
   0   0 -23   -9.22   12.33
   0   0  24  105.09   12.67
   0   0 -24  103.30   11.86
   0   0 -24   96.02   22.35
   0   0  25   12.77   15.80
   0   0 -25   -5.91   14.97
   0   0 -25    2.88   13.13
   0   1   0   -4.71    4.52
   0  -1   0    0.39    4.57
   0   1  -1    3.33    7.01
   0   1   1    9.94    4.63
   0  -1   1   -3.01    4.44
   0  -1  -1    3.55    5.04
   0   1  -2   41.18    4.95
   0   1   2   41.93    6.02
   0  -1   2   49.99    7.87
   0  -1  -2   43.41   10.28
   0   1  -3 1205.42   18.04
   0   1   3 1196.91   17.09
   0  -1   3 1245.32   14.90
   0  -1  -3 1211.45   16.88
   0   1   4  702.79   14.11
   0   1  -4  696.73   10.71
   0  -1   4  699.01   10.66
   0  -1  -4  703.09   12.24
   0  -1  -4  670.60   13.44
   0   1   5  159.34    8.82
   0   1  -5  148.73    5.94
   0  -1   5  143.56    8.77
   0  -1  -5  135.20   10.73
   0  -1  -5  147.95    8.21
   0   1   6   29.73    7.54
   0   1  -6   38.23    5.00
   0  -1   6   40.68    4.83
   0  -1  -6   32.79    6.00
   0  -1  -6   39.27    7.37
   0   1   7   19.77    7.52
   0   1  -7   23.17    4.67
   0  -1  -7   24.81    5.94
   0  -1  -7    5.34    7.08
   0   1   8   68.78    6.26
   0   1  -8   60.62    5.47
   0  -1  -8   63.30   10.04
   0  -1   8   66.65    5.36
   0  -1  -8   75.12    8.33
   0   1   9 1044.01   18.97
   0   1  -9 1046.79   17.37
   0  -1  -9 1085.66   19.88
   0  -1   9 1059.12   14.71
   0  -1  -9 1049.97   18.07
   0   1  10  252.24    8.49
   0   1 -10  250.72    7.35
   0  -1 -10  262.45    8.66
   0  -1  10  247.73    7.26
   0  -1 -10  271.74   10.28
   0   1  11  991.09   16.33
   0   1 -11  949.55   14.77
   0  -1  11  994.26   17.40
   0  -1 -11  972.26   16.09
   0  -1  11 1007.16   15.16
   0  -1 -11 1009.14   18.21
   0   1  12  190.56    8.76
   0   1 -12  193.96    7.28
   0  -1  12  181.24   13.69
   0  -1 -12  192.71    8.77
   0  -1  12  205.00   10.33
   0  -1 -12  182.73   10.56
   0   1  13  935.95   16.83
   0   1 -13  919.60   15.74
   0  -1  13  962.72   18.33
   0  -1 -13  946.73   20.40
   0  -1  13  959.22   16.00
   0  -1 -13  963.18   19.18
   0   1  14  569.91   13.50
   0   1 -14  539.88   12.32
   0  -1  14  572.90   14.69
   0  -1 -14  545.29   12.73
   0  -1 -14  574.37   13.46
   0  -1 -14  544.41   15.48
   0   1  15  514.67   14.04
   0   1 -15  554.59   12.89
   0  -1  15  532.39   15.30
   0  -1 -15  568.98   13.72
   0  -1 -15  567.87   13.98
   0  -1 -15  562.28   16.26
   0   1  16   74.04    8.37
   0   1 -16   63.73    7.35
   0  -1 -16   74.36    8.15
   0  -1  16   58.23   10.05
   0  -1 -16   73.57   10.90
   0   1  17   -2.24    7.64
   0   1 -17    6.07    6.53
   0  -1 -17   -4.15   11.24
   0  -1  17    2.42    8.80
   0  -1 -17    6.31    9.66
   0   1  18   38.14   13.35
   0   1 -18   30.11    7.63
   0  -1 -18   20.79    8.55
   0  -1  18   32.99   10.16
   0  -1 -18   27.39   11.04
   0   1  19   -7.02    8.42
   0   1 -19    1.80   11.58
   0  -1 -19    2.82   12.53
   0  -1  19   -5.00    9.66
   0  -1 -19   -1.24   16.26
   0   1  20   13.46    9.40
   0   1 -20   25.97    8.93
   0  -1 -20   27.66    9.07
   0  -1  20   27.74   10.97
   0  -1 -20   28.59   11.71
   0   1  21   -8.09    9.02
   0   1 -21    5.39    8.42
   0  -1 -21    6.09   12.96
   0  -1  21   -2.66   10.18
   0  -1 -21   -9.04   11.30
   0   1  22   15.66    9.76
   0   1 -22   12.01   11.85
   0   1 -22   -7.10    8.92
   0  -1 -22   13.95    9.69
   0  -1 -22    5.19   12.55
   0  -1  22   10.57   11.15
   0   1 -23   -2.85   12.51
   0   1 -23   14.52   14.30
   0  -1 -23    4.31    9.78
   0  -1 -23   14.55   12.29
   0  -1  23  -10.41   11.28
   0   1 -24   64.94   22.14
   0   1 -24   84.60   16.82
   0  -1 -24   79.40   12.16
   0  -1 -24   89.02   14.50
   0  -1  24   86.20   20.48
   0   1 -25   11.03   13.16
   0   1 -25    3.91    9.58
   0  -1 -25    1.59   10.55
   0  -1 -25   15.67   12.91
   0  -1  25   12.11   11.96
   0   2   0    3.51    6.89
   0  -2   0    7.70    6.75
   0   2  -1    8.95   10.77
   0   2   1    5.03    7.32
   0  -2   1    4.21    6.57
   0  -2  -1   10.84    7.06
   0   2  -2  641.07   12.79
   0   2   2  642.27   14.13
   0  -2   2  646.06   12.51
   0  -2  -2  664.97   13.50
   0   2  -3  321.68    9.71
   0   2   3  313.64   11.20
   0  -2   3  319.52    8.93
   0  -2  -3  334.85   11.06
   0   2  -4  549.36   11.57
   0   2   4  557.40   13.41
   0  -2   4  542.82   14.99
   0  -2  -4  543.94   13.09
   0   2  -5  843.42   18.36
   0   2   5  830.55   16.52
   0  -2   5  835.65   13.98
   0  -2  -5  848.72   20.99
   0   2  -6  138.39    7.75
   0   2   6  141.17   10.11
   0  -2   6  145.27    7.15
   0  -2  -6  148.25    9.81
   0   2   7   15.29    8.66
   0   2  -7   20.21    5.98
   0  -2   7   22.24    5.59
   0  -2  -7   29.73    6.89
   0  -2  -7   18.88    8.05
   0   2   8  289.24   12.27
   0   2  -8  278.69   12.15
   0  -2   8  304.87    8.53
   0  -2  -8  300.63   10.09
   0  -2  -8  293.27   11.17
   0   2  -9    8.49    5.55
   0  -2  -9    7.45    6.33
   0  -2   9    3.61    5.34
   0  -2  -9   14.50    7.73
   0   2  10  128.50   15.67
   0   2 -10  125.13   10.35
   0  -2  10  128.78    7.13
   0  -2 -10  127.92    8.37
   0  -2 -10  130.59   10.05
   0   2  11   28.45    9.91
   0   2 -11   20.60    6.30
   0  -2  11   35.83    6.02
   0  -2 -11   25.64    7.45
   0  -2 -11   15.99    9.42
   0   2 -12   20.69    6.24
   0  -2 -12   11.23    7.39
   0  -2  12   18.47    6.10
   0  -2 -12   13.08    9.05
   0   2 -13   89.04    7.68
   0  -2 -13   92.39    8.98
   0  -2  13  104.02    7.74
   0  -2 -13   92.26   10.78
   0   2 -14   12.44   10.52
   0  -2 -14    7.48    8.05
   0  -2  14   23.57   10.14
   0  -2 -14   12.69    9.82
   0   2 -15  115.36   12.94
   0  -2 -15  143.93   15.31
   0  -2  15  134.50    8.76
   0  -2 -15  129.50   11.88
   0   2 -16  107.37   12.93
   0  -2  16   81.16   11.56
   0  -2 -16  103.44   10.48
   0  -2  16   82.51    8.78
   0  -2 -16  116.70   12.26
   0   2 -17   78.08   13.44
   0  -2  17  111.43   18.51
   0  -2 -17  108.89   10.76
   0  -2  17  105.76   13.67
   0  -2 -17  106.43   12.54
   0   2 -18  136.97   15.00
   0  -2  18  138.69   10.44
   0  -2 -18  161.22   11.92
   0  -2 -18  169.25   11.61
   0  -2  18  148.84   13.65
   0  -2 -18  159.81   14.60
   0   2 -19   19.17   13.52
   0  -2  19   27.36   11.75
   0  -2 -19   21.04    9.98
   0  -2 -19   19.52   10.21
   0  -2 -19   41.28   12.56
   0   2 -20  224.42   17.91
   0  -2  20  228.33   16.19
   0  -2 -20  261.25   14.02
   0  -2 -20  221.52   14.16
   0  -2 -20  255.01   16.78
   0   2 -21    0.95    8.82
   0  -2 -21   -2.98    9.65
   0  -2  21    9.95   11.95
   0  -2 -21   -0.18   12.46
   0   2 -22  235.93   13.47
   0  -2 -22  230.18   15.06
   0  -2  22  251.91   17.67
   0  -2 -22  268.55   17.97
   0   2 -23    6.34   10.10
   0  -2 -23   12.60   11.47
   0  -2  23   20.38   13.18
   0  -2 -23   -3.71   13.77
   0   2 -24   39.60   11.28
   0  -2 -24   42.24   12.26
   0  -2  24   34.09   22.12
   0  -2 -24    9.60   23.37
   0   3   0    0.66    7.87
   0  -3   0   -2.79    7.31
   0   3   1   18.92    8.76
   0   3  -1   25.75    8.42
   0  -3   1    6.41    7.83
   0  -3  -1   11.01    8.00
   0   3   2   23.70    8.59
   0   3  -2   21.71    8.65
   0  -3   2   29.17    7.89
   0  -3  -2   16.83    8.71
   0   3  -3    7.22    8.06
   0   3   3    8.55    8.76
   0  -3   3   -3.31    7.06
   0  -3  -3   11.16    8.12
   0   3  -4   -9.04   11.70
   0   3   4   -2.36   13.55
   0  -3   4   -0.41    9.99
   0  -3  -4    5.76    7.66
   0   3  -5  728.37   15.14
   0   3   5  734.57   17.50
   0  -3   5  756.94   18.79
   0  -3  -5  718.81   16.20
   0   3  -6  254.98   10.31
   0   3   6  234.37   12.92
   0  -3   6  256.69    9.79
   0  -3  -6  240.10   12.04
   0   3  -7 1732.80   25.51
   0   3   7 1706.97   28.98
   0  -3   7 1746.01   24.87
   0  -3  -7 1715.05   27.50
   0   3  -8   39.52    7.89
   0   3   8   35.37   17.19
   0  -3   8   42.62    7.32
   0  -3  -8   40.32    9.69
   0   3   9  174.39   13.73
   0   3  -9  182.22   10.27
   0  -3   9  199.30    9.08
   0  -3  -9  175.53   10.73
   0  -3  -9  188.49   12.00
   0   3  10   14.25   10.73
   0   3 -10   14.74   11.47
   0  -3  10    4.38    6.59
   0  -3 -10    3.06    8.38
   0  -3 -10   14.99    9.28
   0   3  11  338.36   16.29
   0   3 -11  315.35   12.19
   0  -3  11  334.21   11.40
   0  -3 -11  317.11   12.79
   0  -3 -11  324.99   21.31
   0   3  12   -1.25   11.47
   0   3 -12   -2.32    7.79
   0  -3  12   -0.33    7.04
   0  -3 -12    7.55    8.71
   0  -3 -12   13.00   10.34
   0   3  13   57.56   13.60
   0   3 -13   55.22    9.49
   0  -3  13   31.19    8.29
   0  -3 -13   39.29   15.15
   0  -3 -13   40.69   11.92
   0   3 -14    8.28   12.32
   0  -3 -14   -0.86    9.22
   0  -3  14    8.08    7.32
   0  -3 -14  -25.75   10.48
   0   3 -15   33.92    8.90
   0  -3 -15   21.31   10.56
   0  -3  15   27.68    8.66
   0  -3 -15   30.64   12.03
   0   3 -16   96.62   10.52
   0  -3 -16  106.62   12.33
   0  -3  16   96.82   10.02
   0  -3 -16  106.39   14.13
   0   3 -17    6.01    9.03
   0  -3 -17   15.61   10.82
   0  -3  17   11.40    8.90
   0  -3 -17   26.18   12.11
   0   3 -18   43.96   10.45
   0  -3 -18   60.05   18.32
   0  -3  18   40.59   10.04
   0  -3 -18   60.35   13.90
   0   3 -19   97.97   11.78
   0  -3  19  138.01   15.51
   0  -3 -19   84.17   13.32
   0  -3  19   91.02   11.18
   0  -3 -19   95.68   15.17
   0   3 -20   15.76   10.75
   0  -3  20   33.21   21.18
   0  -3 -20   28.22   11.91
   0  -3  20   20.46   10.20
   0  -3 -20   31.87   13.96
   0   3 -21    6.10   10.77
   0  -3  21   -2.11   13.91
   0  -3 -21    1.00   17.60
   0  -3  21    3.83    9.52
   0  -3 -21    7.50   13.36
   0   3 -22   -8.51   10.39
   0  -3  22   -9.01   21.14
   0  -3 -22    6.83   11.59
   0  -3 -22   -3.62   10.91
   0  -3 -22   25.93   13.99
   0   3 -23   23.41   11.53
   0  -3  23   41.16   15.98
   0  -3 -23   24.83   20.74
   0  -3 -23   30.08   11.86
   0  -3 -23   35.10   15.45
   0   4   0   16.91   10.31
   0  -4   0    7.27    9.80
   0   4   1  148.91   12.85
   0   4  -1  139.45   12.25
   0  -4   1  116.83   17.08
   0  -4  -1  146.90   11.94
   0   4   2  172.33   13.12
   0   4  -2  185.55   12.22
   0  -4   2  192.95   11.62
   0  -4  -2  177.89   12.34
   0   4   3   11.68   11.32
   0   4  -3   -3.89   15.37
   0  -4   3    8.09    8.87
   0  -4  -3    6.43    9.73
   0   4   4  126.98   19.72
   0   4  -4  102.07   11.57
   0  -4   4  132.44   15.30
   0  -4  -4  121.80   12.37
   0   4   5   11.10   11.63
   0   4  -5    6.92   14.80
   0  -4   5    6.08    8.83
   0  -4  -5   -2.61   10.33
   0   4  -6   10.60    9.77
   0   4   6   13.22   12.30
   0  -4   6   30.07    9.05
   0  -4  -6   16.73   11.43
   0   4  -7  409.51   14.96
   0   4   7  417.78   18.42
   0  -4   7  420.79   14.31
   0  -4  -7  416.10   24.51
   0   4  -8  197.22   12.55
   0   4   8  176.86   16.46
   0  -4   8  191.68   11.71
   0  -4  -8  177.62   14.24
   0   4  -9  117.00   12.14
   0   4   9   80.00   23.57
   0  -4   9   86.21   10.25
   0  -4  -9   86.48   13.84
   0   4  10   15.97   13.66
   0   4 -10   21.40   10.20
   0  -4  10   10.66    9.04
   0  -4 -10    5.85   10.68
   0  -4 -10   46.32   18.99
   0   4  11    2.16   15.00
   0   4 -11   41.31   11.17
   0  -4  11   30.69   15.00
   0  -4 -11   35.26   11.67
   0  -4 -11   36.71   13.20
   0   4  12    4.32   14.55
   0   4 -12   -8.38    9.83
   0  -4  12  -10.76    8.94
   0  -4 -12    6.84   10.84
   0  -4 -12   11.75   11.74
   0   4  13   26.71   15.63
   0   4 -13    9.89   10.84
   0  -4  13   15.69    9.76
   0  -4 -13   34.88   11.70
   0  -4 -13   39.58   13.40
   0   4  14   39.84   25.54
   0   4 -14    9.12   10.82
   0  -4  14   12.05    9.78
   0  -4 -14   38.52   11.87
   0  -4 -14   13.40   13.50
   0   4  15   55.12   18.27
   0   4 -15   80.69   19.00
   0  -4  15   77.94   16.56
   0  -4 -15   52.98   20.67
   0  -4 -15   85.56   15.67
   0   4 -16  105.04   19.26
   0  -4 -16  106.31   14.29
   0  -4  16   85.31   11.84
   0  -4 -16   90.06   24.63
   0   4 -17  146.17   14.30
   0  -4 -17  167.78   15.62
   0  -4  17  144.63   13.25
   0  -4 -17  142.74   26.31
   0   4 -18   16.72   12.24
   0  -4 -18   16.63   13.31
   0  -4  18   30.49   16.38
   0  -4 -18   31.57   22.62
   0   4 -19   -2.82   11.68
   0  -4 -19    5.54   19.35
   0  -4  19   -2.11   10.41
   0  -4 -19   -9.90   22.21
   0   4 -20   68.68   13.84
   0  -4 -20   74.94   14.93
   0  -4  20   60.36   12.68
   0  -4 -20   92.77   25.77
   0   4 -21  -13.08   12.81
   0  -4  21   28.93   16.50
   0  -4 -21   11.98   13.31
   0  -4  21   23.42   17.33
   0  -4 -21    5.99   24.41
   0   5   0   -3.85   12.47
   0  -5   0    2.82   11.57
   0   5   1   95.56   15.92
   0   5  -1   99.53   22.69
   0  -5   1   91.84   14.10
   0  -5  -1  122.25   14.16
   0   5   2  449.33   21.21
   0   5  -2  395.88   18.41
   0  -5   2  440.36   17.65
   0  -5  -2  450.81   18.79
   0   5   3  180.99   18.36
   0   5  -3  211.41   16.33
   0  -5   3  188.25   15.08
   0  -5  -3  184.93   16.99
   0   5   4  109.63   17.85
   0   5  -4  123.50   15.32
   0  -5   4  105.52   13.26
   0  -5  -4  126.27   15.67
   0   5   5   19.14   16.15
   0   5  -5    8.45   12.93
   0  -5   5    2.68   11.62
   0  -5  -5   57.39   22.13
   0   5   6  192.55   19.55
   0   5  -6  198.90   23.84
   0  -5   6  179.93   14.12
   0  -5  -6  170.83   16.93
   0   5   7   -9.33   15.09
   0   5  -7    4.28   12.33
   0  -5   7   20.91   16.40
   0  -5  -7   -4.03   12.62
   0   5   8   39.46   17.28
   0   5  -8   31.84   13.41
   0  -5   8   28.76   12.24
   0  -5  -8   59.46   22.62
   0   5   9   52.66   17.95
   0   5  -9   43.76   21.31
   0  -5   9   53.71   12.37
   0  -5  -9   23.35   15.64
   0   5  10  378.20   23.07
   0   5 -10  287.45   17.46
   0  -5  10  313.59   23.22
   0  -5 -10  311.35   19.97
   0   5 -11    4.42   13.05
   0   5  11   58.37   18.06
   0  -5 -11   18.45   13.44
   0  -5 -11   17.24   15.13
   0  -5  11   12.36   11.62
   0   5  12  113.52   20.67
   0   5 -12   85.70   15.75
   0  -5  12  109.63   13.36
   0  -5 -12  119.66   16.11
   0  -5 -12  108.89   17.67
   0   5  13   15.31   30.06
   0   5 -13   37.72   14.32
   0  -5  13   10.95   11.80
   0  -5 -13   17.87   14.44
   0  -5 -13   24.47   25.64
   0   5  14   29.30   20.65
   0   5 -14    1.60   20.83
   0  -5  14   31.53   11.92
   0  -5 -14   27.12   14.76
   0  -5 -14    2.84   16.55
   0   5  15   34.20   32.69
   0   5 -15   89.25   15.17
   0  -5  15   57.58   13.01
   0  -5 -15   53.09   16.31
   0  -5 -15   68.04   18.13
   0   5  16    3.23   20.30
   0   5 -16   21.24   14.16
   0  -5  16    0.51   12.33
   0  -5 -16   22.73   23.40
   0  -5 -16   20.60   17.33
   0   5 -17   10.89   14.73
   0  -5 -17   25.01   16.10
   0  -5  17   36.84   12.25
   0  -5 -17   22.66   18.06
   0   5 -18   15.27   14.82
   0  -5 -18   18.32   15.45
   0  -5  18   34.74   19.57
   0  -5 -18   10.37   17.63
   0   6   0   42.23   19.00
   0  -6   0   81.14   25.57
   0   6   1   20.35   17.60
   0   6  -1  -14.61   17.67
   0  -6   1   35.74   15.12
   0  -6  -1    0.94   15.36
   0   6   2  -33.13   27.12
   0   6  -2   11.79   15.92
   0  -6   2   22.84   14.38
   0  -6  -2   -3.67   15.01
   0   6   3   32.24   18.55
   0   6  -3   15.91   17.01
   0  -6   3   31.01   14.43
   0  -6  -3    1.72   17.07
   0   6   4    6.50   19.27
   0   6  -4   13.18   16.08
   0  -6   4   28.48   14.64
   0  -6  -4   31.96   17.76
   0   6   5   22.52   19.67
   0   6  -5    7.43   16.73
   0  -6   5   33.66   14.05
   0  -6  -5    2.68   16.83
   0   6   6   82.46   21.16
   0   6  -6   64.86   17.68
   0  -6   6  110.34   15.49
   0  -6  -6   65.16   19.01
   0   6   7  -14.09   19.97
   0   6  -7  -15.88   25.17
   0  -6  -7   -8.10   17.49
   0   6   8   -3.75   19.86
   0   6  -8  -16.22   15.57
   0  -6   8    0.48   13.86
   0  -6  -8   -0.67   17.04
   0   6   9   48.00   32.21
   0   6  -9   -4.38   16.50
   0  -6   9   22.79   14.35
   0  -6  -9   -2.10   27.00
   0   6  10   26.48   21.98
   0   6 -10   39.76   17.07
   0  -6  10   37.05   15.00
   0  -6 -10   40.95   18.97
   0   6 -11   -7.76   24.71
   0   6  11    8.71   20.93
   0  -6 -11  -21.63   16.45
   0  -6 -11   17.14   17.89
   0  -6  11    7.53   13.31
   0   6 -12  134.69   19.37
   0   6  12  123.79   26.00
   0  -6 -12  134.45   31.38
   0  -6 -12  163.20   21.70
   0  -6  12  117.60   25.36
   0   6 -13   19.63   15.64
   0   6  13    8.06   23.07
   0  -6 -13   35.39   16.60
   0  -6 -13  -28.24   18.37
   0  -6  13   -8.65   13.86
   0  -6 -14   54.06   21.25
   0   7   0    0.55   33.40
   0  -7   0   -4.72   18.05
   0   7   1   35.38   23.44
   0   7  -1   17.25   22.16
   0  -7   1   66.34   29.16
   0  -7  -1   34.40   19.16
   0   7   2   41.24   23.77
   0   7  -2   47.77   22.15
   0  -7   2   27.66   18.91
   0  -7  -2   44.79   31.26
   0   7   3   18.08   37.24
   0   7  -3    3.64   21.22
   0  -7   3   32.19   17.82
   0  -7  -3   18.55   20.06
   0   7   4    1.79   23.58
   0   7  -4   38.77   20.78
   0  -7   4   14.08   17.54
   0  -7  -4   26.57   19.74
   0   7   5   30.50   23.54
   0   7  -5   -4.76   20.76
   0  -7   5   30.00   17.64
   0  -7  -5   15.42   20.72
   1   0 -25   -4.56   10.43
   1   0 -25   -3.92   14.51
  -1   0  25   -7.20    9.14
   1   0 -24   13.63   10.49
   1   0 -24   12.06   14.00
  -1   0  24   27.03   14.71
   1   0 -23    0.98   14.96
   1   0 -23   13.76   13.24
  -1   0  23    1.62    9.08
   1   0 -22   13.64    9.86
   1   0 -22    8.10   13.08
  -1   0  22   17.80   14.19
   1   0 -21   13.45    8.76
   1   0 -21   11.25   12.06
  -1   0  21   -2.60    8.79
   1   0 -20   51.41   14.30
   1   0 -20   48.62   13.33
  -1   0  20   53.32    9.10
   1   0 -19   -4.36    7.85
   1   0 -19   -3.94   11.46
  -1   0  19   -8.32   12.06
   1   0 -18  279.74   11.69
   1   0 -18  275.69   15.45
  -1   0  18  237.61   11.23
   1   0 -17    0.71   11.12
   1   0 -17    2.49   10.29
  -1   0  17    4.35    6.88
   1   0 -16   59.57    8.01
  -1   0  16   71.78   11.90
   1   0 -15   -4.87    6.30
  -1   0  15    2.51    6.17
   1   0 -14 1060.73   18.14
  -1   0  14 1022.44   17.58
   1   0 -13   -4.00    8.78
  -1   0  13    6.83    5.49
   1   0 -12 1033.07   16.38
  -1   0  12 1046.94   16.27
   1   0 -11   -0.90    5.15
  -1   0  11   13.00    7.68
   1   0 -10  228.23    7.71
  -1   0  10  250.84    7.53
   1   0  -9   -3.61    5.05
  -1   0   9    3.53    4.52
   1   0  -8  335.11    8.44
  -1   0   8  335.77   10.31
   1   0  -7   -2.62    4.52
  -1   0   7    1.67    3.93
   1   0  -6  265.97    7.42
  -1   0   6  270.16    8.76
   1   0  -5    0.33    7.43
  -1   0   5   -3.77    3.39
   1   0  -4  987.12   12.04
  -1   0   4  985.94    9.84
  -1   0   4 1012.63   12.35
   1   0  -3   -0.55    3.12
  -1   0   3   -0.32    1.37
  -1   0   3   -1.27    3.33
   1   0   1   -0.20    2.45
   1   0   1    0.39    0.43
  -1   0  -1    1.57    1.79
   1   0   2  360.36    6.96
  -1   0  -2  361.15    6.38
  -1   0  -2  360.45    3.91
   1   0   3    8.06    4.93
  -1   0  -3    4.03    4.43
  -1   0  -3    0.42    1.57
   1   0   4 2344.52   27.06
  -1   0  -4 2371.06   26.56
  -1   0  -4 2406.66   23.42
   1   0   5   -9.96    7.43
  -1   0  -5   -0.37   11.62
  -1   0  -5    0.41    3.38
   1   0   6  364.56   14.17
  -1   0  -6  354.23    9.71
  -1   0  -6  356.26    6.35
   1   0   7   -8.03    6.55
  -1   0  -7    7.29    6.04
  -1   0  -7    5.26    3.54
   1   0   8  337.06   10.44
  -1   0  -8  340.58    7.13
   1   0   9    9.58    6.58
  -1   0  -9    8.24    6.22
   1   0  10    6.83   10.80
  -1   0 -10   21.24    4.29
   1   0  11    3.30    6.82
  -1   0 -11    7.66    4.23
   1   0  12  599.89   13.79
  -1   0 -12  570.81   13.00
   1   0  13    9.50    7.13
  -1   0 -13    2.37    4.60
  -1   0 -13   -8.66    6.65
   1   0  14   22.16    7.82
  -1   0 -14    4.19    5.21
  -1   0 -14   12.32    7.69
   1   0  15    0.84    8.19
  -1   0 -15    3.32    8.32
  -1   0 -15   -3.01   12.48
   1   0  16  149.55   11.06
  -1   0 -16  150.73    8.09
  -1   0 -16  128.82   10.62
   1   0  17   -6.38   13.31
  -1   0 -17    1.84    5.98
  -1   0 -17    1.82    8.51
   1   0  18   61.31   11.03
  -1   0 -18   72.14   11.76
  -1   0 -18   80.74   10.57
   1   0  19    1.67    9.52
  -1   0 -19   -2.63    6.89
  -1   0 -19   -3.76    9.50
   1   0  20    2.31   15.11
  -1   0 -20   10.01    7.53
  -1   0 -20   -6.24    9.79
   1   0  21    2.82   10.11
  -1   0 -21   -0.47   11.78
  -1   0 -21    3.74   10.51
   1   0  22    0.64   11.58
  -1   0 -22   13.38    8.90
  -1   0 -22   21.80   11.09
   1   0  23    2.21   17.16
  -1   0 -23    4.33    8.32
  -1   0 -23   -4.29   10.93
   1   0  24  106.63   14.69
  -1   0 -24  129.91   16.16
  -1   0 -24  140.85   14.77
   1   0  25   14.00   11.65
  -1   0 -25    3.68    8.66
  -1   0 -25   -0.47   10.99
   1   1 -25   53.98   18.32
   1   1 -25   68.10   23.96
   1  -1 -25   63.84   12.41
   1  -1 -25   58.25   15.87
  -1  -1  25   44.27   11.77
   1   1 -24  113.46   12.63
   1   1 -24  113.04   16.83
   1  -1 -24   92.60   19.17
   1  -1 -24  109.06   16.34
  -1  -1  24   96.57   18.95
   1   1 -23  134.14   12.56
   1  -1 -23  144.68   13.02
   1  -1 -23  125.41   16.00
  -1  -1  23  119.00   13.29
   1   1 -22    5.11    9.52
   1  -1 -22    4.11   10.15
   1  -1 -22   -0.37   19.60
  -1  -1  22   18.46   15.68
   1   1 -21   29.42   14.80
   1  -1 -21   25.29   10.26
   1  -1 -21   55.20   13.56
  -1  -1  21   34.36   10.53
   1   1 -20   -3.53    8.11
   1  -1 -20    2.73    8.74
   1  -1 -20   -2.28   11.64
  -1  -1  20    7.42   13.59
   1   1 -19  -17.52    8.08
  -1   1  19   -2.01    7.44
   1  -1 -19  -14.53   13.37
   1  -1 -19   -3.80   11.58
  -1  -1  19    7.81    8.85
   1   1 -18    3.02    7.84
  -1   1  18    4.42    7.21
   1  -1 -18    8.41    8.34
   1  -1 -18   15.65   11.08
  -1  -1  18    9.93   13.46
   1   1 -17   31.41    7.88
  -1   1  17   22.01    7.15
   1  -1 -17   47.64   12.58
   1  -1 -17   43.56   17.29
  -1  -1  17   27.62    8.88
   1   1 -16  249.38   10.73
  -1   1  16  273.37   10.09
   1  -1 -16  296.25   11.44
   1  -1 -16  312.23   14.58
  -1  -1  16  287.04   11.99
  -1   1  15  223.83    8.86
   1   1 -15  215.05    9.51
   1  -1 -15  208.97   10.26
   1  -1 -15  247.83   13.64
   1  -1 -15  216.70    9.06
  -1  -1  15  213.71   10.35
  -1   1  14  372.06   10.02
   1   1 -14  341.23   13.87
   1  -1 -14  335.51   10.99
   1  -1 -14  376.99   14.37
   1  -1 -14  345.56   13.46
  -1  -1  14  352.80   11.37
  -1  -1  14  358.08   10.76
  -1   1  13   13.20    5.63
   1   1 -13   23.64    9.29
   1  -1 -13   22.40    6.87
   1  -1 -13   41.40    9.42
   1  -1 -13   21.51    5.81
  -1  -1  13   18.35   10.30
  -1  -1  13   23.65    5.93
   1   1 -12  217.58   11.47
  -1   1  12  224.39    7.51
   1  -1 -12  225.91    7.89
   1  -1 -12  233.70   11.47
  -1  -1  12  225.20    9.20
  -1  -1  12  221.42    8.45
   1   1 -11  312.94    9.02
  -1   1  11  309.02    8.33
   1  -1 -11  323.19    8.66
   1  -1 -11  311.60   12.00
  -1  -1  11  322.64    8.94
   1   1 -10   39.13    5.70
  -1   1  10   42.90    5.21
   1  -1 -10   41.53    5.42
   1  -1 -10   29.98    9.14
  -1  -1  10   55.46    5.91
   1   1  -9 1289.94   17.81
   1  -1  -9 1277.65   16.80
   1  -1  -9 1282.94   21.59
  -1  -1   9 1300.60   17.70
   1   1  -8  116.40    6.68
   1  -1  -8  124.12    6.00
   1  -1  -8  116.99    9.61
  -1  -1   8  118.15    6.59
   1   1  -7  275.28    8.04
   1  -1  -7  285.25   10.09
   1  -1  -7  274.21   10.64
  -1  -1   7  280.56    7.92
  -1   1   6  531.34   13.24
   1   1  -6  526.86    9.96
   1  -1  -6  536.47   13.38
  -1  -1   6  526.32    9.97
   1  -1  -6  514.73    9.08
  -1   1   5  556.06   13.40
   1   1  -5  542.05   10.28
   1  -1  -5  567.81   18.35
  -1  -1   5  568.85   10.19
   1  -1  -5  543.32    9.01
   1   1  -4   47.05    6.06
  -1  -1   4   50.61    9.66
   1   1  -3  947.08   13.12
  -1   1   3  973.60   15.70
  -1  -1   3  962.00   13.17
   1  -1  -3  950.76   15.12
   1   1  -2  230.52    7.05
  -1   1   2  231.86    8.35
  -1  -1   2  237.68    6.91
   1  -1  -2  238.81    8.41
   1   1  -1   -4.03    4.68
  -1   1   1    8.10    5.09
  -1  -1   1   -0.84    4.76
   1  -1  -1    5.28    5.21
   1   1   0   15.55    4.70
  -1   1   0   13.16    4.70
  -1  -1   0   18.65    5.00
   1  -1   0    7.85    7.84
   1   1   1  883.32   12.23
  -1   1  -1  914.75   11.67
   1  -1   1  895.18   11.38
  -1  -1  -1  870.95   15.48
  -1   1  -2   28.15    7.48
   1   1   2   28.99    9.53
   1  -1   2   30.44    4.66
  -1  -1  -2   36.10    9.50
   1   1   3  246.87    8.65
  -1   1  -3  247.32    9.47
   1  -1   3  254.38    8.89
  -1  -1  -3  228.35    8.97
  -1  -1  -3  242.92    8.32
   1   1   4 1038.61   19.42
  -1   1  -4  991.56   12.33
   1  -1   4 1019.83   12.16
  -1  -1  -4 1024.08   20.46
  -1  -1  -4 1026.72   19.37
   1   1   5  593.00   11.45
  -1   1  -5  594.03    8.87
   1  -1   5  598.75    8.63
  -1  -1  -5  602.19   12.05
  -1  -1  -5  608.95   15.31
   1   1   6  218.74    8.57
   1   1   6  238.90   13.14
  -1   1  -6  223.84    5.91
   1  -1   6  225.13    5.77
  -1  -1  -6  208.97    9.02
  -1  -1  -6  219.48   12.10
   1   1   7  193.79    8.61
   1   1   7  205.25    8.85
  -1   1  -7  192.60    5.90
   1  -1   7  195.73    5.74
  -1  -1  -7  196.59    8.76
  -1  -1  -7  194.62    8.22
   1   1   8  312.83    9.83
  -1   1  -8  308.54    9.41
  -1  -1  -8  308.61    9.94
   1  -1   8  306.41    9.13
  -1  -1  -8  302.13   13.05
   1   1   9  642.35   13.10
  -1   1  -9  640.26   10.28
  -1  -1  -9  652.88   13.47
   1  -1   9  649.90   12.59
  -1  -1  -9  631.34   13.19
   1   1  10  372.95   10.96
  -1   1 -10  384.82    8.07
   1  -1  10  380.85   11.60
  -1  -1 -10  379.97   15.36
   1  -1  10  384.37    8.18
  -1  -1 -10  383.87   10.87
   1   1  11   55.45   11.14
  -1   1 -11   45.66    5.02
  -1  -1 -11   52.56    7.85
   1  -1  11   71.93   12.57
  -1  -1 -11   60.65    7.63
   1   1  12   16.01   10.39
  -1   1 -12   -5.48    7.13
   1  -1  12   11.50    7.33
  -1  -1 -12    1.94    6.97
   1  -1  12   -0.88    4.51
  -1  -1 -12   -1.00    7.00
   1   1  13  625.74   19.20
  -1   1 -13  605.07   14.42
  -1  -1 -13  645.42   19.00
   1  -1  13  618.76   20.73
  -1  -1 -13  609.37   14.54
   1   1  14   40.82   12.49
  -1   1 -14   26.24    8.55
   1  -1  14   30.12    8.95
  -1  -1 -14   17.42    6.08
  -1  -1 -14   19.01    7.91
  -1  -1 -14   12.99    8.31
   1   1  15  683.02   16.92
  -1   1 -15  699.92   17.22
   1  -1  15  697.70   23.76
  -1  -1 -15  693.01   14.40
  -1  -1 -15  684.95   21.30
  -1  -1 -15  702.65   17.57
   1   1  16    9.47    8.81
  -1   1 -16   11.91    6.34
   1  -1  16   40.66   10.09
  -1  -1 -16   29.66    7.08
  -1  -1 -16    1.51    8.94
  -1  -1 -16   17.00    9.53
   1   1  17   37.59    9.27
  -1   1 -17   29.72    6.82
  -1  -1 -17   33.62    7.60
   1  -1  17   36.17   16.28
  -1  -1 -17   24.36    9.51
   1   1  18  133.48   11.59
  -1   1 -18  129.11    8.77
  -1  -1 -18  133.99    9.66
   1  -1  18  139.78   12.93
  -1  -1 -18  138.52   12.13
   1   1  19   19.53   10.23
  -1   1 -19   10.66    7.62
  -1  -1 -19   24.52    7.99
   1  -1  19    3.01   17.44
  -1  -1 -19   25.61   10.25
   1   1  20   60.49   17.04
  -1   1 -20   82.68    9.14
  -1  -1 -20   84.72    9.59
   1  -1  20   86.97   12.84
  -1  -1 -20   75.15   18.51
   1   1  21    2.61   10.35
  -1   1 -21    5.72   11.24
  -1   1 -21    6.46   12.69
  -1  -1 -21   19.14    8.74
  -1  -1 -21    8.92   10.76
   1  -1  21   25.21   12.02
   1   1  22   28.24   11.39
  -1   1 -22   29.43   12.15
  -1   1 -22   22.93    9.01
  -1  -1 -22   30.83    9.67
  -1  -1 -22   22.05   11.71
   1  -1  22   38.34   13.03
   1   1  23   24.63   11.21
  -1   1 -23   22.75   11.62
  -1   1 -23    2.21    9.12
  -1  -1 -23   20.87   14.63
  -1  -1 -23    4.23   11.59
   1  -1  23   22.96   12.32
  -1   1 -24   -2.41   11.25
  -1   1 -24   -2.01    8.45
  -1  -1 -24    5.66    9.61
  -1  -1 -24   17.69   11.63
   1  -1  24   12.59   19.56
   1   2 -24    9.88   16.30
   1  -2 -24   -5.69   17.70
   1  -2 -24  -18.47   14.29
  -1  -2  24    6.25   12.21
   1   2 -23    6.65   15.84
   1  -2 -23   -2.96   11.76
   1  -2 -23   13.61   14.28
  -1  -2  23   13.39   11.62
   1   2 -22   62.77   11.72
   1  -2 -22  100.03   12.40
   1  -2 -22  101.71   23.36
  -1  -2  22   76.02   13.40
   1   2 -21   40.29   10.37
   1  -2 -21   29.25   11.64
   1  -2 -21   47.30   21.54
  -1  -2  21   21.28   18.15
   1   2 -20   87.07   10.96
   1  -2 -20   59.73   11.75
   1  -2 -20   69.16   10.08
   1  -2 -20   75.76   14.56
  -1  -2  20   94.43   12.48
   1   2 -19   24.35    8.98
   1  -2 -19   10.20    9.79
   1  -2 -19   22.87   13.39
   1  -2 -19   22.43   13.10
  -1  -2  19   -3.29   10.24
  -1  -2  19   11.94    8.99
   1   2 -18  158.53   11.03
   1  -2 -18  173.08   12.18
   1  -2 -18  188.40   10.85
   1  -2 -18  151.67   15.35
  -1  -2  18  169.70   12.60
  -1  -2  18  138.43   11.35
   1   2 -17  131.74   10.36
   1  -2 -17  143.02   10.35
   1  -2 -17  124.24   13.61
  -1  -2  17  148.62   11.96
  -1  -2  17  122.83   10.43
   1   2 -16  216.47   11.04
   1  -2 -16  241.88   11.18
   1  -2 -16  236.49   14.81
  -1  -2  16  213.64   15.42
   1   2 -15   49.73    8.10
   1  -2 -15   53.97   12.29
   1  -2 -15   36.86   11.87
  -1  -2  15   55.74    8.09
   1   2 -14   39.39    7.76
   1  -2 -14   42.81   11.86
   1  -2 -14   42.30   10.99
  -1  -2  14   29.06    7.53
   1   2 -13    2.15    6.15
   1  -2 -13    3.23    6.19
   1  -2 -13   -9.89    9.06
  -1  -2  13   -2.14    9.51
   1   2 -12  208.45    9.21
   1  -2 -12  215.38    9.25
   1  -2 -12  224.14   12.20
  -1  -2  12  218.73    9.07
   1   2 -11  145.39    7.96
   1  -2 -11  154.88    8.18
   1  -2 -11  146.98   11.20
  -1  -2  11  151.53    7.90
  -1   2  10  111.37   11.16
   1   2 -10  115.91    7.66
   1  -2 -10  110.45   15.34
  -1  -2  10  120.12    7.51
   1  -2 -10  125.35   11.28
  -1   2   9 1471.38   25.43
   1   2  -9 1487.54   21.17
   1  -2  -9 1492.25   24.33
  -1  -2   9 1502.80   21.03
   1  -2  -9 1508.65   24.55
  -1   2   8  101.44   16.03
   1   2  -8   79.20    7.25
   1  -2  -8   76.36    9.57
  -1  -2   8   82.96    6.89
   1  -2  -8   71.69    6.72
   1   2  -7  147.54    7.94
  -1   2   7  127.36   10.48
  -1  -2   7  135.51    7.45
   1  -2  -7  144.67   14.95
   1   2  -6  192.34    8.27
  -1   2   6  185.21   11.06
  -1  -2   6  179.11    8.08
   1  -2  -6  180.08   10.22
   1   2  -5  243.77    9.35
  -1   2   5  247.74   11.55
  -1  -2   5  237.94    8.81
   1  -2  -5  228.68   11.26
   1   2  -4  425.84   10.58
  -1   2   4  418.46   12.88
  -1  -2   4  438.76   10.27
   1  -2  -4  435.16   12.52
   1   2  -3   22.95    6.96
  -1   2   3   20.54    8.32
  -1  -2   3   15.13    6.65
   1  -2  -3   19.71    7.66
   1   2  -2   21.14    7.02
  -1   2   2   15.73    8.07
  -1  -2   2   10.89    6.64
   1  -2  -2   17.84    7.62
   1   2  -1  232.82   13.86
  -1   2   1  234.48    9.86
  -1  -2   1  231.83   14.31
   1  -2  -1  238.23    9.63
   1   2   0   20.11    7.35
  -1   2   0   19.82    7.10
   1  -2   0    3.86    6.87
  -1  -2   0   13.12    6.99
   1   2   1   14.77    7.35
  -1   2  -1   20.46    6.94
   1  -2   1    5.67    6.60
  -1  -2  -1   25.90    7.04
   1   2   2  832.07   15.34
  -1   2  -2  824.24   18.26
   1  -2   2  846.97   13.96
  -1  -2  -2  834.93   14.96
  -1   2  -3  772.80   17.21
   1   2   3  813.00   15.28
   1  -2   3  829.13   13.30
  -1  -2  -3  814.81   14.49
  -1   2  -4 2098.47   28.90
   1   2   4 2125.99   28.29
   1  -2   4 2148.55   25.44
  -1  -2  -4 2145.16   27.37
  -1   2  -5 1657.36   24.72
   1   2   5 1647.32   29.28
   1  -2   5 1704.73   20.94
  -1  -2  -5 1678.70   23.47
   1   2   6 1042.67   24.23
  -1   2  -6 1098.11   17.25
   1  -2   6 1101.50   18.31
  -1  -2  -6 1059.08   17.72
  -1  -2  -6 1040.52   18.02
   1   2   7   60.68   14.46
  -1   2  -7   75.41    6.50
   1  -2   7   86.72    6.00
  -1  -2  -7   84.47    8.38
  -1  -2  -7   85.35    8.56
   1   2   8  511.83   18.69
  -1   2  -8  504.71   10.53
   1  -2   8  517.77   10.04
  -1  -2  -8  504.26   12.72
  -1  -2  -8  495.81   12.62
   1   2   9  195.45   10.97
  -1   2  -9  207.85    7.45
   1  -2   9  195.42    7.20
  -1  -2  -9  209.74    9.84
  -1  -2  -9  187.63   14.09
   1   2  10  359.95   12.69
  -1   2 -10  332.42    9.03
   1  -2  10  348.77    8.97
  -1  -2 -10  346.39   11.65
  -1  -2 -10  364.17   11.56
   1   2  11  173.17   11.85
  -1   2 -11  170.40    7.46
   1  -2  11  164.03    7.07
  -1  -2 -11  155.36   10.33
  -1  -2 -11  174.95   10.01
  -1   2 -12    9.71    5.66
  -1  -2 -12    5.03   12.23
   1  -2  12    1.60    5.34
  -1  -2 -12    2.24    8.26
  -1   2 -13  133.10   11.60
  -1  -2 -13  168.39   10.59
   1  -2  13  157.11    7.70
  -1  -2 -13  143.06   16.08
  -1   2 -14    4.92    6.13
  -1  -2 -14    8.42    8.63
   1  -2  14    0.48    5.96
  -1  -2 -14    7.80   13.99
  -1   2 -15   16.56    6.94
   1  -2  15   31.01   10.75
  -1  -2 -15   24.64    9.69
   1  -2  15   18.91   10.26
  -1  -2 -15   37.15   15.00
  -1   2 -16   -2.60    6.53
   1  -2  16    3.44   15.89
  -1  -2 -16    8.54    9.39
   1  -2  16    4.71    6.37
  -1  -2 -16  -18.60   14.42
  -1   2 -17   20.60    7.70
   1  -2  17   38.37   11.82
  -1  -2 -17   25.86   10.26
   1  -2  17   19.07    7.50
  -1  -2 -17   25.33   16.62
  -1   2 -18   17.65    7.93
   1  -2  18   29.12   18.46
  -1  -2 -18   10.30    8.90
  -1  -2 -18   30.29   10.30
  -1  -2 -18   24.43   16.86
  -1   2 -19   22.90    8.06
   1  -2  19   38.26   12.53
  -1  -2 -19   14.93    9.28
  -1  -2 -19   19.22   10.89
  -1   2 -20  281.55   12.67
   1  -2  20  304.31   26.05
  -1  -2 -20  303.16   14.59
  -1  -2 -20  319.06   16.01
  -1  -2 -20  298.78   23.51
  -1   2 -21    6.33    8.76
  -1  -2 -21    6.67   10.32
   1  -2  21   19.26   13.32
  -1  -2 -21   33.48   11.92
  -1   2 -22  142.19   16.52
  -1  -2 -22  141.41   12.94
   1  -2  22  134.43   25.07
  -1  -2 -22  150.87   15.72
  -1   2 -23   20.44   14.03
  -1  -2 -23   -6.02   10.35
   1  -2  23    1.50   14.14
  -1  -2 -23   16.21   12.53
  -1   2 -24   27.37    9.53
  -1  -2 -24   36.78   11.77
   1  -2  24   79.23   23.44
  -1  -2 -24   44.84   13.52
   1   3 -23   -0.07   11.98
   1  -3 -23   23.08   20.38
   1  -3 -23    7.60    9.86
   1  -3 -23   13.63   24.09
  -1  -3  23   20.48   13.96
   1   3 -22   36.72   12.22
   1  -3 -22   49.69   13.67
   1  -3 -22   37.41   10.40
   1  -3 -22   16.08   16.49
  -1  -3  22   36.41   14.14
  -1  -3  22   30.02   11.84
   1   3 -21   50.18   18.67
   1  -3 -21   65.65   16.94
   1  -3 -21   58.65   16.22
  -1  -3  21   60.15   14.56
  -1  -3  21   38.62   11.73
   1   3 -20    2.87   16.51
   1  -3 -20   12.24   10.50
   1  -3 -20   21.55   14.46
  -1  -3  20   -1.15   12.58
  -1  -3  20    7.26   10.76
   1   3 -19  306.45   21.14
   1  -3 -19  303.44   15.67
   1  -3 -19  329.93   19.50
  -1  -3  19  292.93   20.23
   1   3 -18   -7.04   15.19
   1  -3 -18   17.15   10.02
   1  -3 -18   10.18   13.37
  -1  -3  18   -1.31    9.33
   1   3 -17   -5.07   14.86
   1  -3 -17    7.86   14.89
   1  -3 -17   -4.79   12.96
  -1  -3  17   13.37    8.96
   1   3 -16   38.53   10.37
   1  -3 -16   41.79   10.25
   1  -3 -16   40.26   13.78
  -1  -3  16   55.53   15.07
   1   3 -15   28.45    9.32
   1  -3 -15   19.23    9.55
   1  -3 -15    9.85   12.95
  -1  -3  15   19.42    8.95
   1   3 -14   30.29    9.40
   1  -3 -14   37.48    9.24
   1  -3 -14   45.83   12.97
  -1  -3  14   30.67    9.00
  -1   3  13   11.12   12.71
   1   3 -13    2.57    8.18
   1  -3 -13   22.64   16.90
  -1  -3  13   -4.20    7.48
   1  -3 -13    6.94    8.60
  -1   3  12   75.05   21.13
   1   3 -12   61.90    9.01
   1  -3 -12   79.97   11.89
  -1  -3  12   57.40    8.63
   1  -3 -12   66.26    9.11
  -1   3  11   15.48   12.16
   1   3 -11  -11.68   12.43
   1  -3 -11  -19.56   10.21
  -1  -3  11   -0.90    7.25
   1  -3 -11   -0.46    7.80
  -1   3  10   16.54   11.41
   1   3 -10    4.01    7.78
   1  -3 -10    0.60    9.67
  -1  -3  10    3.39    7.07
   1  -3 -10    0.12    7.29
   1   3  -9  155.29    9.86
  -1   3   9  155.81   12.90
  -1  -3   9  160.54    9.26
   1  -3  -9  164.41   12.20
   1   3  -8    8.81    8.10
  -1   3   8   23.66   10.94
  -1  -3   8   20.75   11.44
   1  -3  -8   28.57    9.45
   1   3  -7 2195.40   31.01
  -1   3   7 2229.83   34.60
  -1  -3   7 2231.28   30.52
   1  -3  -7 2218.75   32.75
   1   3  -6   32.43    8.55
  -1   3   6   47.87   10.52
  -1  -3   6   49.93    7.50
   1  -3  -6   82.00   14.41
   1   3  -5  579.79   13.97
  -1   3   5  574.54   16.43
  -1  -3   5  582.79   13.51
   1  -3  -5  586.41   15.17
   1   3  -4   52.13    9.08
  -1   3   4   66.87   10.35
  -1  -3   4   76.64    8.32
   1  -3  -4   65.77   14.70
   1   3  -3  609.50   20.00
  -1   3   3  570.38   21.21
  -1  -3   3  572.81   13.61
   1  -3  -3  594.89   15.12
   1   3  -2   63.41    9.56
  -1   3   2   58.75    9.99
   1  -3  -2   88.72    9.08
  -1  -3   2   70.62    8.91
   1   3  -1  555.18   14.50
  -1   3   1  513.51   14.17
   1  -3  -1  557.95   13.58
  -1  -3   1  556.76   13.69
   1   3   0   16.94    8.54
  -1   3   0   15.60    8.03
   1  -3   0    6.31   12.01
  -1  -3   0   15.28    8.05
   1   3   1  140.84   15.10
  -1   3  -1  108.68   14.31
   1  -3   1  122.94    9.01
  -1  -3  -1  136.08   10.01
   1   3   2   38.09    9.25
  -1   3  -2   65.46    8.74
   1  -3   2   68.38    8.04
  -1  -3  -2   70.66    8.96
   1   3   3   26.33    8.61
  -1   3  -3   -8.34    7.71
   1  -3   3   17.23    6.97
  -1  -3  -3    1.37    8.16
   1   3   4   10.63    8.97
  -1   3  -4   -0.72    6.98
   1  -3   4    7.85    6.58
  -1  -3  -4   -3.15    7.94
  -1   3  -5  510.06   12.90
   1   3   5  518.96   15.13
   1  -3   5  514.99   11.88
  -1  -3  -5  503.25   18.95
  -1   3  -6   99.47    8.29
   1   3   6   96.60   16.67
   1  -3   6   99.94    7.81
  -1  -3  -6   97.21   10.11
  -1   3  -7  337.93   15.43
   1   3   7  357.43   13.76
   1  -3   7  357.95   10.53
  -1  -3  -7  356.80   18.63
   1   3   8   88.54   11.42
  -1   3  -8   74.08    8.47
   1  -3   8   88.17    7.78
  -1  -3  -8   75.73   10.05
  -1  -3  -8   94.81   10.17
   1   3   9  273.64   14.35
  -1   3  -9  275.55   10.57
   1  -3   9  287.73    9.94
  -1  -3  -9  282.80   12.57
  -1  -3  -9  264.46   12.72
   1   3  10   -1.75   16.74
  -1   3 -10    5.55    7.18
   1  -3  10    9.22    6.38
  -1  -3 -10   -2.08    9.05
  -1  -3 -10   11.09   13.98
   1   3  11  581.98   19.85
  -1   3 -11  585.61   14.93
   1  -3  11  595.27   13.89
  -1  -3 -11  610.74   22.10
  -1  -3 -11  592.00   16.97
   1   3  12   67.63   13.16
  -1   3 -12   67.16   13.21
   1  -3  12   57.22    7.83
  -1  -3 -12   71.47   10.71
  -1  -3 -12   62.56   10.85
   1   3  13   75.44   13.15
  -1   3 -13   42.55    8.86
   1  -3  13   55.23   11.91
  -1  -3 -13   34.01   10.92
  -1  -3 -13   41.92   11.02
   1   3  14   39.43   13.41
  -1   3 -14   12.68    8.58
   1  -3  14   24.90    7.56
  -1  -3 -14   17.98   10.61
  -1  -3 -14   13.79   10.80
  -1   3 -15    3.78    8.39
  -1  -3 -15   20.93   16.59
   1  -3  15    5.82    7.42
  -1  -3 -15    5.26   16.25
  -1   3 -16   86.45   10.12
  -1  -3 -16   89.23   13.09
   1  -3  16   77.12    9.03
  -1  -3 -16  105.12   20.45
  -1   3 -17  164.38   11.88
  -1  -3 -17  210.08   15.19
   1  -3  17  195.13   15.66
  -1  -3 -17  203.83   22.50
  -1   3 -18  144.05   11.89
   1  -3  18  151.47   17.14
  -1  -3 -18  173.77   21.84
   1  -3  18  125.15   10.67
  -1  -3 -18  171.85   15.26
  -1   3 -19   47.75   10.66
   1  -3  19   68.07   14.84
  -1  -3 -19   70.20   13.81
   1  -3  19   32.77   10.21
  -1  -3 -19   82.72   20.18
  -1   3 -20   46.87   10.79
   1  -3  20   43.61   15.52
  -1  -3 -20   31.54   13.41
   1  -3  20   37.88   10.24
  -1  -3 -20   36.30   21.20
  -1   3 -21   20.67   10.91
   1  -3  21   45.99   23.28
  -1  -3 -21   54.43   20.16
   1  -3  21   33.98    9.66
  -1  -3 -21   48.15   21.97
  -1   3 -22    7.98   10.44
   1  -3  22   28.59   15.84
  -1  -3 -22   -1.76   11.68
  -1  -3 -22   -2.28   12.95
  -1  -3 -22    2.26   20.10
   1   4 -21   60.23   15.13
   1  -4 -21   48.35   13.38
   1  -4 -21   72.00   17.68
  -1  -4  21   73.20   13.42
   1   4 -20   77.71   15.14
   1  -4 -20   72.32   13.77
   1  -4 -20   56.77   17.25
  -1  -4  20   86.76   13.41
   1   4 -19   -4.59   12.35
   1  -4 -19  -11.97   11.91
   1  -4 -19   21.07   14.75
  -1  -4  19   -3.04   10.81
   1   4 -18  120.18   14.20
   1  -4 -18  101.91   20.86
   1  -4 -18  108.92   18.17
  -1  -4  18   81.11   13.14
   1   4 -17   42.88   12.71
   1  -4 -17   36.47   12.28
   1  -4 -17    6.61   15.98
  -1  -4  17   23.49   11.82
   1   4 -16  310.47   16.65
   1  -4 -16  350.98   16.87
   1  -4 -16  317.11   19.81
  -1  -4  16  287.10   15.18
  -1   4  15   -8.96   16.57
   1   4 -15    1.75   11.31
   1  -4 -15    9.41   13.39
  -1  -4  15    2.52   15.47
   1  -4 -15   13.71   11.10
  -1   4  14   56.24   17.85
   1   4 -14   41.43   12.24
   1  -4 -14   51.18   14.58
  -1  -4  14   69.32   10.98
   1  -4 -14   87.09   18.06
  -1   4  13   29.09   16.53
   1   4 -13   36.77   11.75
   1  -4 -13   27.94   13.78
  -1  -4  13   34.96   10.26
   1  -4 -13   41.18   17.68
  -1   4  12   32.98   16.66
   1   4 -12   14.05   18.12
   1  -4 -12   31.46   20.93
  -1  -4  12   15.13   15.15
   1  -4 -12   17.90   11.14
  -1   4  11  142.00   17.71
   1   4 -11  145.34   13.17
   1  -4 -11  162.76   15.23
  -1  -4  11  147.68   11.74
   1  -4 -11  133.60   12.64
   1   4 -10  150.54   13.08
  -1   4  10  152.55   26.59
  -1  -4  10  179.24   11.98
   1  -4 -10  216.05   15.00
   1   4  -9   86.44   12.38
  -1   4   9   72.10   15.46
  -1  -4   9   82.16   10.73
   1  -4  -9   95.93   13.55
   1   4  -8  125.79   11.84
  -1   4   8  124.43   15.17
  -1  -4   8   97.32   10.84
   1  -4  -8  116.26   19.86
   1   4  -7  -13.33    9.92
  -1   4   7   14.01   12.85
  -1  -4   7   -8.50    8.55
   1  -4  -7    0.78   10.88
   1   4  -6  163.43   20.01
  -1   4   6  200.40   14.94
  -1  -4   6  196.69   11.71
   1  -4  -6  197.48   14.14
   1   4  -5   72.14   11.36
  -1   4   5   96.93   13.91
   1  -4  -5   99.10   12.31
  -1  -4   5   69.75   15.91
   1   4  -4   78.50   17.14
  -1   4   4   97.11   13.50
   1  -4  -4  104.80   11.73
  -1  -4   4  108.21   10.27
   1   4  -3  125.41   11.99
  -1   4   3  104.80   19.47
   1  -4  -3  112.00   11.70
  -1  -4   3  114.01   10.89
   1   4  -2   60.94   16.91
  -1   4   2   46.82   12.06
   1  -4  -2   56.17   10.75
  -1  -4   2   57.36   14.75
   1   4  -1   46.39   11.22
  -1   4   1   32.57   11.26
   1  -4  -1   21.00   10.17
  -1  -4   1   33.10   10.07
   1   4   0   23.23   10.60
  -1   4   0   14.36   10.81
   1  -4   0   51.75   10.22
  -1  -4   0   40.31   10.58
   1   4   1  105.50   11.76
  -1   4  -1   54.55   11.27
   1  -4   1   92.56   10.77
  -1  -4  -1   68.91   11.11
   1   4   2   70.79   11.99
  -1   4  -2   63.26   10.94
   1  -4   2   56.57    9.78
  -1  -4  -2   74.40   11.04
   1   4   3  224.04   20.74
  -1   4  -3  218.22   12.18
   1  -4   3  222.11   17.34
  -1  -4  -3  201.31   13.06
   1   4   4   62.00   12.53
  -1   4  -4   75.85   10.38
   1  -4   4   57.88    9.68
  -1  -4  -4   54.12   11.11
   1   4   5    1.50   11.66
  -1   4  -5  -11.87    8.84
   1  -4   5    2.52    8.26
  -1  -4  -5  -10.40   10.28
   1   4   6  129.02   14.15
  -1   4  -6  132.24   11.52
   1  -4   6  112.62   10.08
  -1  -4  -6  163.39   13.24
  -1   4  -7  225.04   12.65
   1   4   7  241.95   15.54
   1  -4   7  238.33   11.55
  -1  -4  -7  214.14   14.51
   1   4   8  565.83   20.61
  -1   4  -8  538.08   16.69
   1  -4   8  529.32   15.44
  -1  -4  -8  541.21   18.49
   1   4   9   44.31   14.35
  -1   4  -9   35.84   16.97
   1  -4   9   36.45    9.48
  -1  -4  -9   43.90   12.34
  -1  -4  -9   53.60   12.38
   1   4  10   68.38   15.46
  -1   4 -10   56.82   10.48
   1  -4  10   65.49    9.73
  -1  -4 -10   45.54   19.14
  -1  -4 -10   52.90   12.66
   1   4  11  117.72   23.83
  -1   4 -11  104.56   12.22
   1  -4  11   79.90   15.07
  -1  -4 -11   90.37   13.29
  -1  -4 -11   99.22   13.79
   1   4  12   -2.28   13.79
  -1   4 -12   10.07    9.72
   1  -4  12   -2.50    8.74
  -1  -4 -12   12.92   11.57
  -1  -4 -12   -3.15   12.00
   1   4  13  127.60   17.95
  -1   4 -13  130.27   18.66
   1  -4  13  122.01   10.95
  -1  -4 -13   98.77   14.34
  -1  -4 -13  135.50   22.29
   1   4  14  -10.85   15.68
  -1   4 -14   -1.36   10.07
   1  -4  14    2.26    9.11
  -1  -4 -14   -3.11   12.75
  -1  -4 -14  -11.48   12.48
   1   4  15   81.48   18.49
  -1   4 -15  100.37   12.06
   1  -4  15   89.28   16.33
  -1  -4 -15   83.87   14.49
  -1  -4 -15   99.42   14.91
  -1   4 -16    6.15   11.09
  -1  -4 -16    7.13   12.74
   1  -4  16  -13.55    9.38
  -1  -4 -16  -12.05   13.07
  -1   4 -17   54.51   12.59
  -1  -4 -17   44.78   14.45
   1  -4  17   34.89   11.09
  -1  -4 -17   65.61   14.64
  -1   4 -18   15.04   11.20
  -1  -4 -18    3.64   13.84
   1  -4  18   16.47   10.07
  -1  -4 -18   22.03   13.92
  -1   4 -19    2.26   11.47
  -1  -4 -19   10.84   14.11
   1  -4  19   11.72   15.45
  -1  -4 -19    4.44   13.96
  -1   4 -20   29.83   12.61
   1  -4  20   29.08   17.84
  -1  -4 -20   54.51   15.54
   1  -4  20   38.46   11.33
  -1  -4 -20   21.05   15.58
   1   5 -18    7.88   22.30
   1  -5 -18    4.88   21.27
   1  -5 -18   27.34   26.67
  -1  -5  18   -2.25   19.34
   1   5 -17   26.73   15.33
   1  -5 -17    2.84   14.71
   1  -5 -17   43.28   27.98
  -1  -5  17   19.22   12.50
  -1   5  16   16.28   20.92
   1   5 -16   14.33   15.03
   1  -5 -16    1.01   17.92
  -1  -5  16    3.84   12.95
   1  -5 -16   29.79   14.21
  -1   5  15   -9.96   20.89
   1   5 -15    3.91   13.96
   1  -5 -15   19.90   16.58
  -1  -5  15   -5.20   12.13
   1  -5 -15   23.69   13.64
  -1   5  14   -8.55   19.85
   1   5 -14   19.32   13.93
   1  -5 -14   26.91   16.12
  -1  -5  14    7.27   12.09
   1  -5 -14   -3.13   21.16
  -1   5  13   -3.77   18.97
   1   5 -13    2.04   14.10
   1  -5 -13   14.63   16.09
  -1  -5  13    1.32   11.98
   1  -5 -13   14.46   13.15
  -1   5  12  138.72   22.14
   1   5 -12  143.31   15.97
   1  -5 -12  126.07   18.68
  -1  -5  12  123.75   14.23
   1  -5 -12  132.39   15.40
   1   5 -11   83.43   22.77
  -1   5  11   84.52   20.17
  -1  -5  11   52.76   13.10
   1  -5 -11   83.15   17.04
   1   5 -10    5.74   14.13
  -1   5  10   40.89   18.42
  -1  -5  10   24.78   18.51
   1  -5 -10   23.59   23.19
   1   5  -9   45.10   14.24
  -1   5   9   26.71   19.33
  -1  -5   9   40.10   12.40
   1  -5  -9   51.16   15.23
   1   5  -8   15.58   12.65
  -1   5   8   -1.11   15.53
   1  -5  -8  -16.09   13.43
  -1  -5   8    2.08   11.00
   1   5  -7    7.53   13.53
  -1   5   7   19.79   16.87
   1  -5  -7   30.87   14.60
  -1  -5   7   -4.24   11.65
   1   5  -6   41.59   13.33
  -1   5   6   18.08   16.64
   1  -5  -6   31.04   14.42
  -1  -5   6   29.31   12.19
   1   5  -5  223.93   16.43
  -1   5   5  216.84   18.84
   1  -5  -5  204.31   16.75
  -1  -5   5  224.36   14.67
   1   5  -4  214.35   17.01
  -1   5   4  212.82   19.78
   1  -5  -4  231.90   27.21
  -1  -5   4  249.49   15.52
   1   5  -3  170.65   16.83
  -1   5   3  175.61   17.65
   1  -5  -3  168.71   16.61
  -1  -5   3  176.91   21.80
   1   5  -2  629.08   21.95
  -1   5   2  638.90   23.05
   1  -5  -2  649.29   21.13
  -1  -5   2  643.97   20.86
  -1   5   1  126.32   16.21
   1   5  -1  163.88   15.92
   1  -5  -1  144.49   14.54
   1   5   0    3.19   22.17
  -1   5   0   44.02   13.50
   1  -5   0   27.34   12.60
  -1  -5   0   15.62   12.95
   1   5   1  178.18   16.67
  -1   5  -1  146.88   16.46
   1  -5   1  166.38   14.78
  -1  -5  -1  170.26   15.72
   1   5   2   22.87   20.56
  -1   5  -2    5.97   19.74
   1  -5   2    2.70   10.91
  -1  -5  -2  -13.80   12.40
   1   5   3  221.13   18.06
  -1   5  -3  188.76   15.85
   1  -5   3  187.84   14.23
  -1  -5  -3  239.76   17.17
   1   5   4   31.34   22.64
  -1   5  -4  -23.75   11.91
   1  -5   4  -19.72   17.24
  -1  -5  -4   10.05   14.07
   1   5   5   29.92   15.07
  -1   5  -5    7.85   12.94
   1  -5   5   -0.31   11.44
  -1  -5  -5   23.23   13.54
   1   5   6   84.81   25.25
  -1   5  -6   38.27   13.54
   1  -5   6   38.87   11.64
  -1  -5  -6   38.46   14.32
   1   5   7   45.10   16.57
  -1   5  -7   41.55   13.28
   1  -5   7   49.75   11.94
  -1  -5  -7   42.29   14.62
   1   5   8   -8.40   26.29
  -1   5  -8   32.93   19.60
   1  -5   8   25.58   11.42
  -1  -5  -8   45.51   14.84
   1   5   9   53.56   17.71
  -1   5  -9   50.28   13.60
   1  -5   9   55.61   12.11
  -1  -5  -9   66.68   15.58
  -1   5 -10   -2.24   11.68
   1   5  10   25.12   16.57
  -1  -5 -10    0.24   13.81
  -1  -5 -10  -14.92   21.17
   1  -5  10   -0.37   10.60
  -1   5 -11   25.65   13.83
   1   5  11   53.24   18.59
  -1  -5 -11   69.80   15.67
  -1  -5 -11   43.66   16.04
   1  -5  11   47.87   12.10
  -1   5 -12   11.70   19.35
   1   5  12    5.17   17.66
  -1  -5 -12   21.25   14.84
  -1  -5 -12  -26.81   15.16
   1  -5  12  -20.84   10.73
   1   5  13  133.81   21.58
  -1   5 -13  111.52   15.33
   1  -5  13   98.61   13.27
  -1  -5 -13  118.70   17.97
  -1  -5 -13  151.27   18.25
  -1   5 -14  -12.80   12.03
   1   5  14  -14.95   18.27
  -1  -5 -14   19.42   22.25
  -1  -5 -14   -4.69   14.98
   1  -5  14   11.38   11.03
   1   5  15  168.12   23.12
  -1   5 -15  137.66   15.93
   1  -5  15  131.39   13.78
  -1  -5 -15  164.23   18.15
  -1  -5 -15  123.38   19.37
  -1   5 -16    7.27   12.88
   1   5  16   41.20   19.46
  -1  -5 -16  -25.56   15.43
  -1  -5 -16    2.69   16.23
   1  -5  16   -9.86   11.18
   1   5  17   42.91   22.23
  -1   5 -17   35.80   14.39
   1  -5  17   16.39   12.76
  -1  -5 -17   60.06   25.66
  -1  -5 -17   13.00   25.62
  -1   6  14  151.64   27.13
   1   6 -14  122.93   20.63
   1  -6 -14  121.11   23.22
  -1  -6  14  119.43   17.12
   1  -6 -14  122.88   19.82
  -1   6  13  -42.31   36.26
   1   6 -13    0.98   16.45
   1  -6 -13   10.84   28.97
  -1  -6  13    8.70   14.29
   1  -6 -13   10.11   16.71
  -1   6  12  119.62   26.40
   1   6 -12  108.89   20.00
   1  -6 -12  141.10   32.05
  -1  -6  12  100.42   24.90
   1  -6 -12  125.42   19.43
   1   6 -11   21.03   15.55
  -1   6  11  -15.53   22.41
   1  -6 -11   15.20   17.57
  -1  -6  11  -23.92   14.21
   1   6 -10    1.96   15.81
  -1   6  10   20.13   20.81
   1  -6 -10   -8.57   17.71
  -1  -6  10    2.32   21.74
   1   6  -9   27.88   26.23
  -1   6   9   25.25   21.54
   1  -6  -9  -23.04   17.59
  -1  -6   9   13.80   14.44
   1   6  -8    3.14   16.52
  -1   6   8   23.46   20.94
   1  -6  -8   40.45   18.49
  -1  -6   8   42.98   22.46
   1   6  -7   28.37   16.65
  -1   6   7   -0.52   20.10
   1  -6  -7  -11.38   17.20
  -1  -6   7   12.86   14.22
   1   6  -6  -13.73   16.26
  -1   6   6   13.93   29.28
   1  -6  -6  -22.51   16.86
  -1  -6   6   17.02   21.81
   1   6  -5  -11.75   15.65
  -1   6   5    5.34   19.08
   1  -6  -5    6.61   16.75
  -1  -6   5   12.69   14.19
   1   6  -4  -18.69   15.12
  -1   6   4    3.17   17.27
   1  -6  -4   10.89   15.17
  -1  -6   4   10.41   21.50
   1   6  -3   52.89   17.47
  -1   6   3   58.26   19.49
   1  -6  -3   36.17   17.15
  -1  -6   3   34.96   15.76
   1   6  -2  100.10   19.18
  -1   6   2   76.90   20.03
   1  -6  -2   73.52   17.88
  -1  -6   2  114.58   25.14
   1   6  -1  188.48   20.67
  -1   6   1  200.06   31.09
   1  -6  -1  169.50   18.98
  -1  -6   1  151.66   18.16
   1   6   0   91.25   19.46
  -1   6   0   63.38   19.08
   1  -6   0   78.34   16.41
  -1  -6   0   87.13   16.57
   1   6   1   45.51   18.53
  -1   6  -1   21.60   18.44
   1  -6   1   12.02   23.75
  -1  -6  -1    8.70   15.87
   1   6   2  110.57   20.95
  -1   6  -2   58.22   28.32
   1  -6   2  143.70   16.15
  -1  -6  -2  124.29   17.80
   1   6   3   37.43   30.06
  -1   6  -3   32.80   17.38
   1  -6   3   57.02   22.56
  -1  -6  -3    0.07   17.08
   1   6   4  156.37   21.36
  -1   6  -4  113.76   19.65
   1  -6   4  134.35   16.68
  -1  -6  -4  182.73   19.23
   1   6   5   38.21   29.71
  -1   6  -5   33.51   24.23
   1  -6   5    5.47   21.64
  -1  -6  -5   10.35   17.23
   1   6   6   96.12   21.73
  -1   6  -6   87.40   16.98
   1  -6   6   80.76   15.19
  -1  -6  -6   61.98   18.54
   1   6   7   -8.88   19.40
  -1   6  -7   12.41   15.14
   1  -6   7   -9.71   20.44
  -1  -6  -7   20.46   25.30
   1   6   8   -5.33   20.33
  -1   6  -8    4.94   15.75
   1  -6   8   -0.69   13.53
  -1  -6  -8   53.14   17.38
   1   6   9   47.01   23.04
  -1   6  -9   92.07   26.22
   1  -6   9   67.14   14.98
  -1  -6  -9   71.40   19.35
  -1   6 -10   60.56   16.17
   1   6  10   51.18   22.46
  -1  -6 -10   53.06   18.13
  -1  -6 -10   34.12   19.18
   1  -6  10   42.18   14.95
  -1   6 -11   64.49   17.72
   1   6  11   84.19   23.77
  -1  -6 -11   58.56   28.61
  -1  -6 -11   75.41   30.96
   1  -6  11   42.23   15.29
  -1   6 -12  102.52   18.89
   1   6  12  129.94   26.00
  -1  -6 -12  144.27   20.39
  -1  -6 -12  132.25   22.09
   1  -6  12  116.65   24.28
  -1   6 -13    6.20   15.60
   1   6  13   17.67   21.67
  -1  -6 -13   22.87   28.13
  -1  -6 -13   16.59   18.43
   1  -6  13   -2.88   13.36
   1   7  -5   -4.57   19.42
  -1   7   5   69.99   36.55
   1  -7  -5  -18.39   19.00
  -1  -7   5   18.46   25.74
   1   7  -4  -38.53   20.16
  -1   7   4    7.74   21.65
  -1  -7   4   18.10   16.08
   1   7  -3   27.43   21.65
  -1   7   3   10.12   22.64
   1  -7  -3    6.91   19.78
  -1  -7   3   18.23   17.68
   1   7  -2   -5.40   20.05
  -1   7   2    4.77   32.59
   1  -7  -2   12.28   17.32
  -1  -7   2  -10.46   17.45
   1   7  -1   48.37   22.68
  -1   7   1   21.03   22.64
   1  -7  -1   29.06   19.60
  -1  -7   1   39.97   19.19
   1   7   0   22.38   21.82
  -1   7   0   27.11   22.61
   1  -7   0   13.51   18.19
  -1  -7   0   14.43   29.35
   1   7   1   95.46   38.49
  -1   7  -1  112.83   24.78
   1  -7   1  127.63   20.79
  -1  -7  -1  128.75   21.94
   1   7   2   -0.20   23.66
  -1   7  -2   46.31   20.84
   1  -7   2   13.25   17.87
  -1  -7  -2    3.90   18.74
   1   7   3   47.51   24.38
  -1   7  -3   37.90   21.45
   1  -7   3   25.70   18.11
  -1  -7  -3    9.78   31.62
   1   7   4  -11.50   22.35
  -1   7  -4   -9.43   19.88
   1  -7   4   10.50   25.37
  -1  -7  -4    1.51   19.45
   1   7   5   -2.69   25.73
  -1   7  -5   -0.30   32.80
   1  -7   5   63.04   17.34
  -1  -7  -5   45.16   20.24
   2   0 -25    2.15   11.32
   2   0 -25  -17.73   15.01
   2   0 -24    8.07   17.17
   2   0 -24   14.93   22.70
  -2   0  24   11.67    8.11
   2   0 -23    1.20   10.14
   2   0 -23  -17.22   13.93
  -2   0  23    4.02   12.14
   2   0 -22   10.38    9.79
   2   0 -22  -10.71   13.36
  -2   0  22   -6.17    7.59
   2   0 -21   -8.95   14.21
   2   0 -21   38.11   19.93
  -2   0  21  -11.02   11.47
   2   0 -20  110.17   10.62
   2   0 -20   86.93   14.52
  -2   0  20   89.53    8.82
   2   0 -19   -1.32    8.49
   2   0 -19  -26.40   12.31
  -2   0  19   -4.44    6.98
   2   0 -18   42.42    8.54
  -2   0  18   31.24    7.29
   2   0 -17   -5.13   11.76
  -2   0  17   -3.77    6.16
   2   0 -16   23.53    7.68
  -2   0  16   29.63    9.83
   2   0 -15   -3.82    6.81
  -2   0  15   -2.25    5.45
   2   0 -14  971.74   17.81
  -2   0  14  928.75   15.46
   2   0 -13    7.89    5.91
  -2   0  13   -5.01    7.29
   2   0 -12  568.54   12.18
  -2   0  12  591.71   10.50
   2   0 -11    4.75    5.28
  -2   0  11   -6.48    6.06
   2   0 -10  369.55    9.45
  -2   0  10  360.49    7.39
   2   0  -9    4.69    8.37
  -2   0   9   -1.28    3.49
   2   0  -8 1671.35   21.11
  -2   0   8 1691.32   17.65
   2   0  -7   -9.42    5.46
  -2   0   7   -1.29    4.50
   2   0  -6  495.75   10.15
  -2   0   6  482.49    6.08
   2   0  -5    6.64    5.42
  -2   0   5    5.51    2.79
  -2   0   5    1.32    5.31
   2   0  -4 8711.06   82.11
  -2   0   4 8728.06   81.97
   2   0  -3    3.88    3.76
  -2   0   3   -0.35    6.74
   2   0  -2  728.49    6.90
   2   0  -2  708.30    8.31
  -2   0   2  718.83    8.87
   2   0  -1    0.83    1.76
   2   0  -1   -2.72    1.44
  -2   0   1    1.39    2.35
  -2   0   1    0.63    2.40
   2   0   0  871.04   10.39
   2   0   0  910.65    7.78
  -2   0   0  878.32   10.20
  -2   0   0  891.42    7.87
   2   0   1   -3.28    4.67
   2   0   1   -0.80    1.19
  -2   0  -1    0.11    4.32
   2   0   2   11.45    5.82
   2   0   2    4.69    1.19
  -2   0  -2   -1.18    5.23
   2   0   3    3.89    6.48
  -2   0  -3    4.72    6.37
  -2   0  -3   -0.14    2.25
   2   0   4 2001.67   25.62
  -2   0  -4 2067.49   25.54
  -2   0  -4 2127.60   17.60
  -2   0  -4 2109.08   20.35
   2   0   5    7.57    6.77
  -2   0  -5    0.34    6.48
  -2   0  -5    0.52    2.06
  -2   0  -5   -0.14    4.95
   2   0   6   87.81    8.27
  -2   0  -6   77.86   12.22
  -2   0  -6   75.57    4.79
  -2   0  -6   67.58    4.42
   2   0   7    0.33    7.16
  -2   0  -7    3.24    6.79
  -2   0  -7   -4.63    2.73
  -2   0  -7    2.19    3.87
   2   0   8    9.59    7.00
  -2   0  -8   10.41    6.81
  -2   0  -8   -0.62    3.01
  -2   0  -8    0.33    4.35
   2   0   9   14.76   10.74
  -2   0  -9    1.08    3.21
  -2   0  -9   -4.26    4.47
   2   0  10  693.11   15.28
  -2   0 -10  714.61   10.41
  -2   0 -10  709.38   12.27
   2   0  11    5.77    7.36
  -2   0 -11    2.87    5.70
  -2   0 -11   -6.48    7.89
   2   0  12   -1.79    7.73
  -2   0 -12    7.23    4.08
  -2   0 -12    5.66    5.87
   2   0  13    6.64   12.20
  -2   0 -13   -1.65    4.18
  -2   0 -13    1.40    5.79
   2   0  14  329.74   13.57
  -2   0 -14  354.36   11.74
  -2   0 -14  355.14   11.34
   2   0  15   -7.75    9.07
  -2   0 -15   -7.22    5.19
  -2   0 -15    0.42   11.04
   2   0  16 1370.12   27.45
  -2   0 -16 1276.88   20.74
  -2   0 -16 1297.28   23.90
   2   0  17  -10.53   15.36
  -2   0 -17    5.51    8.68
  -2   0 -17    1.31    7.86
   2   0  18    0.49   10.63
  -2   0 -18    9.07    6.32
  -2   0 -18    6.11    8.78
   2   0  19  -11.03   10.87
  -2   0 -19  -15.83    6.77
  -2   0 -19    3.43   13.81
   2   0  20  -22.37   17.05
  -2   0 -20    2.90   10.65
  -2   0 -20    0.23    9.13
   2   0  21   -1.90   11.60
  -2   0 -21    0.52    7.03
  -2   0 -21    6.23    9.19
   2   0  22   26.67   13.17
  -2   0 -22   26.42    8.14
  -2   0 -22   17.92   15.86
   2   0  23    0.25   18.72
  -2   0 -23    5.89    7.66
  -2   0 -23   -6.05    9.77
   2   0  24    9.07   13.52
  -2   0 -24   16.47    8.08
  -2   0 -24   18.33   10.19
   2   1 -25   13.86   12.17
   2   1 -25   41.92   16.66
   2  -1 -25   25.27   13.04
   2  -1 -25   38.38   16.14
  -2  -1  25   23.53    9.70
   2   1 -24   21.21   11.30
   2  -1 -24   19.49   12.16
   2  -1 -24   47.09   23.92
  -2  -1  24   28.56    9.84
   2   1 -23  168.96   13.35
   2  -1 -23  181.02   14.18
   2  -1 -23  166.45   18.17
  -2  -1  23  157.70   12.35
   2   1 -22   -0.23   15.47
   2  -1 -22    3.16   16.10
   2  -1 -22   -1.58   13.69
  -2  -1  22  -12.51   13.69
   2   1 -21   88.50   11.42
   2  -1 -21   84.89   11.86
   2  -1 -21   88.13   14.80
  -2  -1  21   82.44   10.72
   2   1 -20   66.84   10.53
   2  -1 -20   81.55   11.17
   2  -1 -20  105.32   21.70
  -2  -1  20   70.96   14.30
   2   1 -19   69.39   10.20
   2  -1 -19   78.75   15.77
   2  -1 -19   54.20   14.33
  -2  -1  19   69.00    9.63
   2   1 -18   73.65    9.49
   2  -1 -18   62.90   10.02
   2  -1 -18   91.28   13.98
  -2  -1  18   55.74    9.18
   2   1 -17   76.42   13.75
   2  -1 -17   87.49    9.69
   2  -1 -17   77.47   13.55
  -2  -1  17   71.01    8.68
   2   1 -16  122.15   13.97
   2  -1 -16  132.50   10.12
   2  -1 -16  150.62   13.60
  -2  -1  16  144.09    9.03
   2   1 -15   41.38    7.66
   2  -1 -15   27.57    8.31
   2  -1 -15   32.66   11.20
  -2  -1  15   49.29   10.73
   2   1 -14   27.81    7.17
   2  -1 -14   29.04    7.53
   2  -1 -14   35.36    5.28
   2  -1 -14   39.99   16.25
  -2  -1  14   30.70    6.62
  -2  -1  14   23.88    7.11
   2   1 -13   76.74    7.56
   2  -1 -13   98.98    8.05
   2  -1 -13  100.10    5.74
   2  -1 -13   85.70   17.38
  -2  -1  13   92.49    7.11
  -2  -1  13   91.63    7.79
   2   1 -12   16.63    6.51
   2  -1 -12   28.17    4.74
   2  -1 -12   43.78    9.59
  -2  -1  12   31.20    6.44
   2   1 -11  408.77   10.30
   2  -1 -11  446.14   10.83
   2  -1 -11  409.04   14.13
  -2  -1  11  417.64   10.55
   2   1 -10   21.38    9.40
   2  -1 -10   33.44    9.48
  -2  -1  10   22.89    9.38
   2  -1  -9   34.71   14.40
  -2  -1   9   15.60    5.73
   2   1  -8  176.25    7.85
   2  -1  -8  170.05    5.27
   2  -1  -8  204.59   17.01
  -2  -1   8  183.22    7.78
   2   1  -7    9.91    5.40
   2  -1  -7   -0.72    3.33
   2  -1  -7    6.12    8.00
  -2  -1   7   -4.79    5.40
   2   1  -6  151.06    7.57
   2  -1  -6  166.29    4.81
   2  -1  -6  153.51   10.35
  -2  -1   6  151.60    7.48
   2   1  -5  220.48    7.88
  -2   1   5  222.83   11.01
  -2  -1   5  212.38    7.81
   2  -1  -5  219.95   16.23
   2   1  -4  219.32    7.90
  -2   1   4  208.07   11.09
  -2  -1   4  202.10    8.23
   2  -1  -4  201.91   11.12
   2   1  -3 1350.78   17.38
  -2   1   3 1347.40   19.87
  -2  -1   3 1343.89   17.16
   2  -1  -3 1339.38   19.12
   2   1  -2  618.50   10.59
  -2   1   2  601.80   12.13
  -2  -1   2  613.90   10.79
   2  -1  -2  619.04   11.90
   2   1  -1    3.14    5.02
  -2   1   1   -3.33    8.72
  -2  -1   1    3.59    8.29
   2  -1  -1    0.06    5.25
   2   1   0  187.84    6.67
  -2   1   0  191.90    6.84
  -2  -1   0  192.76    6.88
   2  -1   0  184.12    6.09
   2   1   1 4014.52   39.14
  -2   1  -1 4053.41   38.30
  -2  -1  -1 3900.73   37.99
   2  -1   1 4129.50   38.00
  -2   1  -2 3314.02   31.31
   2   1   2 3416.23   34.37
  -2  -1  -2 3381.21   36.89
  -2  -1  -2 3419.85   33.91
   2  -1   2 3510.17   32.36
   2   1   3 1379.93   17.10
  -2   1  -3 1346.46   14.40
   2  -1   3 1376.49   14.25
  -2  -1  -3 1325.84   24.29
  -2  -1  -3 1340.44   16.27
   2   1   4   15.43    7.27
   2   1   4   18.36    5.54
  -2   1  -4   18.39    3.45
   2  -1   4   25.88    3.16
  -2  -1  -4   19.78    7.60
  -2  -1  -4   15.43    7.99
   2   1   5  286.74   14.75
   2   1   5  264.21    7.95
  -2   1  -5  270.09    5.38
   2  -1   5  267.61    5.23
  -2  -1  -5  256.00   10.20
  -2  -1  -5  271.73    7.54
   2   1   6  472.66   11.96
   2   1   6  480.30   10.36
  -2   1  -6  457.47    7.17
   2  -1   6  464.90    7.10
  -2  -1  -6  459.24   12.01
  -2  -1  -6  467.23    9.51
   2   1   7    4.07    6.98
   2   1   7   -0.08    5.80
  -2   1  -7    0.73    5.02
   2  -1   7    6.94    4.92
  -2  -1  -7    1.30   11.45
  -2  -1  -7   16.83    8.12
   2   1   8  519.63   17.63
  -2   1  -8  560.08    8.59
   2   1   8  549.50   11.95
   2  -1   8  563.62    8.42
  -2  -1  -8  580.20   13.44
   2  -1   8  573.50   13.91
  -2  -1  -8  554.94   10.96
   2   1   9  323.03   11.11
  -2   1  -9  314.95    6.63
   2  -1   9  315.74   11.61
  -2  -1  -9  314.90   11.20
   2  -1   9  314.28    6.53
  -2  -1  -9  302.93   12.24
   2   1  10  152.61    9.39
  -2   1 -10  155.96    5.38
   2  -1  10  154.82   10.07
  -2  -1 -10  158.84    9.64
   2  -1  10  155.05    5.28
  -2  -1 -10  159.92    7.71
   2   1  11   23.94    7.80
  -2   1 -11   25.69    6.26
   2  -1  11   19.70    8.56
  -2  -1 -11    9.72    8.07
   2  -1  11   16.44    4.06
  -2  -1 -11   17.72    6.28
   2   1  12   -6.01    7.58
  -2   1 -12   -0.49    6.38
  -2  -1 -12    4.89    7.75
   2  -1  12    4.99    8.55
  -2  -1 -12    3.09    6.29
   2   1  13  340.95   12.87
  -2   1 -13  323.69    8.24
  -2  -1 -13  347.73   17.50
   2  -1  13  331.86   13.68
  -2  -1 -13  323.77   10.80
   2   1  14  164.22   11.22
  -2   1 -14  160.94    6.95
   2  -1  14  180.19   17.64
  -2  -1 -14  169.18    7.55
  -2  -1 -14  178.90   11.14
  -2  -1 -14  163.20    9.58
   2   1  15  172.95   16.91
  -2   1 -15  135.81    7.05
   2  -1  15  158.24   12.43
  -2  -1 -15  151.50    8.05
  -2  -1 -15  138.61   17.01
  -2  -1 -15  146.48    9.76
   2   1  16   12.08   14.33
  -2   1 -16   13.08    5.72
   2  -1  16   26.25   11.18
  -2  -1 -16   18.11    6.55
  -2  -1 -16   19.21    9.69
  -2  -1 -16   10.10    8.33
   2   1  17  161.62   12.60
  -2   1 -17  154.85   11.39
  -2  -1 -17  174.70    8.89
   2  -1  17  145.00   13.88
  -2  -1 -17  161.91   11.13
   2   1  18   29.16   10.95
  -2   1 -18   23.90   10.17
  -2  -1 -18   14.91   11.29
   2  -1  18   46.54   11.90
  -2  -1 -18   24.60    9.41
   2   1  19  364.48   16.75
  -2   1 -19  339.37   11.60
  -2  -1 -19  356.76   12.67
   2  -1  19  383.72   17.74
  -2  -1 -19  331.35   14.57
   2   1  20   -2.15   11.03
  -2   1 -20  -11.94    9.30
  -2   1 -20   -3.48    6.96
  -2  -1 -20    0.85   11.65
  -2  -1 -20    3.63    9.37
   2  -1  20  -16.09   12.14
   2   1  21    7.91   18.41
  -2   1 -21   20.73   15.90
  -2   1 -21   16.63    7.78
  -2  -1 -21   35.15    8.79
  -2  -1 -21   41.25   16.27
   2  -1  21   34.82   20.23
   2   1  22    4.95   10.82
  -2   1 -22   -1.76    9.53
  -2   1 -22    0.94    7.11
  -2  -1 -22  -10.89   12.58
  -2  -1 -22   -4.90    9.97
   2  -1  22    9.98   12.41
   2   1  23   -0.14   11.62
  -2   1 -23   10.30   14.66
  -2   1 -23    2.00   11.36
  -2  -1 -23    5.12    8.45
  -2  -1 -23    9.80   10.48
   2  -1  23   -7.90   13.34
   2   1  24    6.36   11.55
  -2   1 -24   -1.14    9.52
  -2   1 -24    5.12    7.11
  -2  -1 -24   -7.32   12.72
  -2  -1 -24   10.12   10.22
   2  -1  24   -8.79   13.30
   2   2 -24    7.98   11.71
   2  -2 -24   32.91   19.61
   2  -2 -24   10.99   16.30
  -2  -2  24   22.67   11.75
   2   2 -23   41.02   12.72
   2  -2 -23   54.48   13.65
   2  -2 -23   77.68   16.91
  -2  -2  23   65.94   19.26
   2   2 -22    9.33   10.43
   2  -2 -22  -12.14   11.13
   2  -2 -22  -23.91   14.07
  -2  -2  22    8.84   10.60
   2   2 -21   50.61   11.43
   2  -2 -21   62.52   12.98
   2  -2 -21   62.63   15.76
  -2  -2  21   72.33   11.76
   2   2 -20   -4.40    9.61
   2  -2 -20   -0.13   10.34
   2  -2 -20    8.86   13.05
  -2  -2  20    9.42    9.80
   2   2 -19   92.57   16.85
   2  -2 -19   72.82   11.76
   2  -2 -19   80.40    8.77
   2  -2 -19   73.05   14.95
  -2  -2  19   82.09   11.47
  -2  -2  19   83.93   11.08
   2   2 -18   27.63   14.86
   2  -2 -18   22.04   10.85
   2  -2 -18   35.71    7.83
   2  -2 -18   85.58   20.84
  -2  -2  18   37.25   10.12
  -2  -2  18   31.04   14.83
   2   2 -17   40.04   14.55
   2  -2 -17   49.62   21.14
  -2  -2  17   60.31    9.56
  -2  -2  17   36.75    9.59
   2   2 -16   43.14   13.50
   2  -2 -16   35.35    7.33
   2  -2 -16   35.87   20.06
  -2  -2  16   38.04    8.84
   2   2 -15  120.41   14.64
   2  -2 -15  142.56   12.33
   2  -2 -15  158.97   14.20
  -2  -2  15  130.03    9.64
   2   2 -14   28.95    8.24
   2  -2 -14   36.72   10.47
   2  -2 -14   11.48   17.86
  -2  -2  14   35.66    7.94
   2   2 -13  190.31    9.69
   2  -2 -13  200.07   12.17
   2  -2 -13  201.26   20.27
  -2  -2  13  189.72   14.09
   2   2 -12  541.80   13.46
   2  -2 -12  574.19   12.03
   2  -2 -12  561.10   22.89
  -2  -2  12  559.56   13.32
   2   2 -11   11.69    6.98
   2  -2 -11   14.74    5.70
   2  -2 -11   15.34   10.01
  -2  -2  11   25.38    6.98
   2   2 -10  580.20   13.13
   2  -2 -10  593.79   11.63
   2  -2 -10  591.11   16.18
  -2  -2  10  598.03   13.23
  -2   2   9  285.87   13.22
   2   2  -9  269.27    9.63
   2  -2  -9  273.98   12.66
  -2  -2   9  284.51   13.34
   2  -2  -9  267.57   11.25
   2   2  -8  681.18   13.51
  -2   2   8  690.89   17.47
  -2  -2   8  702.27   13.73
   2  -2  -8  690.22   16.53
   2   2  -7   -5.96    6.43
  -2   2   7  -15.66    9.26
  -2  -2   7    1.38    6.07
   2  -2  -7    0.50    8.19
   2   2  -6  804.34   14.82
  -2   2   6  825.29   18.39
  -2  -2   6  827.22   14.74
   2  -2  -6  820.28   17.33
   2   2  -5  377.60   10.93
  -2   2   5  397.29   13.86
  -2  -2   5  403.38   10.65
   2  -2  -5  417.46   13.29
   2   2  -4  419.11   11.42
  -2   2   4  442.05   13.36
  -2  -2   4  442.00   11.04
   2  -2  -4  454.22   18.25
   2   2  -3   -5.83   10.40
  -2   2   3    9.57    7.68
  -2  -2   3   -0.41    6.41
   2  -2  -3  -10.42    7.58
   2   2  -2  232.42   14.01
  -2   2   2  235.38   10.37
  -2  -2   2  236.53    9.35
   2  -2  -2  257.44   10.05
   2   2  -1  334.59   10.63
  -2   2   1  331.15   10.95
  -2  -2   1  357.09   14.72
   2  -2  -1  356.41   10.65
   2   2   0    1.83    6.83
  -2   2   0   16.29    6.89
  -2  -2   0    8.65   10.62
   2  -2   0    7.32    6.44
   2   2   1   -7.94    6.70
  -2   2  -1    1.54    6.01
   2  -2   1   12.52    5.73
  -2  -2  -1    2.53    6.44
   2   2   2   66.23    7.93
  -2   2  -2   62.01    6.76
   2  -2   2   78.59    6.34
  -2  -2  -2   79.42    7.69
   2   2   3  147.08    8.55
  -2   2  -3  154.93    7.23
   2  -2   3  156.54    6.88
  -2  -2  -3  149.31   12.61
   2   2   4  367.49   10.81
  -2   2  -4  354.37    9.03
   2  -2   4  368.90    8.43
  -2  -2  -4  345.73   14.90
   2   2   5   19.22    7.54
  -2   2  -5   10.46    6.37
   2  -2   5   25.30    4.96
  -2  -2  -5   11.75    8.01
  -2  -2  -5   17.56    7.31
   2   2   6 1190.45   19.28
  -2   2  -6 1160.84   16.79
   2  -2   6 1206.11   16.01
  -2  -2  -6 1216.75   20.11
  -2  -2  -6 1185.04   18.45
   2   2   7   54.45    8.30
  -2   2  -7   54.64    5.93
   2  -2   7   55.12    7.83
  -2  -2  -7   49.23    8.45
  -2  -2  -7   73.05   11.40
   2   2   8 1736.67   25.79
  -2   2  -8 1782.33   24.69
   2  -2   8 1801.27   21.86
  -2  -2  -8 1790.23   26.85
  -2  -2  -8 1815.70   24.93
   2   2   9   74.63    8.77
  -2   2  -9   59.38    5.70
   2  -2   9   65.27    5.32
  -2  -2  -9   46.83    9.16
  -2  -2  -9   59.02   11.42
   2   2  10  336.02   12.19
  -2   2 -10  296.86   11.20
   2  -2  10  321.41    8.13
  -2  -2 -10  283.64   17.38
  -2  -2 -10  309.07   11.05
   2   2  11  225.90   11.28
  -2   2 -11  205.84    7.72
   2  -2  11  207.33    7.25
  -2  -2 -11  224.12   11.54
  -2  -2 -11  222.64   10.38
  -2   2 -12  243.60   11.28
  -2  -2 -12  259.34   12.45
   2  -2  12  246.03    7.99
  -2  -2 -12  257.37   11.23
  -2   2 -13   15.45    6.08
  -2  -2 -13   17.87   15.46
   2  -2  13   37.46    5.82
  -2  -2 -13   35.71   13.18
  -2   2 -14    6.98    5.40
   2  -2  14   -3.59   10.32
  -2  -2 -14    3.09    9.31
   2  -2  14   -4.28    5.56
  -2  -2 -14    4.26    8.41
  -2   2 -15    2.79    6.34
   2  -2  15   16.18   17.08
  -2  -2 -15   23.61   10.36
   2  -2  15   15.84    6.02
  -2  -2 -15   12.70    9.04
  -2   2 -16    6.27    6.80
   2  -2  16   14.47   11.95
  -2  -2 -16   -1.16   16.93
   2  -2  16   20.34    6.34
  -2  -2 -16   12.68    9.32
  -2   2 -17    6.27    6.69
  -2  -2 -17    8.26   10.82
   2  -2  17  -12.31   18.21
  -2  -2 -17    9.03    9.55
  -2   2 -18    5.07    7.13
   2  -2  18   -7.62   12.16
  -2  -2 -18    8.28    8.18
  -2  -2 -18    7.45   11.44
  -2  -2 -18   12.56    9.99
  -2   2 -19   11.31    7.27
   2  -2  19   -8.00   19.81
  -2  -2 -19   13.71    8.42
  -2  -2 -19    5.17   11.75
  -2  -2 -19    9.53   10.14
  -2   2 -20   29.34    8.65
   2  -2  20   58.07   15.35
  -2  -2 -20   49.34    9.96
  -2  -2 -20   62.13   13.07
  -2  -2 -20   63.46   17.76
  -2   2 -21    7.84    7.79
   2  -2  21   14.62   14.30
  -2  -2 -21   11.61   14.58
  -2  -2 -21   22.04   12.80
  -2  -2 -21    1.65   17.05
  -2   2 -22   -2.20    7.82
  -2  -2 -22    9.34    9.67
   2  -2  22   14.47   14.64
  -2  -2 -22   14.37   11.44
  -2   2 -23   26.09    8.26
  -2  -2 -23   24.52   15.52
   2  -2  23   30.38   16.08
  -2  -2 -23   28.70   12.42
   2   3 -23   -3.89   12.29
   2  -3 -23   22.91   21.00
   2  -3 -23   15.66   16.40
  -2  -3  23   11.70   20.37
   2   3 -22  -12.57   11.30
   2  -3 -22   -6.46   12.10
   2  -3 -22    2.69   12.75
   2  -3 -22    5.81   15.17
  -2  -3  22    4.02   12.15
  -2  -3  22    7.24   10.93
   2   3 -21  212.64   15.87
   2  -3 -21  232.48   17.06
   2  -3 -21  211.70   13.10
   2  -3 -21  280.97   20.63
  -2  -3  21  238.09   16.56
  -2  -3  21  257.93   22.48
   2   3 -20   -1.08   11.55
   2  -3 -20   22.26    9.58
   2  -3 -20   13.61   15.33
  -2  -3  20    9.19   12.36
  -2  -3  20   36.42   10.95
   2   3 -19  195.85   14.31
   2  -3 -19  193.33   12.53
   2  -3 -19  219.57   18.72
  -2  -3  19  206.74   13.96
   2   3 -18    3.62   10.31
   2  -3 -18    3.14    8.92
   2  -3 -18   -3.07   13.75
  -2  -3  18    7.25    9.85
   2   3 -17   -2.79    9.79
   2  -3 -17    9.42    8.63
   2  -3 -17   -2.85   13.73
  -2  -3  17   13.36    9.47
   2   3 -16   -1.06    9.49
   2  -3 -16   -1.98   12.85
   2  -3 -16  -16.37   13.00
  -2  -3  16   16.16   14.20
   2   3 -15  115.92   11.56
   2  -3 -15  146.96   14.66
   2  -3 -15  105.83   14.89
  -2  -3  15  100.43   10.93
   2   3 -14  172.29   17.50
   2  -3 -14  186.47   15.08
   2  -3 -14  166.92   15.36
  -2  -3  14  183.03   11.25
   2   3 -13   40.75   14.66
   2  -3 -13   49.34   12.82
   2  -3 -13   33.25   12.81
  -2  -3  13   34.87   14.24
  -2   3  12   20.83   13.24
   2   3 -12   25.80    9.22
   2  -3 -12   30.71   11.51
  -2  -3  12   15.89    8.78
   2  -3 -12   32.04   12.22
  -2   3  11  161.30   14.59
   2   3 -11  148.71   10.72
   2  -3 -11  143.45   13.51
  -2  -3  11  172.23   10.13
   2  -3 -11  170.13   13.67
   2   3 -10    7.43    7.91
  -2   3  10    8.49   11.25
  -2  -3  10   -9.73    7.36
   2  -3 -10   10.19   15.95
   2   3  -9  107.53    9.83
  -2   3   9  100.80   13.42
  -2  -3   9  109.16   13.47
   2  -3  -9  103.56   11.69
   2   3  -8  105.60    9.76
  -2   3   8  109.83   19.41
  -2  -3   8  101.71    8.97
   2  -3  -8  104.12   11.53
   2   3  -7  691.24   20.56
  -2   3   7  671.84   18.78
  -2  -3   7  704.95   15.00
   2  -3  -7  694.95   23.90
   2   3  -6  241.32   11.07
  -2   3   6  233.51   13.70
  -2  -3   6  237.15   10.27
   2  -3  -6  262.83   11.88
   2   3  -5  447.21   12.87
  -2   3   5  451.77   20.99
  -2  -3   5  446.58   16.83
   2  -3  -5  430.50   14.03
   2   3  -4  774.03   16.26
  -2   3   4  752.28   18.08
  -2  -3   4  750.76   15.23
   2  -3  -4  767.10   17.22
   2   3  -3  927.44   18.05
  -2   3   3  955.96   19.73
  -2  -3   3  958.12   17.49
   2  -3  -3  944.49   23.11
   2   3  -2  158.22   15.48
  -2   3   2  104.68   15.37
  -2  -3   2  119.55    9.39
   2  -3  -2  118.79    9.68
   2   3  -1  508.28   13.98
  -2   3   1  501.33   14.08
   2  -3  -1  514.41   13.56
  -2  -3   1  513.60   13.35
   2   3   0   31.20    8.72
  -2   3   0    9.29    8.29
   2  -3   0   29.42    7.83
  -2  -3   0   38.37   13.17
   2   3   1   26.10    8.64
  -2   3  -1   13.66    7.91
   2  -3   1   17.66    7.60
  -2  -3  -1   33.46    8.35
   2   3   2  216.83   10.85
  -2   3  -2  235.09   10.41
   2  -3   2  225.49    9.67
  -2  -3  -2  261.57   10.56
   2   3   3   34.44   14.66
  -2   3  -3   69.09    8.17
   2  -3   3   82.80    7.51
  -2  -3  -3   78.56   13.21
   2   3   4   11.19    8.69
  -2   3  -4   28.33    6.84
   2  -3   4   14.80    6.47
  -2  -3  -4   14.02    8.00
   2   3   5  232.08   12.17
  -2   3  -5  259.09    9.87
   2  -3   5  254.92    9.22
  -2  -3  -5  261.30   11.19
   2   3   6    1.56    8.85
  -2   3  -6   20.37    6.71
   2  -3   6    3.87    6.05
  -2  -3  -6   11.24    7.86
   2   3   7   21.57    8.92
  -2   3  -7    7.54   10.29
   2  -3   7    1.87    5.96
  -2  -3  -7    9.13    8.84
  -2  -3  -7    1.49    8.15
   2   3   8   -2.77    9.22
  -2   3  -8    7.71    6.65
   2  -3   8    6.44    5.71
  -2  -3  -8   -1.11    9.15
  -2  -3  -8   -7.66    8.24
   2   3   9  530.81   22.89
  -2   3  -9  543.11   17.29
   2  -3   9  535.31   12.27
  -2  -3  -9  552.64   22.47
  -2  -3  -9  529.03   20.16
   2   3  10  -13.93    9.56
  -2   3 -10    0.11    6.74
   2  -3  10    6.53    5.77
  -2  -3 -10    3.97    9.25
  -2  -3 -10   -2.09    8.39
   2   3  11  348.38   16.16
  -2   3 -11  344.48   11.59
   2  -3  11  353.36   10.80
  -2  -3 -11  356.74   15.01
  -2  -3 -11  367.98   13.90
   2   3  12  274.94   15.62
  -2   3 -12  235.58   16.24
   2  -3  12  277.28   10.24
  -2  -3 -12  222.07   14.73
  -2  -3 -12  288.29   13.71
   2   3  13  -17.34   17.40
  -2   3 -13   -0.99    6.90
   2  -3  13    3.53    9.69
  -2  -3 -13   -3.45   15.98
  -2  -3 -13    9.72   14.27
   2   3  14    2.61   11.92
  -2   3 -14    0.70    8.00
   2  -3  14   -1.01   10.27
  -2  -3 -14  -14.52   11.03
  -2  -3 -14   -3.85    9.74
  -2   3 -15   36.13    8.86
  -2  -3 -15   42.20   12.96
   2  -3  15   55.54    7.64
  -2  -3 -15   49.28   11.16
  -2   3 -16    2.03    8.08
  -2  -3 -16   -0.25   18.25
   2  -3  16   -4.49    6.95
  -2  -3 -16   16.73   10.37
  -2   3 -17  192.31   16.37
   2  -3  17  171.00   17.97
  -2  -3 -17  208.13   16.05
   2  -3  17  181.52   10.69
  -2  -3 -17  194.25   14.29
  -2   3 -18   13.13   13.74
   2  -3  18   28.22   14.50
  -2  -3 -18   15.63   13.59
   2  -3  18    8.94    8.03
  -2  -3 -18   -9.42   11.36
  -2   3 -19   34.80   14.23
   2  -3  19   18.96   15.37
  -2  -3 -19   12.14   13.84
   2  -3  19   15.33   13.09
  -2  -3 -19   27.68   12.13
  -2   3 -20    5.43   13.85
   2  -3  20   22.69   14.95
  -2  -3 -20   11.80   13.38
   2  -3  20    6.65    8.36
  -2  -3 -20   10.06   12.33
  -2   3 -21  151.14   17.91
  -2  -3 -21  155.39   24.78
   2  -3  21  155.65   19.37
  -2  -3 -21  141.72   15.48
  -2   3 -22    1.97   13.96
   2  -3  22    7.01   16.37
  -2  -3 -22    9.17   11.35
  -2  -3 -22   22.68   14.19
  -2  -3 -22   15.10   12.42
   2   4 -21   55.06   15.07
   2  -4 -21   50.74   12.08
   2  -4 -21   63.72   28.68
  -2  -4  21   65.16   13.96
   2   4 -20   43.20   14.74
   2  -4 -20   33.38   12.05
   2  -4 -20   78.09   28.87
  -2  -4  20   70.80   19.79
   2   4 -19   -0.01   12.31
   2  -4 -19    0.68   10.63
   2  -4 -19   -4.39   25.84
  -2  -4  19    3.08   11.32
   2   4 -18  289.94   17.90
   2  -4 -18  280.93   15.91
   2  -4 -18  277.89   31.18
  -2  -4  18  255.15   16.64
   2   4 -17   -8.41   12.98
   2  -4 -17   16.55   16.65
   2  -4 -17   27.53   23.92
  -2  -4  17   17.21   11.40
   2   4 -16  230.01   15.78
   2  -4 -16  221.02   20.80
   2  -4 -16  233.88   28.20
  -2  -4  16  225.29   14.56
   2   4 -15   22.87   18.59
   2  -4 -15   12.11   10.75
   2  -4 -15    9.11   14.91
  -2  -4  15   17.16   17.02
  -2   4  14  135.22   19.55
   2   4 -14  111.19   13.41
   2  -4 -14  111.04   16.15
  -2  -4  14  121.80   12.51
   2  -4 -14  108.97   12.15
  -2   4  13   55.39   26.13
   2   4 -13   37.98   12.09
   2  -4 -13   16.34   14.13
  -2  -4  13   36.11   10.44
   2  -4 -13   22.03   10.68
  -2   4  12   64.05   17.50
   2   4 -12   61.46   12.85
   2  -4 -12   61.11   14.26
  -2  -4  12   76.53   16.75
   2  -4 -12   46.56   10.79
   2   4 -11   12.40   10.33
  -2   4  11  -20.72   23.00
  -2  -4  11    5.27    9.46
   2  -4 -11   -7.11   13.07
   2   4 -10  269.38   21.92
  -2   4  10  281.17   20.14
  -2  -4  10  301.59   14.40
   2  -4 -10  318.98   24.85
   2   4  -9   78.04   13.13
  -2   4   9   71.50   16.07
  -2  -4   9   68.32   16.51
   2  -4  -9   73.65   13.89
   2   4  -8   25.55   10.82
  -2   4   8   38.81   14.48
  -2  -4   8   10.02    9.70
   2  -4  -8   16.65   12.15
   2   4  -7   15.98   10.78
  -2   4   7   11.34   12.94
  -2  -4   7    9.36    9.52
   2  -4  -7   18.67   11.99
   2   4  -6  172.12   13.70
  -2   4   6  188.24   16.24
  -2  -4   6  180.92   11.99
   2  -4  -6  163.34   13.80
   2   4  -5    6.84   15.62
  -2   4   5   21.09   11.90
  -2  -4   5    5.60    9.50
   2  -4  -5   -5.80   10.48
   2   4  -4  106.72   12.47
  -2   4   4  117.40   13.44
  -2  -4   4  143.02   11.72
   2  -4  -4  132.74   12.22
   2   4  -3    0.99   15.55
  -2   4   3   -6.78   10.62
  -2  -4   3    8.00    9.42
   2  -4  -3   14.65    9.99
   2   4  -2   82.23   11.92
  -2   4   2   95.11   18.23
   2  -4  -2   81.50   11.26
  -2  -4   2   88.89   11.19
  -2   4   1  179.64   13.68
   2   4  -1  182.56   19.37
   2  -4  -1  149.98   11.66
   2   4   0   58.62   12.01
  -2   4   0   76.06   10.83
   2  -4   0   48.17   10.20
  -2  -4   0   44.49   10.98
   2   4   1    4.23   10.33
  -2   4  -1    4.36    9.72
   2  -4   1    8.57    9.04
  -2  -4  -1   19.78   10.09
   2   4   2   34.49   10.58
  -2   4  -2   20.79    9.46
   2  -4   2    8.58    9.28
  -2  -4  -2   18.02   10.18
   2   4   3  604.67   18.53
  -2   4  -3  578.53   17.01
   2  -4   3  606.18   16.20
  -2  -4  -3  607.48   17.30
   2   4   4    3.02   11.05
  -2   4  -4    4.03    8.74
   2  -4   4   -0.06    8.00
  -2  -4  -4   -0.44    9.61
   2   4   5    0.40   12.10
  -2   4  -5   23.75    9.43
   2  -4   5   15.28   13.17
  -2  -4  -5   51.04   17.02
   2   4   6  310.91   16.31
  -2   4  -6  260.69   18.23
   2  -4   6  300.24   12.27
  -2  -4  -6  304.63   14.88
   2   4   7   45.00   13.30
  -2   4  -7   50.25   10.19
   2  -4   7   54.80    9.20
  -2  -4  -7   54.95   11.69
  -2   4  -8  338.94   14.36
   2   4   8  329.76   17.57
  -2  -4  -8  342.25   16.56
  -2  -4  -8  344.69   16.35
   2  -4   8  329.73   12.74
  -2   4  -9  137.26   11.33
   2   4   9  160.27   15.43
  -2  -4  -9   92.13   20.77
  -2  -4  -9  129.12   13.69
   2  -4   9  137.65   10.13
  -2   4 -10   49.50   10.59
   2   4  10   55.62   21.77
  -2  -4 -10   25.96   13.06
  -2  -4 -10   41.96   12.20
   2  -4  10   52.99    8.90
  -2   4 -11  166.69   12.43
   2   4  11  163.28   16.89
  -2  -4 -11  156.65   15.41
  -2  -4 -11  151.07   21.25
   2  -4  11  175.92   15.80
   2   4  12  121.59   17.09
  -2   4 -12  102.40   17.54
   2  -4  12  122.43   10.43
  -2  -4 -12  114.53   23.11
  -2  -4 -12  129.03   13.91
   2   4  13  182.68   26.41
  -2   4 -13  144.89   12.06
   2  -4  13  148.59   10.99
  -2  -4 -13  162.39   16.26
  -2  -4 -13  177.08   14.76
   2   4  14   25.68   16.16
  -2   4 -14   28.57   10.67
   2  -4  14   42.67    9.28
  -2  -4 -14   16.76   14.24
  -2  -4 -14   22.76   13.12
   2   4  15   19.23   15.09
  -2   4 -15  -10.64    9.39
   2  -4  15    2.49    8.38
  -2  -4 -15  -12.26   19.99
  -2  -4 -15    3.96   11.63
   2   4  16   26.96   16.13
  -2   4 -16   -0.34   10.47
   2  -4  16   20.93   14.11
  -2  -4 -16   -2.25   14.56
  -2  -4 -16   15.24   13.15
  -2   4 -17    6.02   10.44
  -2  -4 -17   18.56   14.44
   2  -4  17   12.00    9.17
  -2  -4 -17   17.18   13.30
  -2   4 -18   -8.52   10.59
  -2  -4 -18   15.97   14.16
   2  -4  18   -7.75    9.17
  -2  -4 -18    6.01   12.85
  -2   4 -19   21.79   17.63
   2  -4  19   36.44   17.97
  -2  -4 -19   30.53   16.18
   2  -4  19   27.61    9.94
  -2  -4 -19   28.36   14.61
  -2   4 -20   -3.84   16.04
   2  -4  20   -8.19   17.03
  -2  -4 -20   -8.52   23.70
   2  -4  20    5.37   14.37
  -2  -4 -20   21.23   13.69
   2   5 -18   38.17   15.48
   2  -5 -18   -2.60   13.45
   2  -5 -18    0.78   17.86
  -2  -5  18    7.36   20.62
   2   5 -17   25.74   15.84
   2  -5 -17   26.05   21.49
   2  -5 -17   41.99   19.21
  -2  -5  17   34.17   13.78
  -2   5  16  126.14   25.14
   2   5 -16  121.01   17.34
   2  -5 -16  159.76   21.02
  -2  -5  16  133.04   15.91
   2  -5 -16  115.60   16.28
  -2   5  15  -10.34   20.04
   2   5 -15    8.04   21.38
   2  -5 -15    8.70   16.51
  -2  -5  15   -6.81   12.69
   2  -5 -15   -2.05   12.91
  -2   5  14   83.22   34.82
   2   5 -14   61.55   23.56
   2  -5 -14   85.35   28.74
  -2  -5  14   84.97   14.32
   2  -5 -14   61.94   14.55
  -2   5  13   45.94   21.95
   2   5 -13   49.52   15.60
   2  -5 -13   61.90   27.41
  -2  -5  13   55.39   20.40
   2  -5 -13   39.49   20.70
  -2   5  12  -25.41   28.09
   2   5 -12   12.23   13.31
   2  -5 -12   -9.89   14.85
  -2  -5  12    7.30   11.95
   2  -5 -12   -2.00   12.15
   2   5 -11  106.08   15.35
  -2   5  11  119.55   21.32
  -2  -5  11  100.29   14.11
   2  -5 -11  123.25   17.95
   2   5 -10   53.67   14.18
  -2   5  10   39.07   29.64
  -2  -5  10   41.12   12.59
   2  -5 -10   42.18   15.75
   2   5  -9   23.54   13.34
  -2   5   9   31.56   17.82
  -2  -5   9   24.11   12.74
   2  -5  -9    1.87   15.42
   2   5  -8  132.10   15.41
  -2   5   8  145.19   31.00
  -2  -5   8  127.74   14.33
   2  -5  -8  142.32   16.94
   2   5  -7   45.20   14.72
  -2   5   7   53.29   18.23
   2  -5  -7   63.97   15.73
  -2  -5   7   42.99   12.92
   2   5  -6  127.88   16.49
  -2   5   6  167.67   19.27
   2  -5  -6  154.56   16.75
  -2  -5   6  171.00   22.12
   2   5  -5  304.62   18.50
  -2   5   5  246.66   20.67
   2  -5  -5  266.50   17.98
  -2  -5   5  306.62   16.36
   2   5  -4  114.31   15.51
  -2   5   4   77.29   16.24
   2  -5  -4   75.81   14.87
  -2  -5   4   73.62   20.27
   2   5  -3   63.88   15.30
  -2   5   3   66.98   15.95
   2  -5  -3   83.57   22.30
  -2  -5   3   65.98   12.71
   2   5  -2  188.79   16.22
  -2   5   2  178.18   17.62
   2  -5  -2  193.04   15.67
  -2  -5   2  181.95   15.07
   2   5  -1  206.62   16.96
  -2   5   1  228.82   17.55
   2  -5  -1  217.56   23.13
  -2  -5   1  243.91   16.24
   2   5   0   18.26   12.97
  -2   5   0    0.11   12.67
   2  -5   0   -1.44   11.65
  -2  -5   0  -11.06   19.78
   2   5   1  273.73   18.27
  -2   5  -1  297.16   25.77
   2  -5   1  228.41   23.05
  -2  -5  -1  255.63   16.73
   2   5   2  311.12   18.97
  -2   5  -2  278.39   17.98
   2  -5   2  295.23   16.36
  -2  -5  -2  300.50   18.37
   2   5   3  131.26   16.60
  -2   5  -3  128.35   15.26
   2  -5   3  125.62   19.72
  -2  -5  -3  125.79   16.49
   2   5   4   18.47   13.25
  -2   5  -4    6.13   11.25
   2  -5   4  -12.96   10.61
  -2  -5  -4   -6.06   12.27
   2   5   5    3.03   14.35
  -2   5  -5   14.76   11.89
   2  -5   5    0.52   10.72
  -2  -5  -5  -20.14   19.94
   2   5   6  169.70   19.23
  -2   5  -6  173.79   14.88
   2  -5   6  199.42   20.51
  -2  -5  -6  185.85   16.73
   2   5   7   65.48   17.12
  -2   5  -7   53.89   13.10
   2  -5   7   72.96   11.47
  -2  -5  -7   44.80   15.51
   2   5   8  -14.42   15.33
  -2   5  -8  -19.29   11.90
   2  -5   8    7.48   10.44
  -2  -5  -8   -0.57   20.86
  -2   5  -9   13.56   12.09
   2   5   9  -16.09   16.10
  -2  -5  -9    9.10   14.86
  -2  -5  -9   20.65   13.60
   2  -5   9  -13.15   16.06
  -2   5 -10    7.61   19.01
   2   5  10  -11.07   16.97
  -2  -5 -10   18.44   22.66
  -2  -5 -10    8.17   14.12
   2  -5  10   12.19   10.57
  -2   5 -11   34.88   12.85
   2   5  11   51.44   18.04
  -2  -5 -11   28.47   16.07
  -2  -5 -11    4.57   15.47
   2  -5  11   25.48   11.13
  -2   5 -12    5.08   12.69
   2   5  12   39.13   27.94
  -2  -5 -12   14.12   16.18
  -2  -5 -12   53.32   15.39
   2  -5  12   34.90   16.51
  -2   5 -13  105.43   15.32
   2   5  13  187.19   21.62
  -2  -5 -13  132.61   18.92
  -2  -5 -13  163.47   27.00
   2  -5  13  131.43   13.17
  -2   5 -14   -2.56   12.62
   2   5  14    8.56   18.36
  -2  -5 -14   -3.34   15.29
  -2  -5 -14    2.72   14.99
   2  -5  14    5.79   10.40
  -2   5 -15   67.37   14.84
   2   5  15  102.84   22.11
  -2  -5 -15   96.23   27.65
  -2  -5 -15  113.31   17.65
   2  -5  15  101.04   12.58
  -2   5 -16    3.68   19.70
   2   5  16   17.41   19.58
  -2  -5 -16    1.18   16.69
  -2  -5 -16   -7.15   15.54
   2  -5  16   26.42   16.98
   2   5  17   62.91   21.33
  -2   5 -17   25.74   20.19
   2  -5  17   23.10   11.76
  -2  -5 -17    0.24   18.42
  -2  -5 -17   27.57   16.01
  -2   6  14  114.40   27.38
   2   6 -14  105.26   20.15
   2  -6 -14   64.74   22.43
  -2  -6  14   94.51   17.22
   2  -6 -14   78.03   18.50
  -2   6  13    9.09   24.34
   2   6 -13   21.56   17.64
   2  -6 -13   -1.48   20.13
  -2  -6  13    5.04   14.51
   2  -6 -13   14.63   15.55
   2   6 -12   58.58   28.82
  -2   6  12   24.11   24.55
   2  -6 -12   63.39   20.46
  -2  -6  12   38.84   15.96
   2   6 -11    3.98   16.27
  -2   6  11    5.72   21.34
   2  -6 -11    6.82   16.90
  -2  -6  11   -9.73   14.00
   2   6 -10   34.44   17.24
  -2   6  10   60.39   35.34
   2  -6 -10   41.31   18.96
  -2  -6  10   32.06   15.29
   2   6  -9  -16.42   16.73
  -2   6   9  -10.77   21.29
   2  -6  -9  -13.20   17.59
  -2  -6   9    0.72   14.80
   2   6  -8   89.64   18.73
  -2   6   8  127.91   24.11
   2  -6  -8  117.22   19.82
  -2  -6   8  117.25   17.45
   2   6  -7   15.18   16.04
  -2   6   7  -53.70   19.78
   2  -6  -7    9.32   16.67
  -2  -6   7   13.44   14.02
   2   6  -6   -4.69   15.98
  -2   6   6   13.07   17.81
   2  -6  -6    2.86   16.53
  -2  -6   6  -10.38   13.55
   2   6  -5  -27.52   16.27
  -2   6   5  -10.89   27.33
   2  -6  -5    4.61   15.93
  -2  -6   5   18.49   14.02
   2   6  -4   40.85   26.91
  -2   6   4   29.84   19.05
   2  -6  -4   41.03   16.83
  -2  -6   4   17.84   15.54
   2   6  -3   -1.79   16.75
  -2   6   3   23.60   18.63
   2  -6  -3   -3.95   16.45
  -2  -6   3   22.16   14.81
   2   6  -2  169.27   19.80
  -2   6   2  120.26   20.65
   2  -6  -2  141.66   18.79
  -2  -6   2  138.60   17.55
   2   6  -1  -16.56   17.37
  -2   6   1  -15.70   17.31
   2  -6  -1   24.60   23.32
  -2  -6   1   -0.78   22.63
   2   6   0   75.29   19.04
  -2   6   0   29.18   28.17
   2  -6   0   84.02   16.73
  -2  -6   0   62.47   16.61
   2   6   1   31.05   29.95
  -2   6  -1   75.28   18.17
   2  -6   1   50.09   16.54
  -2  -6  -1   65.15   16.64
   2   6   2  123.24   20.50
  -2   6  -2  121.77   19.35
   2  -6   2  113.28   16.79
  -2  -6  -2   83.92   18.08
   2   6   3   58.88   19.78
  -2   6  -3   54.37   27.27
   2  -6   3   62.83   15.85
  -2  -6  -3   85.14   17.79
   2   6   4  346.37   24.98
  -2   6  -4  282.15   21.71
   2  -6   4  305.90   18.90
  -2  -6  -4  298.61   21.83
   2   6   5   67.89   20.51
  -2   6  -5   65.14   17.59
   2  -6   5   62.75   15.13
  -2  -6  -5   77.49   27.92
   2   6   6   30.33   19.63
  -2   6  -6   29.69   16.09
   2  -6   6   15.60   13.49
  -2  -6  -6    7.61   17.11
   2   6   7  -12.43   19.23
  -2   6  -7  -21.99   22.67
   2  -6   7   11.37   12.62
  -2  -6  -7   -6.63   15.55
   2   6   8   26.34   31.93
  -2   6  -8    2.80   14.65
   2  -6   8   16.81   13.10
  -2  -6  -8   14.59   16.42
  -2   6  -9   -1.41   14.60
   2   6   9   10.91   19.39
  -2  -6  -9   13.79   16.66
  -2  -6  -9  -30.44   16.64
   2  -6   9    8.14   18.86
  -2   6 -10   96.80   16.97
   2   6  10  113.65   36.11
  -2  -6 -10   73.52   20.28
  -2  -6 -10   61.46   19.72
   2  -6  10   80.34   15.19
  -2   6 -11   10.16   16.15
   2   6  11   47.51   21.69
  -2  -6 -11   31.96   19.97
  -2  -6 -11   57.43   19.13
   2  -6  11   43.43   13.77
   2   6  12  -24.50   32.05
  -2   6 -12  -27.63   23.11
  -2  -6 -12   -0.70   17.80
  -2  -6 -12   25.19   28.58
  -2   6 -13   72.15   17.10
   2   6  13   53.18   25.20
  -2  -6 -13   93.34   20.89
  -2  -6 -13   39.34   19.87
   2  -6  13   71.73   14.66
   2   7  -5   -4.26   31.26
  -2   7   5   10.60   23.25
   2  -7  -5   -1.69   19.92
  -2  -7   5   10.33   17.74
   2   7  -4  111.89   22.73
  -2   7   4   50.73   39.21
   2  -7  -4   66.30   21.31
  -2  -7   4   66.87   20.30
   2   7  -3    7.61   20.57
  -2   7   3   15.27   20.91
   2  -7  -3   -6.45   18.15
  -2  -7   3   -8.57   17.12
   2   7  -2   18.87   21.32
  -2   7   2  -11.96   22.32
   2  -7  -2  -20.22   17.57
  -2  -7   2  -31.43   29.00
   2   7  -1   37.41   22.56
  -2   7   1    2.76   35.78
   2  -7  -1   47.66   19.26
  -2  -7   1   44.07   19.22
   2   7   0  113.68   24.36
  -2   7   0   57.24   23.35
   2  -7   0   41.43   19.85
  -2  -7   0   64.69   19.53
   2   7   1   53.72   22.90
  -2   7  -1   31.77   22.13
   2  -7   1   26.30   18.87
  -2  -7  -1   23.26   30.61
   2   7   2   59.32   24.95
  -2   7  -2   78.09   23.03
   2  -7   2   86.93   28.28
  -2  -7  -2   51.01   20.76
   2   7   3  -11.70   23.47
  -2   7  -3   -7.29   31.74
   2  -7   3   22.27   17.04
  -2  -7  -3   30.35   19.45
   2   7   4   39.58   25.03
  -2   7  -4   52.21   21.24
   2  -7   4   15.69   27.68
  -2  -7  -4   39.74   31.85
   3   0 -26  272.39   17.56
   3   0 -26  273.23   22.45
   3   0 -25    0.56   11.88
   3   0 -25    3.11   15.32
   3   0 -24   35.09   12.47
   3   0 -24   60.38   16.26
  -3   0  24   21.52   10.81
   3   0 -23    6.47   11.10
   3   0 -23   14.27   14.94
  -3   0  23    2.53    6.45
   3   0 -22   97.66   13.01
   3   0 -22  104.39   17.30
  -3   0  22   99.96   12.25
   3   0 -21   -6.49   15.94
   3   0 -21    6.51   14.58
  -3   0  21   13.25    6.45
   3   0 -20   -6.16    9.50
   3   0 -20   14.27   13.28
  -3   0  20   18.47    9.55
   3   0 -19    0.36    8.80
  -3   0  19   -5.80    5.75
   3   0 -18  131.22   10.56
  -3   0  18  131.87    7.67
   3   0 -17   -6.33    8.12
  -3   0  17   -4.08    8.04
   3   0 -16    4.30    7.75
  -3   0  16    5.83    4.93
   3   0 -15   -6.13    7.00
  -3   0  15    5.22    6.45
   3   0 -14  138.80    8.96
  -3   0  14  138.31    5.66
   3   0 -13  -15.19   10.24
  -3   0  13   -5.92    3.84
   3   0 -12   48.98    7.08
  -3   0  12   46.81    5.99
   3   0 -11    1.74    6.04
  -3   0  11   -2.69    3.06
   3   0 -10 2147.88   27.19
  -3   0  10 2149.17   22.86
   3   0  -9   -5.28    5.81
  -3   0   9   -1.38    2.41
   3   0  -8 1411.19   23.03
  -3   0   8 1413.91   13.27
   3   0  -7   -1.94    5.71
  -3   0   7   -1.39    1.47
   3   0  -6   45.57    6.53
  -3   0   6   43.75    1.28
  -3   0   6   37.09    6.33
   3   0  -5   -6.97    5.44
  -3   0   5    0.82    5.62
   3   0  -4 1133.61   15.20
  -3   0   4 1117.24   14.85
   3   0  -3   -1.02    2.81
   3   0  -3   -5.68    4.37
  -3   0   3   -0.45    1.88
  -3   0   3   -0.80    4.43
   3   0  -2 2187.60   19.71
   3   0  -2 2233.81   21.36
  -3   0   2 2196.96   20.61
  -3   0   2 2207.75   21.82
   3   0  -1    0.26    3.43
   3   0  -1    3.47    2.14
  -3   0   1    6.39    4.13
  -3   0   1    1.26    3.11
   3   0   0  786.66   11.79
   3   0   0  809.97    9.32
  -3   0   0  787.52   11.84
  -3   0   0  803.66    8.35
   3   0   1    3.60    9.93
   3   0   1    0.68    1.43
  -3   0  -1    0.47    5.90
  -3   0  -1    0.66    1.41
   3   0   2  662.15   13.31
   3   0   2  695.77    5.60
  -3   0  -2  666.71   13.22
  -3   0  -2  669.59    5.47
   3   0   3   -4.25    7.80
  -3   0  -3   -5.50    7.58
   3   0   4   34.01    8.06
  -3   0  -4   32.83   12.12
  -3   0  -4   29.41    1.97
   3   0   5   -3.66    7.53
  -3   0  -5    7.42    7.27
  -3   0  -5   -1.81    1.25
  -3   0  -5   -0.34    1.75
   3   0   6   31.05    8.58
  -3   0  -6   28.42    7.96
  -3   0  -6   33.11    2.01
  -3   0  -6   37.40    4.31
   3   0   7  -12.11    7.97
  -3   0  -7   -5.09   11.93
  -3   0  -7   -3.11    4.85
   3   0   8  -11.85   12.48
  -3   0  -8   13.05    7.72
  -3   0  -8   11.48    2.60
  -3   0  -8    8.96    3.57
   3   0   9   -3.82    7.72
  -3   0  -9    5.91    7.42
  -3   0  -9    2.42    2.45
  -3   0  -9   -3.98    3.56
   3   0  10 1356.23   23.06
  -3   0 -10 1417.05   17.49
  -3   0 -10 1372.08   17.51
   3   0  11    4.12    8.01
  -3   0 -11   -3.24    3.31
  -3   0 -11   -7.01    4.50
   3   0  12  758.07   17.94
  -3   0 -12  750.08   11.27
  -3   0 -12  744.43   13.19
   3   0  13   -4.92    9.12
  -3   0 -13   -3.64    3.73
  -3   0 -13    3.13    5.49
   3   0  14 1567.40   28.87
  -3   0 -14 1511.79   20.64
  -3   0 -14 1540.88   26.49
   3   0  15  -11.01    9.80
  -3   0 -15    9.48    7.02
  -3   0 -15   -1.38    9.35
   3   0  16 1200.74   32.96
  -3   0 -16 1104.73   18.81
  -3   0 -16 1086.27   20.32
   3   0  17    9.39   10.46
  -3   0 -17    2.23    5.06
  -3   0 -17   -7.23    6.69
   3   0  18   -0.24   11.34
  -3   0 -18    4.36    8.45
  -3   0 -18   -1.24    7.21
   3   0  19   -4.02   11.53
  -3   0 -19   -1.24    5.81
  -3   0 -19   -2.66   11.78
   3   0  20    3.02   19.93
  -3   0 -20    9.43    6.69
  -3   0 -20   16.21    8.39
   3   0  21   -8.97   12.36
  -3   0 -21   -1.86    9.76
  -3   0 -21    9.05    8.29
   3   0  22   -2.92   13.32
  -3   0 -22   -3.99    6.38
  -3   0 -22    4.86   12.30
   3   0  23   -4.15   20.34
  -3   0 -23    8.57   10.08
  -3   0 -23  -11.97    8.07
   3   0  24   71.94   16.08
   3   1 -25   32.96   12.97
   3  -1 -25   13.46   13.55
   3  -1 -25   41.72   17.08
   3   1 -24   -6.07   17.35
   3  -1 -24    9.56   11.51
   3  -1 -24  -12.93   14.95
  -3  -1  24    2.24    7.89
   3   1 -23   65.21   12.20
   3  -1 -23   81.49   13.32
   3  -1 -23   50.47   16.88
  -3  -1  23   49.48    9.17
   3   1 -22   26.09   10.85
   3  -1 -22   13.84   16.98
   3  -1 -22   25.61   23.23
  -3  -1  22    5.24   12.77
   3   1 -21   68.42   11.59
   3  -1 -21   50.45   11.97
   3  -1 -21   76.89   16.15
  -3  -1  21   57.98    9.16
   3   1 -20  156.59   12.39
   3  -1 -20  144.36   12.82
   3  -1 -20  155.36   17.52
  -3  -1  20  147.92   14.34
   3   1 -19  140.73   11.72
   3  -1 -19  208.55   18.26
   3  -1 -19  140.12   16.39
  -3  -1  19  157.60    9.44
   3   1 -18   12.58   13.81
   3  -1 -18   17.14    9.42
   3  -1 -18   19.04   12.90
  -3  -1  18    3.67    7.12
   3   1 -17  415.82   13.91
   3  -1 -17  431.84   14.58
   3  -1 -17  451.92   26.97
  -3  -1  17  418.78   15.71
   3   1 -16  307.31   12.42
   3  -1 -16  349.98   12.81
   3  -1 -16  343.85   17.39
  -3  -1  16  311.14   10.63
   3   1 -15  371.98   12.44
   3  -1 -15  370.44   12.86
   3  -1 -15  378.37   16.66
  -3  -1  15  385.30   10.53
  -3  -1  15  376.60   13.08
   3   1 -14   28.11    7.37
   3  -1 -14   28.66   12.31
   3  -1 -14   27.77   10.95
  -3  -1  14   28.83    5.70
  -3  -1  14   34.18    7.57
   3   1 -13  257.58   10.41
   3  -1 -13  262.39   10.75
   3  -1 -13  276.52    6.51
   3  -1 -13  274.65   14.13
  -3  -1  13  270.64   10.02
   3   1 -12    1.78    6.43
   3  -1 -12   -0.61    6.56
   3  -1 -12    0.61    3.26
   3  -1 -12   -3.61    9.10
  -3  -1  12   -8.21    6.48
   3   1 -11  554.19   12.57
   3  -1 -11  571.60    8.44
   3  -1 -11  586.04   16.14
  -3  -1  11  564.78   12.78
   3   1 -10   47.66    6.94
   3  -1 -10   50.02    5.05
   3  -1 -10   47.26   10.10
  -3  -1  10   43.86   10.80
   3   1  -9   37.29    6.69
   3  -1  -9   42.98    4.76
   3  -1  -9   34.30    9.74
  -3  -1   9   33.33    6.60
   3   1  -8  891.84   15.06
   3  -1  -8  898.90   11.60
   3  -1  -8  908.82   19.15
  -3  -1   8  919.66   15.27
   3   1  -7   80.17    7.28
   3  -1  -7   91.19    4.94
   3  -1  -7   91.10   10.30
  -3  -1   7   81.22   11.05
   3   1  -6   10.73    9.38
   3  -1  -6    5.71    9.05
  -3  -1   6    1.75    6.15
   3   1  -5    9.20    5.82
   3  -1  -5   -2.14    8.35
  -3  -1   5    0.01    5.74
   3   1  -4  194.12    8.23
  -3   1   4  192.18   10.66
  -3  -1   4  188.97    7.63
   3  -1  -4  192.46   10.13
   3   1  -3  279.24    8.49
  -3   1   3  273.08   16.36
  -3  -1   3  263.31    8.32
   3  -1  -3  268.57   10.31
   3   1  -2  663.83   11.50
  -3   1   2  657.59   13.36
  -3  -1   2  669.59   11.54
   3  -1  -2  668.13   12.39
   3   1  -1 3068.43   35.10
  -3   1   1 3032.61   36.99
  -3  -1   1 3094.11   31.75
   3  -1  -1 3085.84   32.13
   3   1   0 7062.70   67.55
  -3   1   0 7017.51   67.43
  -3  -1   0 7118.32   67.60
   3  -1   0 7035.90   66.07
   3   1   1 9580.71   91.52
  -3   1  -1 9892.95   94.94
   3  -1   1 9999.00   93.16
  -3  -1  -1 9746.46   92.13
  -3  -1  -1 9448.39   96.27
  -3   1  -2 1226.01   15.39
   3   1   2 1207.85   17.66
  -3  -1  -2 1205.43   18.69
  -3  -1  -2 1228.58   14.60
   3  -1   2 1221.61   14.41
   3   1   3  855.58   15.85
  -3   1  -3  868.19   11.47
   3   1   3  880.79   12.03
  -3  -1  -3  877.10   16.20
  -3  -1  -3  878.44   11.70
   3  -1   3  897.00    9.72
   3   1   4   68.34    8.69
  -3   1  -4   71.17    3.11
   3   1   4   74.49    5.32
  -3  -1  -4   70.76    9.05
  -3  -1  -4   80.87    5.04
   3  -1   4   79.27    4.47
   3   1   5 1582.42   22.91
   3   1   5 1549.77   18.57
  -3   1  -5 1562.08   15.28
   3  -1   5 1607.24   16.22
  -3  -1  -5 1558.68   28.39
  -3  -1  -5 1544.26   20.32
   3   1   6  569.24   18.85
   3   1   6  602.16   10.84
  -3   1  -6  579.87    7.52
   3  -1   6  598.65    7.32
  -3  -1  -6  578.38   13.96
  -3  -1  -6  579.73    9.58
   3   1   7  666.56   14.91
  -3   1  -7  668.79   10.32
   3   1   7  681.62   14.94
   3  -1   7  649.56    8.10
  -3  -1  -7  646.61   14.86
   3  -1   7  685.97   15.41
  -3  -1  -7  649.53   13.75
   3   1   8    8.89    8.19
  -3   1  -8   24.36    4.44
   3   1   8   39.25    5.94
   3  -1   8   21.82    2.81
  -3  -1  -8   26.41    8.20
   3  -1   8   32.67    8.31
  -3  -1  -8   28.17    4.91
   3   1   9   10.53    7.89
  -3   1  -9    7.94    2.96
   3  -1   9   11.65    8.52
  -3  -1  -9    7.50    8.25
   3  -1   9   11.07    3.01
  -3  -1  -9   11.52    4.88
   3   1  10  190.59   11.05
  -3   1 -10  210.06    5.22
   3  -1  10  218.84   11.49
  -3  -1 -10  219.40   11.06
   3  -1  10  202.72    5.16
  -3  -1 -10  219.03    7.42
   3   1  11   22.04    8.42
  -3   1 -11   12.88    3.58
  -3  -1 -11   31.25   13.77
   3  -1  11   14.74    9.40
  -3  -1 -11   18.05    5.58
   3   1  12   12.86    8.84
  -3   1 -12   14.04    5.81
  -3  -1 -12   18.56    9.21
   3  -1  12   26.76    9.43
  -3  -1 -12    7.32    5.90
   3   1  13   36.54    9.49
  -3   1 -13   31.93    4.30
  -3  -1 -13   30.66   14.77
   3  -1  13   51.67   16.41
  -3  -1 -13   35.80    6.78
   3   1  14  318.65   14.21
  -3   1 -14  285.15    7.83
   3  -1  14  312.99   15.11
  -3  -1 -14  319.78    8.92
  -3  -1 -14  336.77   14.06
  -3  -1 -14  306.94   10.69
   3   1  15   10.94   10.59
  -3   1 -15   19.83    4.95
   3  -1  15   18.97   11.48
  -3  -1 -15   25.77    5.75
  -3  -1 -15   36.53   15.61
  -3  -1 -15   16.11    7.23
   3   1  16  108.97   12.21
  -3   1 -16   81.36    6.33
   3  -1  16  108.80   13.62
  -3  -1 -16  106.98   10.75
  -3  -1 -16   74.63   11.98
  -3  -1 -16   86.48    8.72
   3   1  17  237.60   20.88
  -3   1 -17  210.06    8.45
  -3  -1 -17  234.02    9.35
   3  -1  17  226.79   16.43
  -3  -1 -17  238.56   10.88
   3   1  18    4.13   11.08
  -3   1 -18   10.65    7.92
  -3   1 -18   14.76    8.78
  -3  -1 -18   12.33    6.49
  -3  -1 -18   17.88    8.15
   3  -1  18   17.78   19.34
   3   1  19  134.29   14.10
  -3   1 -19  120.40   14.83
  -3   1 -19  115.63   11.48
  -3  -1 -19  134.09    9.03
  -3  -1 -19  119.55   10.66
   3  -1  19  121.86   15.74
   3   1  20    4.63   11.62
  -3   1 -20   -3.52    7.86
  -3   1 -20   -1.04    6.10
  -3  -1 -20   -0.22    6.89
  -3  -1 -20    6.15    8.59
   3  -1  20   26.60   12.42
   3   1  21   31.45   12.94
  -3   1 -21   30.90    7.09
  -3   1 -21   46.80   13.45
   3  -1  21   45.54   14.42
  -3  -1 -21   25.70    8.05
   3   1  22   61.99   20.85
  -3   1 -22   42.60    9.28
  -3   1 -22   24.16    7.02
  -3  -1 -22   31.12    8.43
  -3  -1 -22   48.64    9.75
   3  -1  22   30.40   15.39
   3   1  23   43.03   14.44
   3  -1  23   33.41   24.07
  -3  -1 -23   31.95   12.60
  -3  -1 -23   39.78   10.08
   3   2 -25  -10.97   12.33
   3  -2 -25   13.18   12.71
   3  -2 -25   14.68   16.26
  -3  -2  25    0.78   15.07
   3   2 -24   28.20   13.11
   3  -2 -24   43.27   20.68
   3  -2 -24   23.56   17.13
  -3  -2  24   23.41   10.92
   3   2 -23   96.19   14.06
   3  -2 -23  124.95   14.93
   3  -2 -23  136.50   18.11
  -3  -2  23   92.01   12.48
   3   2 -22   30.02   17.23
   3  -2 -22   -1.34   11.94
   3  -2 -22  -15.88   23.03
  -3  -2  22    4.30    9.95
   3   2 -21   34.18   11.62
   3  -2 -21   34.66   12.62
   3  -2 -21   29.41   15.71
  -3  -2  21   26.42    9.98
   3   2 -20   -6.50   10.72
   3  -2 -20   -0.08   11.01
   3  -2 -20   -7.01   14.14
  -3  -2  20   11.59    8.94
  -3  -2  20   11.41    9.90
   3   2 -19   20.14   10.54
   3  -2 -19   21.80   11.23
   3  -2 -19   29.41    6.73
   3  -2 -19    2.02   14.48
  -3  -2  19   24.12   14.32
  -3  -2  19   26.54   10.41
   3   2 -18   31.01   10.31
   3  -2 -18   51.14   11.09
   3  -2 -18   28.35    9.91
   3  -2 -18   51.76   14.60
  -3  -2  18   31.34    9.27
  -3  -2  18   37.64   10.31
   3   2 -17    1.56    9.19
   3  -2 -17   -0.26    9.34
   3  -2 -17   12.11   13.35
  -3  -2  17   15.02    9.05
   3   2 -16   -1.04    8.29
   3  -2 -16   -1.98    9.02
   3  -2 -16    1.37   12.32
  -3  -2  16   -3.21    8.47
   3   2 -15  481.94   15.20
   3  -2 -15  534.07   14.74
   3  -2 -15  516.55   19.77
  -3  -2  15  508.98   15.18
   3   2 -14  193.56   10.96
   3  -2 -14  212.65    8.01
   3  -2 -14  190.16   14.99
  -3  -2  14  200.96   10.71
   3   2 -13  806.14   17.42
   3  -2 -13  834.75   14.04
   3  -2 -13  861.95   22.15
  -3  -2  13  875.42   22.34
   3   2 -12  981.45   23.28
   3  -2 -12 1068.00   15.77
   3  -2 -12 1046.07   23.00
  -3  -2  12 1012.58   19.14
   3   2 -11   66.84    8.15
   3  -2 -11   69.70    7.96
   3  -2 -11   62.20   11.22
  -3  -2  11   54.26    7.93
   3   2 -10  178.18    9.06
   3  -2 -10  164.62    6.76
   3  -2 -10  192.15   12.37
  -3  -2  10  154.33   12.99
   3   2  -9  111.61    8.30
  -3   2   9  126.22   12.24
  -3  -2   9  124.43    8.18
   3  -2  -9  120.10   16.27
   3   2  -8  813.25   15.37
  -3   2   8  825.77   19.39
  -3  -2   8  834.20   15.49
   3  -2  -8  810.37   17.84
   3   2  -7    8.34    6.68
  -3   2   7   14.99    9.66
  -3  -2   7   19.61    6.90
   3  -2  -7    5.33    9.21
   3   2  -6 1975.05   26.53
  -3   2   6 1987.34   36.61
  -3  -2   6 2023.76   26.33
   3  -2  -6 2028.87   34.39
   3   2  -5 1398.97   20.70
  -3   2   5 1432.11   24.31
  -3  -2   5 1465.01   20.89
   3  -2  -5 1433.73   23.21
   3   2  -4  541.14   12.55
  -3   2   4  536.79   14.95
  -3  -2   4  541.06   16.63
   3  -2  -4  563.52   14.49
   3   2  -3    9.61    7.38
  -3   2   3   19.45    8.42
  -3  -2   3    5.44    9.94
   3  -2  -3    7.77   12.33
   3   2  -2   15.09    7.52
  -3   2   2   24.61    8.01
  -3  -2   2   20.23   10.54
   3  -2  -2   23.33    7.54
   3   2  -1   87.13    7.88
  -3   2   1   82.29    8.31
  -3  -2   1   82.61   11.59
   3  -2  -1   76.39    7.57
   3   2   0  255.02    9.37
  -3   2   0  251.00   13.53
  -3  -2   0  256.87   13.23
   3  -2   0  252.98   12.62
   3   2   1  378.00   10.61
  -3   2  -1  362.06   13.64
   3  -2   1  345.62    9.18
  -3  -2  -1  351.47   14.39
   3   2   2   -3.10    6.26
  -3   2  -2  -11.47    8.53
   3  -2   2    0.95    4.96
  -3  -2  -2    3.66    6.01
   3   2   3  308.03   10.00
  -3   2  -3  275.59    8.15
   3  -2   3  293.17    7.88
  -3  -2  -3  294.32    9.39
  -3   2  -4  256.73    8.19
   3   2   4  281.93   10.07
  -3  -2  -4  264.79   11.20
  -3  -2  -4  260.20   10.96
   3  -2   4  271.43   10.55
   3   2   5   -1.09    6.52
  -3   2  -5   -8.10    4.93
   3  -2   5   -1.20    4.21
  -3  -2  -5   -2.93    8.18
  -3  -2  -5  -15.12    6.58
   3   2   6   18.81    7.20
  -3   2  -6   40.30    7.53
   3  -2   6   41.22    4.61
  -3  -2  -6   43.32    8.91
  -3  -2  -6   32.16    6.55
   3   2   7  278.91   14.17
  -3   2  -7  303.72   10.30
   3  -2   7  297.27    9.32
  -3  -2  -7  339.59   12.48
  -3  -2  -7  295.62    9.32
   3   2   8  302.67   15.34
  -3   2  -8  311.96    7.51
   3  -2   8  290.77    6.91
  -3  -2  -8  286.12   17.64
  -3  -2  -8  291.04    9.33
   3   2   9    2.76   11.64
  -3   2  -9    7.64    4.36
   3  -2   9    4.93    3.93
  -3  -2  -9  -11.96    8.61
  -3  -2  -9    3.90    6.31
   3   2  10  318.73   16.74
  -3   2 -10  294.63   10.88
   3  -2  10  306.59    9.75
  -3  -2 -10  315.72   13.37
  -3  -2 -10  311.06   10.28
   3   2  11   96.25   14.44
  -3   2 -11  102.25    6.01
   3  -2  11   99.88    5.67
  -3  -2 -11  105.79   16.71
  -3  -2 -11   94.98    8.39
  -3   2 -12  499.70   10.66
   3   2  12  540.98   15.35
   3  -2  12  510.83   10.23
  -3  -2 -12  529.14   16.82
   3  -2  12  546.12   18.02
  -3  -2 -12  525.53   13.33
  -3   2 -13    1.98    7.47
   3  -2  13    2.20   10.59
  -3  -2 -13   -1.56    9.61
   3  -2  13   -0.23    4.46
  -3  -2 -13    0.56   10.63
  -3   2 -14   18.48    5.66
   3  -2  14   17.24   18.07
  -3  -2 -14  -11.24   17.24
   3  -2  14   15.26    5.34
  -3  -2 -14   25.63    8.14
  -3   2 -15    4.87    5.67
   3  -2  15    3.65   11.83
  -3  -2 -15   -8.19   11.01
   3  -2  15    1.31    7.99
  -3  -2 -15    5.72    7.87
  -3   2 -16   23.24    6.10
  -3  -2 -16   25.71   11.92
   3  -2  16   -8.84   19.17
  -3  -2 -16   14.41    8.85
  -3   2 -17   -1.99    5.89
  -3  -2 -17    6.28   11.20
   3  -2  17    7.54   12.30
  -3  -2 -17   -3.81    8.49
  -3   2 -18   31.09    7.03
   3  -2  18   21.88   14.41
  -3  -2 -18   36.27    8.50
  -3  -2 -18   16.54   13.15
  -3  -2 -18   39.31   10.02
  -3   2 -19  102.74    8.45
   3  -2  19  143.08   17.22
  -3  -2 -19  122.09   14.84
  -3  -2 -19  120.73   15.25
  -3  -2 -19  130.02   11.94
  -3   2 -20   38.30    7.69
   3  -2  20   37.87   15.84
  -3  -2 -20   47.39    9.37
  -3  -2 -20   52.31   14.29
  -3  -2 -20   35.02   10.65
  -3   2 -21   48.47    8.07
   3  -2  21   68.04   16.64
  -3  -2 -21   58.93    9.97
  -3  -2 -21   41.69   15.06
  -3  -2 -21   72.73   17.71
  -3   2 -22    8.66    6.80
  -3  -2 -22   -2.92    8.97
   3  -2  22   12.96   15.67
  -3  -2 -22   13.86   15.37
   3  -2  23   18.96   23.99
  -3  -2 -23    3.44    8.36
  -3  -2 -23   -1.28    9.78
   3   3 -23    8.42   12.35
   3  -3 -23    9.59   13.87
   3  -3 -23   -3.61   25.61
  -3  -3  23    1.26   11.47
  -3  -3  23   -8.97   11.50
   3   3 -22   56.37   13.72
   3  -3 -22   43.64   14.07
   3  -3 -22   26.57   27.41
  -3  -3  22   29.45   19.59
  -3  -3  22   31.19   12.71
   3   3 -21   78.96   13.81
   3  -3 -21   98.06   14.81
   3  -3 -21   70.40    9.14
   3  -3 -21   86.84   18.93
  -3  -3  21   78.42   13.48
  -3  -3  21   70.00   13.76
   3   3 -20    6.94   11.87
   3  -3 -20   11.84    8.28
   3  -3 -20    3.66   16.57
  -3  -3  20   22.11   11.63
   3   3 -19  116.77   13.92
   3  -3 -19  120.85   10.24
   3  -3 -19  126.68   18.57
  -3  -3  19  115.42   13.37
   3   3 -18   -4.67   10.96
   3  -3 -18   -6.25    8.35
   3  -3 -18   -6.77   14.99
  -3  -3  18  -31.69   16.71
   3   3 -17  198.27   14.06
   3  -3 -17  232.26   11.32
   3  -3 -17  257.62   19.15
  -3  -3  17  232.82   14.04
   3   3 -16   39.81   10.40
   3  -3 -16   14.82    8.06
   3  -3 -16    7.73   14.42
  -3  -3  16   11.36   10.12
   3   3 -15  371.01   15.70
   3  -3 -15  417.40   12.84
   3  -3 -15  399.40   20.03
  -3  -3  15  417.46   15.66
   3   3 -14  122.98   11.69
   3  -3 -14  122.79    9.26
   3  -3 -14  119.19   15.71
  -3  -3  14  117.60   11.21
   3   3 -13    5.78    9.06
   3  -3 -13    9.40    7.11
   3  -3 -13  -13.04   19.27
  -3  -3  13   -5.80   13.47
  -3   3  12   -6.27   13.68
   3   3 -12   -0.68    8.68
   3  -3 -12   -4.10   17.61
  -3  -3  12   17.51    8.64
   3  -3 -12    5.68    7.15
  -3   3  11   52.56   14.34
   3   3 -11   56.56    9.56
   3  -3 -11   52.71   12.05
  -3  -3  11   56.54    8.82
   3  -3 -11   36.02    7.44
   3   3 -10    1.45    8.03
  -3   3  10   -4.94   11.46
  -3  -3  10    1.19   11.72
   3  -3 -10    2.04   10.22
   3   3  -9  161.52   10.85
  -3   3   9  187.11   14.65
  -3  -3   9  171.97   10.23
   3  -3  -9  185.27   13.29
   3   3  -8    1.81    8.36
  -3   3   8   12.35   11.65
  -3  -3   8   13.26    7.98
   3  -3  -8    0.45   15.78
   3   3  -7   71.07    9.34
  -3   3   7   69.51   18.52
  -3  -3   7   65.00   13.33
   3  -3  -7   54.08   11.00
   3   3  -6  175.33   15.23
  -3   3   6  173.36   12.91
  -3  -3   6  171.40    9.86
   3  -3  -6  180.55   11.97
   3   3  -5   78.18    8.89
  -3   3   5   62.33   11.13
  -3  -3   5   64.22    8.33
   3  -3  -5   81.05    9.90
   3   3  -4   72.26    9.47
  -3   3   4   71.05   10.93
   3  -3  -4   84.48    9.44
   3   3  -3 1440.72   23.13
  -3   3   3 1372.69   24.01
  -3  -3   3 1442.61   27.32
   3  -3  -3 1397.61   23.04
   3   3  -2   87.09    9.03
  -3   3   2   74.71   10.04
  -3  -3   2   93.74    8.90
   3  -3  -2   84.80    9.23
   3   3  -1  121.69   10.08
  -3   3   1  124.99   10.18
  -3  -3   1  110.22    9.16
   3  -3  -1  113.12   13.81
   3   3   0   87.13   14.47
  -3   3   0   85.86    9.16
   3  -3   0   68.48    8.23
  -3  -3   0   95.21    8.71
   3   3   1   13.59    8.52
  -3   3  -1   37.11    7.62
   3  -3   1   17.57    7.13
  -3  -3  -1   17.10    7.90
   3   3   2  129.88    9.84
  -3   3  -2  121.17    9.01
   3  -3   2  120.03    8.42
  -3  -3  -2  123.51    8.90
   3   3   3  369.81   12.32
  -3   3  -3  361.46   11.03
   3  -3   3  378.88   10.54
  -3  -3  -3  371.75   11.74
   3   3   4    0.84    8.14
  -3   3  -4    0.56    6.68
   3  -3   4   14.61    5.90
  -3  -3  -4    8.31    7.59
   3   3   5   54.54    8.91
  -3   3  -5   18.94    7.06
   3  -3   5   34.55    6.34
  -3  -3  -5   36.29    8.31
  -3   3  -6   85.90    7.69
   3   3   6   82.46   10.05
  -3  -3  -6   89.14   10.91
  -3  -3  -6   74.85    9.01
   3  -3   6   70.98   10.13
  -3   3  -7  125.98   12.42
   3   3   7  116.42   16.26
  -3  -3  -7  108.08   11.78
  -3  -3  -7  117.86   10.02
   3  -3   7  132.28   10.61
   3   3   8   67.07   10.37
  -3   3  -8   67.93    7.35
   3  -3   8   71.68    6.70
  -3  -3  -8   59.43   16.74
  -3  -3  -8   71.16    9.49
   3   3   9  561.24   17.13
  -3   3  -9  569.84   17.11
   3  -3   9  593.22   12.38
  -3  -3  -9  594.05   17.95
  -3  -3  -9  590.57   15.66
   3   3  10   69.82   11.57
  -3   3 -10   52.60    7.85
   3  -3  10   69.30    6.81
  -3  -3 -10   73.05   11.90
  -3  -3 -10   59.91    9.91
   3   3  11   15.81   11.41
  -3   3 -11   13.44    7.05
   3  -3  11   13.04    5.85
  -3  -3 -11   21.12   11.83
  -3  -3 -11   21.73    9.13
   3   3  12   46.10   17.43
  -3   3 -12   24.05   11.27
   3  -3  12   20.43    6.63
  -3  -3 -12   32.36   12.14
  -3  -3 -12   12.84   14.35
   3   3  13   12.16   11.49
  -3   3 -13   13.06    7.33
   3  -3  13    5.11    6.23
  -3  -3 -13    4.58   11.86
  -3  -3 -13   10.19    9.70
   3   3  14  -17.98   11.51
  -3   3 -14    5.46    7.14
   3  -3  14   -5.14    6.29
  -3  -3 -14    2.24   18.35
  -3  -3 -14   -1.63    9.38
  -3   3 -15   25.94    8.25
  -3  -3 -15   18.51   13.53
   3  -3  15   31.28    7.13
  -3  -3 -15   38.68   10.72
  -3   3 -16   64.41   13.20
   3  -3  16   38.71   16.31
  -3  -3 -16   74.11   14.78
   3  -3  16   49.47   11.90
  -3  -3 -16   80.05   11.52
  -3   3 -17   -4.23   11.93
   3  -3  17  -14.05   14.87
  -3  -3 -17   -4.60   13.32
   3  -3  17    4.33   10.64
  -3  -3 -17   -4.76   10.11
  -3   3 -18    7.49   12.98
   3  -3  18   41.30   15.66
  -3  -3 -18   14.30   14.30
   3  -3  18   11.74    7.27
  -3  -3 -18   27.93   11.32
  -3   3 -19   15.72   12.54
   3  -3  19    7.91   16.07
  -3  -3 -19   18.50   22.17
   3  -3  19   11.98    7.51
  -3  -3 -19    1.09   11.18
  -3   3 -20    7.66   12.52
  -3  -3 -20  -12.40   14.78
   3  -3  20   25.16   16.36
  -3  -3 -20   21.22   11.71
  -3   3 -21  153.51   15.80
   3  -3  21  231.56   21.11
  -3  -3 -21  182.75   14.07
  -3  -3 -21  186.78   18.93
  -3  -3 -21  191.92   15.70
   3   4 -21   -6.04   14.12
   3  -4 -21    0.40    9.03
   3  -4 -21  -17.55   18.24
  -3  -4  21   -6.45   12.88
   3   4 -20   37.05   14.53
   3  -4 -20   28.24   10.43
   3  -4 -20   24.90   18.58
  -3  -4  20   38.78   13.43
   3   4 -19    1.12   13.37
   3  -4 -19    6.48    9.95
   3  -4 -19   25.44   17.44
  -3  -4  19    2.96   12.44
   3   4 -18  155.61   16.67
   3  -4 -18  142.54   13.17
   3  -4 -18  168.31   20.13
  -3  -4  18  168.83   15.54
   3   4 -17   16.46   13.55
   3  -4 -17    5.40   10.31
   3  -4 -17   27.45   16.91
  -3  -4  17    6.43   12.08
   3   4 -16   41.00   13.09
   3  -4 -16   36.73   10.81
   3  -4 -16   30.01   16.33
  -3  -4  16   15.67   11.94
   3   4 -15   14.46   12.24
   3  -4 -15   11.43    9.49
   3  -4 -15    6.79   14.41
  -3  -4  15  -24.71   17.14
  -3   4  14    3.84   17.57
   3   4 -14   10.63   12.29
   3  -4 -14   49.75   15.56
  -3  -4  14   29.25   11.61
   3  -4 -14   13.90   14.93
  -3   4  13   19.80   16.47
   3   4 -13   15.88   17.49
   3  -4 -13   18.02   23.06
  -3  -4  13   -7.76   10.19
   3  -4 -13   -0.33   14.33
   3   4 -12   25.18   11.92
  -3   4  12   11.90   16.27
  -3  -4  12    9.66   10.63
   3  -4 -12   16.37   13.63
   3   4 -11  273.25   15.86
  -3   4  11  301.04   21.45
  -3  -4  11  324.22   15.13
   3  -4 -11  326.48   18.43
   3   4 -10    5.29   10.77
  -3   4  10   -8.90   14.34
  -3  -4  10  -18.62   14.72
   3  -4 -10   10.73   11.90
   3   4  -9  202.12   21.18
  -3   4   9  180.74   18.22
  -3  -4   9  178.92   12.74
   3  -4  -9  193.05   15.32
   3   4  -8   43.24   11.85
  -3   4   8   37.04   14.92
  -3  -4   8   47.81   10.63
   3  -4  -8   36.77   13.24
   3   4  -7    7.93   10.80
  -3   4   7   12.06   14.28
  -3  -4   7    9.45    9.78
   3  -4  -7    4.93   11.84
   3   4  -6  588.98   18.61
  -3   4   6  608.03   21.05
  -3  -4   6  575.27   17.07
   3  -4  -6  593.95   19.01
   3   4  -5   -7.51   10.34
  -3   4   5   20.01   11.93
  -3  -4   5    7.63    9.70
   3  -4  -5   -6.64   10.80
   3   4  -4  243.00   21.30
  -3   4   4  243.84   15.70
  -3  -4   4  266.52   13.06
   3  -4  -4  247.65   14.28
   3   4  -3  155.41   12.28
  -3   4   3  120.53   13.97
   3  -4  -3  134.43   11.97
  -3  -4   3  139.80   11.88
   3   4  -2  373.44   22.61
  -3   4   2  419.62   16.58
   3  -4  -2  389.27   15.11
  -3  -4   2  410.87   14.89
   3   4  -1  690.22   19.28
  -3   4   1  681.31   19.55
   3  -4  -1  683.31   17.55
  -3  -4   1  682.30   18.08
   3   4   0  180.25   13.38
  -3   4   0  214.22   12.84
   3  -4   0  212.89   17.48
  -3  -4   0  216.33   18.71
   3   4   1   15.69   10.00
  -3   4  -1   -8.53   14.83
   3  -4   1   -5.34    8.64
  -3  -4  -1   -6.87    9.36
   3   4   2   16.45   10.64
  -3   4  -2  -10.38    9.40
   3  -4   2    5.51    8.33
  -3  -4  -2    7.75   15.28
   3   4   3   58.58   12.25
  -3   4  -3   55.39   10.34
   3  -4   3   69.15    9.56
  -3  -4  -3   57.16   11.15
   3   4   4   24.69   11.67
  -3   4  -4   22.82    9.52
  -3  -4  -4   56.14   17.03
   3   4   5   50.18   12.50
  -3   4  -5   59.93   10.08
   3  -4   5   59.65    9.10
  -3  -4  -5   44.14   11.63
   3   4   6   65.30   12.78
  -3   4  -6   59.31    9.99
   3  -4   6   81.22    9.14
  -3  -4  -6   64.32   11.82
  -3   4  -7  639.72   17.49
   3   4   7  630.97   20.73
  -3  -4  -7  690.37   21.16
  -3  -4  -7  685.84   19.52
   3  -4   7  657.33   15.70
  -3   4  -8  196.40   17.07
   3   4   8  183.30   15.04
  -3  -4  -8  147.81   23.35
  -3  -4  -8  184.90   13.58
   3  -4   8  178.75   10.33
  -3   4  -9   40.80    9.78
   3   4   9   29.00   13.71
  -3  -4  -9   50.93   13.49
  -3  -4  -9   34.98   11.72
   3  -4   9   20.39    8.33
  -3   4 -10  286.26   13.85
   3   4  10  263.91   17.76
  -3  -4 -10  289.80   17.73
  -3  -4 -10  311.11   23.36
   3  -4  10  294.22   16.58
  -3   4 -11  102.39   16.04
   3   4  11   58.49   15.32
  -3  -4 -11   82.39   15.03
  -3  -4 -11   80.90   12.91
   3  -4  11   76.46   13.97
   3   4  12  201.70   17.70
  -3   4 -12  201.23   12.47
   3  -4  12  191.01   10.88
  -3  -4 -12  195.67   17.53
  -3  -4 -12  218.29   14.49
   3   4  13   -3.55   14.14
  -3   4 -13   11.95    9.57
   3  -4  13   15.66    8.21
  -3  -4 -13   22.09   14.40
  -3  -4 -13   10.11   11.89
   3   4  14  125.54   17.13
  -3   4 -14   85.33   10.94
   3  -4  14   77.06   10.00
  -3  -4 -14   95.80   16.07
  -3  -4 -14   83.94   13.49
   3   4  15   13.13   16.20
  -3   4 -15   23.52   10.22
   3  -4  15   35.02    8.79
  -3  -4 -15   21.11   15.27
  -3  -4 -15   30.97   19.30
   3   4  16   21.52   15.17
  -3   4 -16   -8.55    9.30
   3  -4  16   -3.33    7.95
  -3  -4 -16    8.52   14.53
  -3  -4 -16  -16.99   18.77
  -3   4 -17  116.56   17.99
  -3  -4 -17  130.58   18.50
   3  -4  17  117.25   15.66
  -3  -4 -17  130.20   23.24
  -3   4 -18   12.05   14.50
   3  -4  18  -21.28   17.06
  -3  -4 -18  -22.47   23.26
   3  -4  18    5.53    8.08
  -3  -4 -18   -1.12   12.19
  -3   4 -19    4.54   15.38
   3  -4  19   -8.81   19.20
  -3  -4 -19   31.29   16.31
   3  -4  19   10.57    8.28
  -3  -4 -19   21.13   13.68
   3   5 -18    2.12   15.93
   3  -5 -18    4.99   11.47
   3  -5 -18  -15.40   18.36
  -3  -5  18   11.26   20.86
   3   5 -17   32.97   15.75
   3  -5 -17   10.92   13.02
   3  -5 -17    1.90   19.33
  -3  -5  17    9.60   13.83
   3   5 -16   36.16   16.31
   3  -5 -16   28.74   12.72
   3  -5 -16   30.78   19.09
  -3  -5  16    9.24   13.89
  -3   5  15   -5.33   20.89
   3   5 -15    6.17   14.82
   3  -5 -15   27.34   17.32
  -3  -5  15   24.52   13.53
   3  -5 -15  -13.70   19.01
  -3   5  14  -28.47   19.59
   3   5 -14   -1.95   14.20
   3  -5 -14   15.10   16.43
  -3  -5  14   -3.37   12.79
   3  -5 -14    0.54   12.10
  -3   5  13   51.73   23.03
   3   5 -13   56.81   16.50
   3  -5 -13   71.30   18.28
  -3  -5  13   76.06   14.39
   3  -5 -13   54.55   13.57
   3   5 -12   16.73   22.46
  -3   5  12   -2.30   19.93
  -3  -5  12   -8.71   12.85
   3  -5 -12   35.55   16.01
   3   5 -11   61.21   15.53
  -3   5  11   78.71   21.06
  -3  -5  11   53.40   20.90
   3  -5 -11   90.44   25.74
   3   5 -10  103.02   15.93
  -3   5  10   76.58   20.21
  -3  -5  10   98.86   14.24
   3  -5 -10   93.12   17.79
   3   5  -9   25.09   14.10
  -3   5   9   -2.06   27.88
  -3  -5   9    1.24   18.57
   3  -5  -9  -11.38   15.39
   3   5  -8  188.57   25.98
  -3   5   8  182.03   21.32
  -3  -5   8  185.55   15.04
   3  -5  -8  190.73   18.01
   3   5  -7   96.97   15.71
  -3   5   7  133.91   28.96
   3  -5  -7   70.88   16.36
  -3  -5   7   78.96   13.95
   3   5  -6   50.42   14.67
  -3   5   6   32.25   18.51
   3  -5  -6   59.59   15.11
  -3  -5   6   30.00   13.45
   3   5  -5   87.02   15.85
  -3   5   5   81.44   18.35
   3  -5  -5   96.11   15.00
  -3  -5   5   99.29   13.71
   3   5  -4  -10.90   13.60
  -3   5   4   -7.95   14.38
   3  -5  -4  -11.07   13.02
  -3  -5   4    6.01   11.88
   3   5  -3   23.54   14.07
  -3   5   3   -9.53   14.52
   3  -5  -3   26.29   12.44
  -3  -5   3    0.27   12.96
   3   5  -2    1.54   14.82
  -3   5   2    5.39   14.03
   3  -5  -2   17.39   12.60
  -3  -5   2   19.91   12.59
   3   5  -1  141.97   15.73
  -3   5   1  117.99   16.01
   3  -5  -1  154.39   14.89
  -3  -5   1  150.34   14.82
   3   5   0   26.06   14.51
  -3   5   0   34.74   21.12
   3  -5   0   25.27   12.51
  -3  -5   0    7.03   13.23
  -3   5  -1   35.33   13.46
   3   5   1   31.50   14.50
   3  -5   1   21.88   12.14
   3   5   2   34.28   14.87
  -3   5  -2    5.99   13.39
   3  -5   2    1.85   11.19
  -3  -5  -2   10.33   13.27
  -3   5  -3  -11.99   12.10
  -3  -5  -3   10.62   12.82
   3  -5   3   -5.45   11.32
   3   5   4   -4.96   15.03
  -3   5  -4   16.26   13.03
   3  -5   4   21.05   10.98
  -3  -5  -4   27.43   13.65
   3   5   5   69.47   15.47
  -3   5  -5   28.57   13.46
   3  -5   5   50.36   11.38
  -3  -5  -5   44.29   13.94
   3   5   6   12.96   15.65
  -3   5  -6   24.24   12.24
   3  -5   6   25.32   10.46
  -3  -5  -6   24.75   13.94
   3   5   7  -14.38   23.92
  -3   5  -7   18.28   12.20
   3  -5   7   12.66   10.13
  -3  -5  -7    8.79   13.38
  -3   5  -8   85.56   13.05
   3   5   8   87.34   17.44
  -3  -5  -8   65.20   16.54
  -3  -5  -8   66.49   15.72
   3  -5   8  104.43   11.77
  -3   5  -9   -0.73   18.07
   3   5   9    7.87   16.03
  -3  -5  -9   31.51   23.11
  -3  -5  -9    0.81   13.48
   3  -5   9    2.52   15.53
  -3   5 -10   -5.86   11.67
   3   5  10   20.69   16.13
  -3  -5 -10    0.79   16.14
  -3  -5 -10    5.31   13.48
   3  -5  10   21.20   10.14
  -3   5 -11   39.39   13.09
   3   5  11   50.73   18.62
  -3  -5 -11   56.14   17.21
  -3  -5 -11   32.57   24.09
   3  -5  11   65.06   11.31
  -3   5 -12   39.96   12.69
   3   5  12   19.64   18.37
  -3  -5 -12   26.46   16.96
  -3  -5 -12   61.84   14.96
   3  -5  12   32.53   16.66
  -3   5 -13   56.91   13.74
   3   5  13   86.20   19.78
  -3  -5 -13   78.70   18.78
  -3  -5 -13   58.67   16.18
   3  -5  13   57.07   11.71
  -3   5 -14   50.44   20.02
   3   5  14  103.49   30.97
  -3  -5 -14   45.10   18.66
  -3  -5 -14   95.16   16.26
   3  -5  14   66.17   11.74
  -3   5 -15   43.41   12.63
   3   5  15   26.74   19.71
  -3  -5 -15   49.50   17.97
  -3  -5 -15   28.67   15.97
   3  -5  15   17.40   10.97
  -3   5 -16   39.77   13.73
   3   5  16   93.68   21.57
  -3  -5 -16   43.56   29.73
  -3  -5 -16   78.51   16.51
   3  -5  16   46.49   17.40
  -3   6  14   43.99   39.89
   3   6 -14   15.29   18.58
   3  -6 -14   55.70   31.00
  -3  -6  14   38.00   17.23
   3  -6 -14   30.86   24.23
  -3   6  13  -25.75   23.91
   3   6 -13   12.37   18.10
   3  -6 -13   13.17   18.63
  -3  -6  13    5.80   15.06
   3  -6 -13    5.65   14.63
   3   6 -12   26.63   19.20
  -3   6  12   57.59   24.76
   3  -6 -12   26.55   19.58
  -3  -6  12   34.44   16.60
   3   6 -11   26.55   18.47
  -3   6  11   32.19   23.45
   3  -6 -11   15.55   19.79
  -3  -6  11    8.42   15.17
   3   6 -10  111.76   32.05
  -3   6  10  163.50   26.52
   3  -6 -10  187.56   22.70
  -3  -6  10  133.70   18.70
   3   6  -9   10.32   16.29
  -3   6   9    4.48   21.47
   3  -6  -9   -9.48   26.28
  -3  -6   9   -3.26   14.89
   3   6  -8   73.82   19.03
  -3   6   8   33.03   23.01
   3  -6  -8   61.66   19.00
  -3  -6   8   61.18   16.57
   3   6  -7   -2.47   17.27
  -3   6   7   20.11   20.35
   3  -6  -7   13.36   16.42
  -3  -6   7    7.74   23.58
   3   6  -6   17.04   18.17
  -3   6   6   58.50   21.48
   3  -6  -6   23.68   17.33
  -3  -6   6   45.56   15.76
   3   6  -5   58.19   18.69
  -3   6   5   71.77   21.47
   3  -6  -5   62.23   18.31
  -3  -6   5   42.33   25.39
   3   6  -4   48.32   17.95
  -3   6   4    4.56   29.04
   3  -6  -4   26.49   16.89
  -3  -6   4   19.80   15.81
   3   6  -3    5.10   16.95
  -3   6   3    6.40   16.86
   3  -6  -3  -15.27   15.34
  -3  -6   3   12.91   14.57
   3   6  -2  -12.58   16.68
  -3   6   2    8.70   17.64
   3  -6  -2   -8.70   15.04
  -3  -6   2  -26.45   15.28
   3   6  -1   -4.83   17.17
  -3   6   1   21.09   17.76
   3  -6  -1    0.77   15.47
  -3  -6   1   18.48   15.93
   3   6   0   43.48   18.63
  -3   6   0   30.37   17.80
   3  -6   0    2.33   14.86
  -3  -6   0   29.28   24.44
   3   6   1    6.39   17.52
  -3   6  -1  -13.78   16.32
   3  -6   1   11.89   14.37
  -3  -6  -1   17.09   14.84
   3   6   2  247.45   34.29
  -3   6  -2  254.56   21.16
   3  -6   2  252.95   27.69
  -3  -6  -2  254.23   20.14
   3   6   3    6.03   18.17
  -3   6  -3  -22.86   16.03
   3  -6   3    8.44   12.88
  -3  -6  -3  -42.30   24.78
   3   6   4  218.84   33.77
  -3   6  -4  188.86   20.09
   3  -6   4  218.65   25.27
  -3  -6  -4  215.12   20.41
   3   6   5   70.08   20.42
  -3   6  -5   34.60   26.24
   3  -6   5   56.29   14.99
  -3  -6  -5   50.71   17.51
   3   6   6  -16.15   18.22
  -3   6  -6    2.04   15.18
   3  -6   6   -4.63   12.95
  -3  -6  -6   -5.03   24.64
   3   6   7   19.90   19.08
  -3   6  -7   12.66   15.83
   3  -6   7   35.43   13.47
  -3  -6  -7   18.68   17.38
  -3   6  -8   24.66   14.89
   3   6   8   15.22   19.41
  -3  -6  -8   20.20   18.35
  -3  -6  -8    2.57   16.67
   3  -6   8  -14.57   12.49
  -3   6  -9   36.99   23.35
   3   6   9  -13.18   19.47
  -3  -6  -9    4.45   18.30
  -3  -6  -9   17.96   17.70
   3  -6   9    6.67   20.00
  -3   6 -10  -21.51   22.26
   3   6  10    6.18   19.22
  -3  -6 -10   11.22   18.84
  -3  -6 -10   -1.59   17.50
   3  -6  10   -9.91   12.47
  -3   6 -11   15.99   14.51
   3   6  11   18.23   21.49
  -3  -6 -11  -13.74   29.92
  -3  -6 -11    2.49   26.99
   3  -6  11   13.54   12.55
  -3   6 -12   11.55   15.06
   3   6  12   36.36   21.97
  -3  -6 -12    3.15   20.27
  -3  -6 -12   50.14   18.12
   3  -6  12   13.28   13.44
   3   7  -5   34.38   20.23
  -3   7   5  -31.03   22.66
   3  -7  -5   -8.30   19.16
  -3  -7   5   -2.19   17.18
   3   7  -4  -16.03   33.22
  -3   7   4   33.93   24.36
   3  -7  -4   35.15   19.67
  -3  -7   4  -17.21   29.12
   3   7  -3   -6.85   21.75
  -3   7   3    5.72   22.61
   3  -7  -3   16.28   29.43
  -3  -7   3   16.26   18.42
   3   7  -2   -4.91   20.59
  -3   7   2  -21.02   21.18
   3  -7  -2    1.10   17.81
  -3  -7   2    5.24   17.66
   3   7  -1  -26.08   22.49
  -3   7   1   47.67   21.94
   3  -7  -1   15.23   18.26
  -3  -7   1   40.95   28.66
   3   7   0   11.88   21.32
  -3   7   0   -2.03   21.07
   3  -7   0   25.97   25.61
  -3  -7   0  -14.14   18.26
   3   7   1    6.57   22.21
  -3   7  -1   14.16   32.72
   3  -7   1   18.23   17.31
  -3  -7  -1    1.51   19.35
   3   7   2   -3.07   22.23
  -3   7  -2  -16.82   19.68
   3  -7   2   -2.14   16.14
  -3  -7  -2   13.71   28.27
   3   7   3   40.05   24.47
  -3   7  -3   23.57   21.30
   3  -7   3   52.13   17.77
  -3  -7  -3    9.21   20.39
   4   0 -26   75.60   15.09
   4   0 -26  106.19   20.28
   4   0 -25   10.04   18.49
   4   0 -25   -8.30   16.20
   4   0 -24  276.19   17.18
   4   0 -24  250.34   22.49
   4   0 -23    3.78   11.18
   4   0 -23    2.35   15.70
  -4   0  23    1.68    4.81
   4   0 -22  397.64   17.89
   4   0 -22  435.05   22.82
   4   0 -21   12.33   10.10
   4   0 -21   -8.79   14.06
  -4   0  21   -0.19    5.05
   4   0 -20    5.02   10.20
  -4   0  20    9.44    7.95
   4   0 -19   -7.12    9.65
  -4   0  19    4.75    4.70
   4   0 -18  -25.02    9.23
  -4   0  18   -2.57    6.76
   4   0 -17    3.07    8.12
  -4   0  17   -1.23    3.98
   4   0 -16   10.68    8.47
  -4   0  16    7.88    4.00
   4   0 -15   11.77    7.86
  -4   0  15    8.25    5.40
   4   0 -14   80.35    8.93
  -4   0  14   84.46    4.04
   4   0 -13    7.46   10.96
  -4   0  13   -3.07    4.13
   4   0 -12   17.06    6.62
  -4   0  12    5.60    2.31
   4   0 -11    0.94    6.29
  -4   0  11    0.12    2.92
   4   0 -10 1646.90   23.16
  -4   0  10 1665.31   15.81
   4   0  -9   -1.07    6.10
  -4   0   9   -1.83    1.91
   4   0  -8 1157.65   17.43
  -4   0   8 1185.77    9.60
   4   0  -7    6.74    6.04
  -4   0   7    0.32    0.52
   4   0  -6  539.75   11.11
  -4   0   6  537.01   11.30
   4   0  -5   10.07    5.77
  -4   0   5    4.13    5.87
   4   0  -4  412.97    9.03
  -4   0   4  397.38    6.83
  -4   0   4  410.96   12.92
   4   0  -3    2.93    4.19
   4   0  -3    8.70    4.36
  -4   0   3   -2.57    3.49
  -4   0   3    2.18    4.86
   4   0  -2 1380.74   15.03
   4   0  -2 1423.86   15.31
  -4   0   2 1380.00   19.49
  -4   0   2 1407.34   16.17
   4   0  -1    3.21    5.12
   4   0  -1    5.06    4.23
  -4   0   1   -6.56    5.45
  -4   0   1    3.27    3.74
   4   0   0  563.43   11.73
   4   0   0  604.17    7.39
  -4   0   0  591.55   12.20
  -4   0   0  587.54    7.48
   4   0   1    0.42    6.98
   4   0   1   -4.41    3.06
  -4   0  -1    2.56   10.86
  -4   0  -1   -1.89    1.96
   4   0   2 1483.51   21.31
   4   0   2 1588.79   12.94
  -4   0  -2 1502.13   21.37
  -4   0  -2 1486.05   12.55
   4   0   3    1.59   13.05
  -4   0  -3   11.25    7.84
   4   0   4   24.18   13.93
  -4   0  -4   38.35   13.26
   4   0   5   18.21   12.85
  -4   0  -5   -1.97    7.87
   4   0   6    1.39    8.45
  -4   0  -6   18.22    8.16
   4   0   7    7.08    8.34
  -4   0  -7   -2.06   11.97
  -4   0  -7   -1.96    2.13
  -4   0  -7   -1.52    2.76
   4   0   8  886.96   18.70
  -4   0  -8  933.63   18.28
  -4   0  -8  917.62    9.53
  -4   0  -8  928.95   11.52
   4   0   9  -13.89    8.60
  -4   0  -9   -3.60    7.82
  -4   0  -9   -1.17    1.99
  -4   0  -9   -3.29    4.12
   4   0  10    4.17    9.15
  -4   0 -10   17.49    3.82
  -4   0 -10   15.23    3.34
   4   0  11   16.87    9.06
  -4   0 -11    1.31    2.51
  -4   0 -11    1.13    3.52
   4   0  12   19.59   15.56
  -4   0 -12   12.69    3.07
  -4   0 -12   13.38    4.18
   4   0  13    0.51   10.08
  -4   0 -13    2.44    4.94
  -4   0 -13    2.45    4.29
   4   0  14  968.38   23.73
  -4   0 -14  895.10   13.77
  -4   0 -14  926.15   15.54
   4   0  15    1.11   10.68
  -4   0 -15    0.12    4.00
  -4   0 -15    4.60    5.03
   4   0  16  307.12   24.12
  -4   0 -16  300.73   10.71
  -4   0 -16  289.39    9.90
   4   0  17   18.19   12.31
  -4   0 -17    5.55    4.64
  -4   0 -17   -5.70    9.52
   4   0  18   57.03   13.97
  -4   0 -18   45.16    5.85
  -4   0 -18   52.33    7.20
   4   0  19   12.39   12.64
  -4   0 -19    3.04    8.13
  -4   0 -19    0.70    6.34
   4   0  20  142.05   16.65
  -4   0 -20  144.92    7.90
  -4   0 -20  134.26    9.15
   4   0  21    7.12   13.93
  -4   0 -21   10.53    8.15
  -4   0 -21   -1.69    9.91
   4   0  22  -10.99   14.72
   4   0  23    5.32   22.38
   4   1 -25   27.75   20.49
   4  -1 -25   23.45   20.91
   4  -1 -25   37.11   17.86
   4   1 -24   21.76   12.70
   4  -1 -24   22.03   13.49
   4  -1 -24   41.41   26.75
   4   1 -23   -0.02   11.86
   4  -1 -23    5.57   11.72
   4  -1 -23   -7.02   16.62
  -4  -1  23    9.68   10.31
   4   1 -22   49.20   12.47
   4  -1 -22   45.38   19.87
   4  -1 -22   98.36   17.59
  -4  -1  22   43.70    7.91
   4   1 -21   51.92   12.02
   4  -1 -21   38.81   12.04
   4  -1 -21   62.41   16.91
  -4  -1  21   44.88    7.48
   4   1 -20   72.40   17.72
   4  -1 -20   63.48   12.01
   4  -1 -20   97.14   16.33
  -4  -1  20   40.74   11.48
   4   1 -19   72.88   17.09
   4  -1 -19   90.71   17.87
   4  -1 -19  125.66   25.43
  -4  -1  19   94.90    7.99
   4   1 -18   -2.09    9.15
   4  -1 -18  -11.84    9.56
   4  -1 -18   18.39   13.44
  -4  -1  18    9.62    6.07
   4   1 -17   41.68    9.44
   4  -1 -17   30.67    9.93
   4  -1 -17   39.65   13.63
  -4  -1  17   28.67    6.53
   4   1 -16   14.14    8.54
   4  -1 -16   23.01   13.92
   4  -1 -16   30.19   12.79
  -4  -1  16    8.54    8.54
   4   1 -15  224.88   11.35
   4  -1 -15  233.14   11.75
   4  -1 -15  228.16   15.22
  -4  -1  15  221.59   10.64
  -4  -1  15  248.62   11.37
   4   1 -14    0.49    6.95
   4  -1 -14    5.93    7.61
   4  -1 -14  -14.03   10.54
  -4  -1  14    1.73   11.11
   4   1 -13  476.02   13.14
   4  -1 -13  470.53   13.36
   4  -1 -13  471.12   23.87
  -4  -1  13  522.13   13.67
   4   1 -12  207.83    9.72
   4  -1 -12  230.93   10.30
   4  -1 -12  229.83   20.02
  -4  -1  12  219.56    9.80
   4   1 -11  685.32   14.14
   4  -1 -11  653.65   14.18
   4  -1 -11  677.30    7.79
   4  -1 -11  694.72   18.44
  -4  -1  11  705.12   14.50
   4   1 -10  201.56    9.11
   4  -1 -10  215.87    4.59
   4  -1 -10  190.99   12.60
  -4  -1  10  222.05   13.22
   4   1  -9  131.80    8.28
   4  -1  -9  133.50    3.93
   4  -1  -9  138.89   12.27
  -4  -1   9  119.15    8.31
   4   1  -8  471.26   15.41
   4  -1  -8  492.22    5.69
   4  -1  -8  501.32   22.09
  -4  -1   8  520.08   11.96
   4   1  -7  490.30   11.15
   4  -1  -7  497.43   14.91
  -4  -1   7  507.80   11.73
   4   1  -6   10.54    6.38
   4  -1  -6   11.38    9.45
  -4  -1   6   18.27    6.47
   4   1  -5   -3.14    5.77
   4  -1  -5   18.72    8.10
  -4  -1   5   -3.93    6.23
   4   1  -4   61.40   10.15
   4  -1  -4   51.94   13.84
  -4  -1   4   58.81    6.67
   4   1  -3   45.35    6.14
   4  -1  -3   43.93    7.88
  -4  -1   3   51.40   10.02
   4   1  -2  131.68    9.71
  -4   1   2  108.47    8.17
  -4  -1   2  121.29    6.54
   4  -1  -2  108.27    7.34
   4   1  -1    5.87    4.84
  -4   1   1    3.85    9.46
   4  -1  -1    2.65    4.55
  -4  -1   1    7.72    5.01
  -4  -1   1   16.38    6.66
   4   1   0 2554.74   29.44
  -4   1   0 2582.48   30.68
   4  -1   0 2548.31   25.38
  -4  -1   0 2554.68   26.61
  -4  -1   0 2584.03   30.67
   4   1   1 1118.50   14.10
  -4   1  -1 1105.14   16.09
   4  -1   1 1134.32   12.18
  -4  -1  -1 1127.86   16.38
  -4  -1  -1 1125.01   18.21
   4   1   2    8.52    7.62
   4   1   2    4.53    6.47
  -4   1  -2    8.82    3.20
   4  -1   2    1.71    2.18
  -4  -1  -2   11.83    3.95
  -4  -1  -2    5.16    7.76
   4   1   3 1182.77   19.57
  -4   1  -3 1188.72   13.55
   4   1   3 1210.49   14.63
  -4  -1  -3 1223.47   20.29
  -4  -1  -3 1204.03   16.46
   4  -1   3 1228.78   13.05
   4   1   4  413.62   12.93
   4   1   4  406.57    7.87
   4  -1   4  411.95    5.98
  -4  -1  -4  382.22   18.38
  -4  -1  -4  409.71    7.21
   4   1   5 3354.39   46.40
   4   1   5 3388.82   34.48
  -4   1  -5 3324.99   29.22
   4  -1   5 3309.99   41.44
  -4  -1  -5 3243.33   40.74
  -4  -1  -5 3306.98   32.77
   4  -1   5 3399.58   29.80
   4   1   6  497.92   13.83
   4   1   6  486.54    9.17
  -4   1  -6  503.49    8.08
   4  -1   6  491.18   13.98
  -4  -1  -6  493.33   13.83
  -4  -1  -6  497.89   12.36
   4  -1   6  484.58    5.61
   4   1   7  777.63   16.97
  -4   1  -7  806.18    9.74
   4   1   7  820.67   12.44
   4  -1   7  800.89    9.34
  -4  -1  -7  777.47   21.73
   4  -1   7  785.81   17.20
  -4  -1  -7  795.77   13.40
   4   1   8   92.53    9.75
  -4   1  -8   82.28    3.07
   4   1   8   90.07    8.57
   4  -1   8   81.51    2.75
  -4  -1  -8   90.51   10.04
   4  -1   8   89.75   10.06
  -4  -1  -8   87.62    4.94
   4   1   9   73.53    9.64
   4  -1   9   71.49   15.44
  -4  -1  -9   82.79    9.91
  -4  -1  -9   65.25    4.92
   4   1  10  596.65   16.10
  -4   1 -10  592.21    8.20
  -4  -1 -10  591.01   15.96
   4  -1  10  600.97   16.62
  -4  -1 -10  606.69   13.15
   4   1  11  125.89   10.96
  -4   1 -11  118.06    5.70
  -4  -1 -11  125.59   11.02
   4  -1  11  137.89   12.01
  -4  -1 -11  123.83    6.33
   4   1  12  211.71   12.62
  -4   1 -12  191.18    5.36
  -4  -1 -12  219.31   13.15
   4  -1  12  214.81   20.48
  -4  -1 -12  219.94    7.65
   4   1  13    5.91    9.75
  -4   1 -13   -2.21    3.33
   4  -1  13  -10.78   10.77
  -4  -1 -13   -1.04    4.22
  -4  -1 -13    0.93    9.66
  -4  -1 -13   -6.94    8.32
   4   1  14   28.12   11.33
  -4   1 -14   22.85    6.02
   4  -1  14   26.35   12.17
  -4  -1 -14   14.69    7.76
  -4  -1 -14   36.64   11.20
  -4  -1 -14   31.61    6.17
   4   1  15  109.12   12.85
  -4   1 -15   93.06    6.91
  -4   1 -15   88.98    7.54
   4  -1  15   78.55   13.61
  -4  -1 -15   91.25    6.58
  -4  -1 -15  110.91    7.71
  -4  -1 -15  103.24   19.29
   4   1  16    6.04   11.26
  -4   1 -16    8.51    8.99
  -4   1 -16    6.34    6.55
   4  -1  16   13.91   12.48
  -4  -1 -16    5.24    5.31
  -4  -1 -16    6.99    6.51
  -4  -1 -16    5.91   11.24
   4   1  17  117.40   21.39
  -4   1 -17   81.94    7.45
  -4   1 -17   85.26    8.44
  -4  -1 -17   92.25   10.28
  -4  -1 -17   89.26    8.27
   4  -1  17   87.92   15.08
   4   1  18   13.84   19.45
  -4   1 -18    2.28   10.48
  -4   1 -18   14.41    7.64
  -4  -1 -18   13.27    6.20
  -4  -1 -18   15.95    7.52
   4  -1  18    2.00   13.87
   4   1  19   13.50   13.28
  -4   1 -19   17.59    6.98
  -4   1 -19   21.42    8.17
  -4  -1 -19   12.80    6.57
  -4  -1 -19   13.87   11.87
   4  -1  19    6.99   14.52
   4   1  20   28.01   13.32
  -4   1 -20    7.13   10.81
  -4   1 -20   12.85    5.36
  -4  -1 -20   13.55    6.75
  -4  -1 -20   16.85   12.09
   4  -1  20   28.82   23.11
   4   1  21   34.55   14.85
  -4   1 -21   36.34    7.28
  -4   1 -21   37.25    5.73
  -4  -1 -21   33.29    7.25
  -4  -1 -21   34.01    8.20
   4  -1  21   41.37   15.94
   4   1  22   77.77   23.85
   4  -1  22   55.61   17.07
  -4  -1 -22   42.07   10.77
  -4  -1 -22   48.38    8.47
   4   1  23   37.83   15.63
   4  -1  23   27.58   25.60
   4   2 -25    9.75   13.71
   4  -2 -25   28.60   14.22
   4  -2 -25   19.31   18.09
   4   2 -24   46.40   21.17
   4  -2 -24   48.28   22.42
   4  -2 -24   26.03   29.00
  -4  -2  24   31.02    9.61
   4   2 -23   42.46   13.21
   4  -2 -23   39.35   13.99
   4  -2 -23   44.05   18.46
  -4  -2  23   30.28    9.59
   4   2 -22   56.59   13.27
   4  -2 -22   50.85   13.46
   4  -2 -22   70.37   18.74
  -4  -2  22   48.65   15.20
   4   2 -21   15.11   11.77
   4  -2 -21   15.30   12.28
   4  -2 -21    3.79   16.62
  -4  -2  21   15.38    8.97
   4   2 -20  171.35   13.73
   4  -2 -20  176.16   15.11
   4  -2 -20  175.13   19.82
  -4  -2  20  172.50   11.46
  -4  -2  20  180.14   14.22
   4   2 -19   68.24   12.09
   4  -2 -19   72.32   18.54
   4  -2 -19   93.62   16.93
  -4  -2  19   51.72    9.12
  -4  -2  19   61.26   11.78
   4   2 -18  159.68   12.41
   4  -2 -18  165.43   14.00
   4  -2 -18  143.75    7.13
   4  -2 -18  169.43   17.66
  -4  -2  18  149.34   12.46
   4   2 -17   29.54   10.16
   4  -2 -17   33.36   10.86
   4  -2 -17   44.63    5.50
   4  -2 -17   62.37   22.82
  -4  -2  17   41.29   10.85
   4   2 -16   12.65    9.21
   4  -2 -16   10.20    4.92
   4  -2 -16  -26.20   20.53
  -4  -2  16   17.26    9.33
   4   2 -15  550.13   16.36
   4  -2 -15  586.34   13.84
   4  -2 -15  524.96   28.97
  -4  -2  15  581.79   16.84
   4   2 -14  137.04   10.78
   4  -2 -14  139.44    6.14
   4  -2 -14  150.65   22.16
  -4  -2  14  142.61   10.45
   4   2 -13   17.77    8.28
   4  -2 -13   12.38    4.43
   4  -2 -13   21.22   18.06
  -4  -2  13   21.64   12.64
   4   2 -12   -5.56    7.59
   4  -2 -12   -2.02    4.08
   4  -2 -12   11.50   16.53
  -4  -2  12   -1.96    7.36
   4   2 -11   10.14   12.11
   4  -2 -11   14.67    6.59
   4  -2 -11   35.08   10.58
  -4  -2  11    8.32    7.37
   4   2 -10    7.85    7.16
   4  -2 -10    3.18    3.92
   4  -2 -10    0.21    9.81
  -4  -2  10    3.18    6.96
   4   2  -9   71.57    8.33
   4  -2  -9   76.19   11.16
  -4  -2   9   73.10    8.64
   4   2  -8  405.46   11.78
  -4   2   8  424.15   15.44
  -4  -2   8  416.85   11.69
   4  -2  -8  386.00   14.65
   4   2  -7  317.44   10.99
  -4   2   7  339.08   14.46
  -4  -2   7  309.50   14.71
   4  -2  -7  310.40   12.90
   4   2  -6 1047.27   17.82
  -4   2   6 1079.37   21.26
  -4  -2   6 1093.81   17.84
   4  -2  -6 1070.08   20.31
   4   2  -5  565.39   13.03
  -4   2   5  522.84   15.40
  -4  -2   5  557.79   12.83
   4  -2  -5  549.16   20.17
   4   2  -4  529.88   12.50
  -4   2   4  536.87   14.79
  -4  -2   4  555.83   12.75
   4  -2  -4  529.72   13.83
   4   2  -3   -5.08   11.05
  -4   2   3    9.13    8.49
  -4  -2   3   11.03    6.67
   4  -2  -3    7.44    7.70
   4   2  -2 1250.89   18.94
  -4   2   2 1310.71   25.42
  -4  -2   2 1248.57   18.56
   4  -2  -2 1255.81   19.85
   4   2  -1   50.04    7.38
   4  -2  -1   53.83    7.34
  -4  -2   1   41.94   10.80
   4   2   0  182.97    8.95
  -4   2   0  218.60    9.52
  -4  -2   0  202.73    8.65
   4  -2   0  193.30    8.30
   4   2   1  -10.96    9.83
  -4   2  -1   -3.57    5.86
  -4  -2  -1  -11.73    5.95
   4  -2   1   -0.40    5.22
  -4   2  -2   18.32    6.02
   4   2   2   23.69    6.96
  -4  -2  -2   26.56    8.79
  -4  -2  -2   18.95    6.61
   4  -2   2   24.87    5.04
   4   2   3   10.28    6.91
   4  -2   3    6.71    5.44
  -4  -2  -3    0.33    8.47
  -4  -2  -3   26.81    8.04
  -4   2  -4    7.81    4.67
   4   2   4    6.06    6.17
  -4  -2  -4   19.55    8.42
  -4  -2  -4   18.37    6.13
   4  -2   4    1.13    4.22
  -4   2  -5  105.47    5.51
   4   2   5  130.58   11.45
  -4  -2  -5  124.83   10.14
  -4  -2  -5  115.09    7.21
   4  -2   5  111.06    5.07
  -4   2  -6   -2.44    3.93
   4   2   6   -6.13    6.08
  -4  -2  -6    1.55    8.35
  -4  -2  -6    4.48    5.72
   4  -2   6    7.60    5.35
  -4   2  -7  331.21    9.80
   4   2   7  347.46   10.12
  -4  -2  -7  378.99   19.04
  -4  -2  -7  339.12    9.66
   4  -2   7  343.23    8.93
   4   2   8   11.36    6.62
  -4   2  -8    5.94    6.25
   4  -2   8    8.92    3.53
  -4  -2  -8   -0.22    9.15
  -4  -2  -8    4.22    9.29
   4   2   9   22.53    7.32
  -4   2  -9   17.17    4.46
   4  -2   9   27.87    5.94
  -4  -2  -9   25.71    9.97
  -4  -2  -9   22.23    6.28
   4   2  10  239.99   10.70
  -4   2 -10  257.29    7.01
   4  -2  10  247.20    6.37
  -4  -2 -10  241.69   13.57
  -4  -2 -10  253.54   12.86
  -4   2 -11    1.19    4.21
   4   2  11    7.42    7.37
   4  -2  11    1.86    3.69
  -4  -2 -11   -6.66   10.10
   4  -2  11  -12.65   10.51
  -4  -2 -11    1.61    6.31
  -4   2 -12  259.75    7.70
   4   2  12  288.19   12.06
   4  -2  12  279.24    9.48
  -4  -2 -12  304.25   15.38
   4  -2  12  309.50   15.64
  -4  -2 -12  276.54   10.23
  -4   2 -13   -2.65    5.22
   4  -2  13   24.70   12.02
  -4  -2 -13   -0.02   10.99
   4  -2  13   10.35    6.71
  -4  -2 -13   20.62    7.03
  -4   2 -14   58.44    8.62
   4  -2  14   48.47   13.73
  -4  -2 -14   52.34   13.01
   4  -2  14   47.07    7.82
  -4  -2 -14   50.25   12.33
  -4   2 -15   36.88    5.86
  -4  -2 -15   40.64   13.34
   4  -2  15   56.02   21.77
  -4  -2 -15   37.29    8.18
  -4   2 -16  184.66    8.11
  -4  -2 -16  217.94   16.18
   4  -2  16  226.65   18.12
  -4  -2 -16  220.09   11.04
  -4   2 -17    2.77    5.47
  -4  -2 -17    8.22   12.74
   4  -2  17  -13.71   13.44
  -4  -2 -17    4.93    8.00
  -4   2 -18   91.88    7.43
   4  -2  18  119.64   17.35
  -4  -2 -18  103.16    9.24
  -4  -2 -18  120.18   15.89
  -4  -2 -18  108.73   10.24
  -4   2 -19  231.48    9.37
   4  -2  19  268.45   20.33
  -4  -2 -19  242.23   11.70
  -4  -2 -19  271.16   18.86
  -4  -2 -19  234.63   12.82
  -4   2 -20   16.43    6.03
   4  -2  20   37.67   25.77
  -4  -2 -20   22.40    8.31
  -4  -2 -20   21.33   14.33
  -4  -2 -20   25.61    9.45
   4  -2  21   44.15   17.48
  -4  -2 -21   40.30   15.93
  -4  -2 -21   26.73    8.66
  -4  -2 -21   34.27   14.82
   4  -2  22    7.02   25.92
  -4  -2 -22    2.70   12.04
  -4  -2 -22   24.01   13.73
   4   3 -23   -0.66   21.76
   4  -3 -23    5.77   14.55
   4  -3 -23   -9.52   18.70
  -4  -3  23    7.69   11.12
  -4  -3  23   15.97   12.82
   4   3 -22   18.51   19.82
   4  -3 -22   15.69   14.12
   4  -3 -22   38.86   18.05
  -4  -3  22   -8.80   11.03
  -4  -3  22    6.46   12.62
   4   3 -21   12.97   12.87
   4  -3 -21   10.21   13.68
   4  -3 -21   10.69    6.25
   4  -3 -21   32.16   17.74
  -4  -3  21    5.41   13.01
   4   3 -20   12.09   12.24
   4  -3 -20    2.42    6.45
   4  -3 -20   12.28   16.63
  -4  -3  20    9.20   18.37
   4   3 -19    5.46   11.51
   4  -3 -19   -0.21    6.77
   4  -3 -19   22.34   16.01
  -4  -3  19   -1.74   11.48
   4   3 -18    3.81   11.19
   4  -3 -18    9.24    7.10
   4  -3 -18   11.51   15.68
  -4  -3  18    2.07   17.04
   4   3 -17  518.99   18.42
   4  -3 -17  547.56   14.25
   4  -3 -17  542.84   23.88
  -4  -3  17  509.89   18.54
   4   3 -16   32.33   17.16
   4  -3 -16   24.82    7.51
   4  -3 -16   26.02   15.32
  -4  -3  16   37.73   11.09
   4   3 -15  315.64   22.07
   4  -3 -15  341.73   11.11
   4  -3 -15  362.60   20.20
  -4  -3  15  367.19   15.64
   4   3 -14   21.38   10.32
   4  -3 -14   27.01   10.49
   4  -3 -14   21.54   13.17
  -4  -3  14   23.38    9.78
   4   3 -13   62.63   11.24
   4  -3 -13   61.11   11.19
   4  -3 -13   55.79   14.50
  -4  -3  13   60.20   10.48
   4   3 -12   28.53    9.88
   4  -3 -12   27.28    6.87
   4  -3 -12   40.91   13.44
  -4  -3  12   49.53    9.90
   4   3 -11  118.04   11.07
  -4   3  11  147.17   15.53
  -4  -3  11  115.42   15.75
   4  -3 -11  107.04   14.26
   4   3 -10  119.67   11.21
  -4   3  10  138.75   15.31
  -4  -3  10  155.21   10.74
   4  -3 -10  186.96   21.02
   4   3  -9   37.25    9.28
  -4   3   9   21.50   12.88
  -4  -3   9   36.98    8.95
   4  -3  -9   27.82   11.37
   4   3  -8  422.35   14.02
  -4   3   8  476.03   18.24
  -4  -3   8  482.33   18.58
   4  -3  -8  469.68   16.73
   4   3  -7   -0.83    8.91
  -4   3   7   10.85   11.43
  -4  -3   7   15.91    7.66
   4  -3  -7   15.97   16.20
   4   3  -6   39.47    8.87
  -4   3   6   38.44   17.75
  -4  -3   6   20.59    8.50
   4  -3  -6   39.02    9.99
   4   3  -5  619.57   15.54
  -4   3   5  557.78   17.30
  -4  -3   5  621.16   19.50
   4  -3  -5  604.50   16.31
   4   3  -4   -2.83    8.15
  -4   3   4   18.65    9.35
  -4  -3   4   -1.90    7.90
   4  -3  -4    8.36    8.56
   4   3  -3  145.81   10.31
  -4   3   3  172.08   11.84
  -4  -3   3  170.22    9.70
   4  -3  -3  145.19   14.77
   4   3  -2   61.97    9.25
  -4   3   2   65.23    9.37
  -4  -3   2   49.53    8.58
   4  -3  -2   65.27    8.84
   4   3  -1   13.95    7.97
  -4   3   1   -3.80   12.53
  -4  -3   1    0.79    7.46
   4  -3  -1    4.49    7.19
   4   3   0   14.94    7.94
  -4   3   0    5.29    7.70
  -4  -3   0   -3.69    7.47
   4  -3   0    1.40    6.75
   4   3   1  117.50   10.06
  -4   3  -1  128.96    9.09
   4  -3   1  124.59    8.18
  -4  -3  -1  123.22    9.18
   4   3   2   -6.62    7.71
  -4   3  -2   19.54    7.01
   4  -3   2    7.55    6.03
  -4  -3  -2   -8.58    7.51
   4   3   3   83.12    9.44
  -4   3  -3   94.40    8.11
   4  -3   3  100.93    7.51
  -4  -3  -3  116.19    9.02
  -4   3  -4   77.31   11.36
   4   3   4   74.21   13.75
  -4  -3  -4   74.66   11.05
  -4  -3  -4   87.25    8.54
   4  -3   4   77.61    7.01
  -4   3  -5   -5.05    5.88
   4   3   5    2.08    7.95
  -4  -3  -5  -10.29    9.24
  -4  -3  -5    6.49    7.13
   4  -3   5    3.16    5.21
  -4   3  -6   48.06    7.03
   4   3   6   53.31    9.42
  -4  -3  -6   49.31   11.01
  -4  -3  -6   56.50   13.70
   4  -3   6   37.15    6.20
  -4   3  -7  250.79    9.34
   4   3   7  264.96   12.37
  -4  -3  -7  271.95   14.15
  -4  -3  -7  273.54   11.02
   4  -3   7  260.85   11.62
  -4   3  -8  202.61    8.83
   4   3   8  211.82   11.93
  -4  -3  -8  210.53   14.05
  -4  -3  -8  217.24   10.96
   4  -3   8  205.02   11.05
  -4   3  -9 1024.54   18.04
   4   3   9 1023.18   22.16
  -4  -3  -9 1037.62   24.68
  -4  -3  -9 1048.88   20.43
   4  -3   9 1017.83   16.81
  -4   3 -10    9.27    6.43
   4   3  10   12.59   10.00
  -4  -3 -10   18.75   18.20
  -4  -3 -10   18.90    8.66
   4  -3  10   15.22    5.62
  -4   3 -11   78.81    8.31
   4   3  11   88.07   18.17
  -4  -3 -11   93.80   13.83
  -4  -3 -11   80.02   10.36
   4  -3  11   88.24    6.70
   4   3  12   -5.17   16.04
  -4   3 -12   -0.56    9.65
   4  -3  12   -1.10    5.24
  -4  -3 -12   -2.45   11.71
  -4  -3 -12   18.42   12.89
   4   3  13  106.68   13.03
  -4   3 -13   78.24    8.15
   4  -3  13  105.46    7.32
  -4  -3 -13  117.78   15.12
  -4  -3 -13  102.43   10.80
   4   3  14    7.74   11.39
  -4   3 -14   -4.19    6.91
   4  -3  14   12.08    6.01
  -4  -3 -14   26.00   13.13
  -4  -3 -14   15.95    9.41
  -4   3 -15   26.00    7.26
   4  -3  15    8.20   14.69
  -4  -3 -15   38.80   21.73
   4  -3  15   18.48    6.50
  -4  -3 -15   20.69    9.86
  -4   3 -16    9.01    7.12
   4  -3  16    3.27   15.72
  -4  -3 -16   10.12   13.80
   4  -3  16   11.25    6.45
  -4  -3 -16   11.37    9.62
  -4   3 -17   49.57   12.78
   4  -3  17   56.74   18.19
  -4  -3 -17  104.47   16.49
   4  -3  17   64.25    7.45
  -4  -3 -17   80.39   11.56
  -4   3 -18   18.95   10.91
   4  -3  18    7.21   16.97
  -4  -3 -18    6.68   15.26
   4  -3  18   13.46    6.32
  -4  -3 -18    6.49   10.47
  -4   3 -19   15.38   11.09
  -4  -3 -19   24.16   15.62
   4  -3  19   39.79   18.26
  -4  -3 -19   18.24   10.63
   4  -3  20   39.21   18.48
  -4  -3 -20   20.77   16.16
  -4  -3 -20   14.02   11.45
   4  -3  21   18.61   30.64
  -4  -3 -21   68.07   17.33
  -4  -3 -21   42.61   11.04
  -4  -3 -21   45.70   11.74
   4   4 -21    8.42   22.96
   4  -4 -21    9.69   19.06
  -4  -4  21   14.93   13.99
   4   4 -20   66.48   23.60
   4  -4 -20   27.58    9.34
   4  -4 -20   47.90   19.00
  -4  -4  20   31.37   14.52
   4   4 -19   11.64   20.46
   4  -4 -19   -0.62    8.28
   4  -4 -19   -9.72   17.36
  -4  -4  19  -10.35   12.60
   4  -4 -18  118.00   11.35
   4  -4 -18  118.01   20.49
  -4  -4  18  116.55   15.46
   4   4 -17   37.97   20.34
   4  -4 -17    3.61    9.12
   4  -4 -17  -23.57   17.35
  -4  -4  17    9.35   11.91
   4   4 -16   11.12   13.56
   4  -4 -16   14.58    9.63
   4  -4 -16   33.11   16.96
  -4  -4  16   11.12   12.18
   4   4 -15   15.87   13.24
   4  -4 -15   36.62    9.76
   4  -4 -15   20.59   17.39
  -4  -4  15   37.26   12.23
   4   4 -14  -12.54   12.32
   4  -4 -14   13.25    8.91
   4  -4 -14   13.59   15.05
  -4  -4  14   10.95   11.66
  -4   4  13    4.01   17.82
   4   4 -13   21.78   12.55
   4  -4 -13   27.84   15.73
  -4  -4  13   12.54   17.30
   4  -4 -13   19.67    8.97
   4   4 -12   11.18   11.35
  -4   4  12   -1.08   16.28
  -4  -4  12   -5.37   10.72
   4  -4 -12    2.96   14.33
   4   4 -11    4.20   19.52
  -4   4  11   63.64   16.75
  -4  -4  11   14.75   10.96
   4  -4 -11   17.17   22.61
   4   4 -10   14.61   11.30
  -4   4  10  -23.33   15.39
  -4  -4  10    6.86   10.07
   4  -4 -10    2.71   12.92
   4   4  -9   -9.63   11.74
  -4   4   9    0.54   14.84
  -4  -4   9  -14.27   10.32
   4  -4  -9   -1.80   12.54
   4   4  -8   50.98   19.26
  -4   4   8   51.60   16.32
  -4  -4   8   69.35   17.83
   4  -4  -8   96.92   13.55
   4   4  -7  199.74   14.32
  -4   4   7  191.59   17.30
  -4  -4   7  232.63   13.74
   4  -4  -7  220.78   22.61
   4   4  -6  212.29   14.97
  -4   4   6  232.79   16.95
  -4  -4   6  254.05   13.73
   4  -4  -6  226.67   15.42
   4   4  -5  114.84   12.96
  -4   4   5   90.51   13.90
  -4  -4   5   75.61   11.39
   4  -4  -5   85.49   12.48
   4   4  -4  597.96   18.83
  -4   4   4  602.11   20.45
  -4  -4   4  637.08   17.53
   4  -4  -4  633.09   18.23
   4   4  -3  115.90   12.76
  -4   4   3  107.22   13.46
  -4  -4   3  105.29   11.72
   4  -4  -3   86.88   11.64
   4   4  -2  939.78   21.45
  -4   4   2  946.04   23.12
  -4  -4   2  964.93   21.43
   4  -4  -2  943.29   21.07
   4   4  -1  364.70   15.27
  -4   4   1  377.99   15.56
   4  -4  -1  368.05   19.81
  -4  -4   1  358.64   14.25
   4   4   0  637.53   18.43
  -4   4   0  596.32   18.27
   4  -4   0  645.05   16.60
  -4  -4   0  617.78   17.24
   4   4   1   15.20   11.26
  -4   4  -1   24.59   10.19
   4  -4   1   25.65    9.26
  -4  -4  -1   -1.95   15.49
   4   4   2   15.43   10.11
  -4   4  -2    2.81    9.15
   4  -4   2   -1.01    8.32
  -4  -4  -2   -5.00    9.64
   4   4   3  266.56   14.29
  -4   4  -3  258.64   18.77
   4  -4   3  254.40   16.25
  -4  -4  -3  260.96   13.76
   4   4   4   80.31   12.61
  -4   4  -4   89.78   10.55
   4  -4   4   91.16    9.57
  -4  -4  -4   73.59   11.88
   4   4   5   71.89   12.61
  -4   4  -5   55.61   15.34
   4  -4   5   48.75    8.67
  -4  -4  -5   62.23   10.91
  -4   4  -6  184.19   11.79
   4   4   6  176.82   14.31
  -4  -4  -6  179.73   15.27
  -4  -4  -6  219.99   13.72
   4  -4   6  206.50   10.64
  -4   4  -7  288.85   12.85
   4   4   7  305.20   16.29
  -4  -4  -7  310.60   25.35
  -4  -4  -7  299.68   14.78
   4  -4   7  287.66   11.21
  -4   4  -8   14.07   13.62
   4   4   8    1.40   11.85
  -4  -4  -8   28.40   13.22
  -4  -4  -8   13.98   10.55
   4  -4   8    2.49    7.73
  -4   4  -9   23.68    9.55
   4   4   9   42.56   19.99
  -4  -4  -9   62.20   14.24
  -4  -4  -9   44.10   18.24
   4  -4   9   27.95    8.07
  -4   4 -10  180.29   11.38
   4   4  10  175.98   15.91
  -4  -4 -10  164.49   16.80
  -4  -4 -10  202.87   14.38
   4  -4  10  187.24   14.71
  -4   4 -11   15.45   13.45
   4   4  11  -15.55   13.15
  -4  -4 -11    9.99   13.84
  -4  -4 -11    7.40   10.59
   4  -4  11   10.68   11.31
  -4   4 -12  146.40   11.55
   4   4  12  177.44   25.87
  -4  -4 -12  183.70   26.87
  -4  -4 -12  173.86   14.06
   4  -4  12  165.32   14.43
  -4   4 -13   28.79    9.53
   4   4  13   49.92   14.86
  -4  -4 -13   30.68   14.69
  -4  -4 -13   34.20   17.45
   4  -4  13   23.88    8.15
  -4   4 -14   73.05   11.08
   4   4  14   99.88   16.90
  -4  -4 -14   97.49   17.50
  -4  -4 -14   82.93   20.86
   4  -4  14   87.02    9.51
  -4   4 -15   39.26   10.18
   4   4  15   73.11   25.35
  -4  -4 -15   73.93   17.71
  -4  -4 -15   74.21   13.68
   4  -4  15   66.58    9.04
  -4   4 -16   13.77   14.44
   4   4  16   20.67   15.84
  -4  -4 -16    7.73   16.75
  -4  -4 -16   15.37   12.52
   4  -4  16   16.09    7.97
  -4   4 -17   13.63   14.86
   4  -4  17   22.03    8.34
  -4  -4 -17   53.54   17.30
  -4  -4 -17   45.58   12.86
   4  -4  17   23.97   19.10
  -4   4 -18   -4.26   12.79
   4  -4  18    6.77    7.13
  -4  -4 -18  -22.31   16.31
  -4  -4 -18   11.58   12.30
   4  -4  18  -13.50   18.23
  -4   4 -19   14.39   13.33
   4  -4  19   11.95    7.82
  -4  -4 -19   30.56   27.59
  -4  -4 -19   19.90   13.25
   4  -4  19   11.06   30.26
   4   5 -18   52.36   16.78
   4  -5 -18   43.77   18.28
   4  -5 -18   37.48   21.05
  -4  -5  18   29.11   23.59
   4   5 -17   -8.85   24.35
   4  -5 -17    7.50   11.45
   4  -5 -17   -3.75   28.54
  -4  -5  17   10.01   14.23
   4   5 -16   14.65   26.10
   4  -5 -16   52.06   13.06
   4  -5 -16   65.11   30.44
  -4  -5  16   67.07   14.93
  -4   5  15   42.42   23.97
   4   5 -15   47.61   16.75
   4  -5 -15   63.45   19.63
  -4  -5  15   20.03   14.74
   4  -5 -15   46.36   12.75
  -4   5  14   13.43   21.57
   4   5 -14   29.57   15.17
   4  -5 -14   17.73   17.81
  -4  -5  14    7.20   13.38
   4  -5 -14   -6.85   11.29
   4   5 -13  126.95   18.90
  -4   5  13  131.70   37.01
  -4  -5  13  171.26   16.25
   4  -5 -13  183.35   20.16
   4   5 -12   56.78   15.84
  -4   5  12   68.57   21.63
  -4  -5  12   27.28   14.47
   4  -5 -12   36.45   17.47
   4   5 -11   28.85   23.42
  -4   5  11   28.98   21.26
  -4  -5  11   51.63   13.78
   4  -5 -11   27.97   17.49
   4   5 -10   41.92   15.21
  -4   5  10   39.00   20.58
  -4  -5  10   46.76   13.89
   4  -5 -10   31.54   26.46
   4   5  -9   89.48   15.90
  -4   5   9   69.53   19.82
  -4  -5   9   51.35   14.39
   4  -5  -9   83.03   17.02
   4   5  -8   38.16   15.33
  -4   5   8   36.36   19.42
  -4  -5   8   29.02   13.32
   4  -5  -8   62.94   15.97
   4   5  -7  115.24   25.92
  -4   5   7  145.28   19.96
  -4  -5   7  124.12   15.23
   4  -5  -7  129.71   16.63
   4   5  -6   12.79   13.91
  -4   5   6   -8.06   25.86
  -4  -5   6    4.64   12.02
   4  -5  -6    2.99   13.33
   4   5  -5    8.57   13.90
  -4   5   5    3.67   15.54
  -4  -5   5    8.21   12.15
   4  -5  -5   13.26   12.77
   4   5  -4    7.98   14.51
  -4   5   4   24.86   15.81
   4  -5  -4   18.75   13.37
  -4  -5   4    8.07   13.51
   4   5  -3   -5.50   14.37
  -4   5   3    7.33   14.49
   4  -5  -3  -22.02   12.64
  -4  -5   3  -17.61   12.32
   4   5  -2  103.05   23.70
  -4   5   2   86.35   15.85
   4  -5  -2   89.06   12.94
  -4  -5   2   79.03   14.18
   4   5  -1   39.36   14.53
  -4   5   1   24.15   22.28
   4  -5  -1   30.67   12.95
  -4  -5   1   34.73   13.55
   4   5   0    1.83   21.76
  -4   5   0   12.58   13.34
   4  -5   0  -13.79   11.42
  -4  -5   0  -26.43   12.51
   4   5   1   22.82   14.57
  -4   5  -1   26.04   13.88
   4  -5   1   30.77   12.17
  -4  -5  -1   24.10   13.38
   4   5   2   29.72   21.78
  -4   5  -2    1.66   12.95
   4  -5   2   30.84   17.10
  -4  -5  -2   18.13   20.12
   4   5   3   39.28   14.90
  -4   5  -3   31.61   13.49
   4  -5   3   19.72   11.49
  -4  -5  -3   17.79   13.73
   4   5   4   71.64   25.20
  -4   5  -4   58.89   13.85
   4  -5   4   51.13   12.09
  -4  -5  -4   71.66   14.45
   4   5   5  145.34   17.19
  -4   5  -5  136.38   14.47
   4  -5   5  144.83   18.93
  -4  -5  -5  129.81   23.89
   4   5   6   30.51   15.50
  -4   5  -6   27.16   12.47
   4  -5   6   18.01   10.48
  -4  -5  -6   16.69   13.22
  -4   5  -7   44.45   12.24
   4   5   7   24.69   15.85
  -4  -5  -7   59.18   16.19
  -4  -5  -7   25.48   13.79
   4  -5   7   11.28   10.52
  -4   5  -8   20.85   17.56
   4   5   8   12.14   15.25
  -4  -5  -8   21.50   15.85
  -4  -5  -8   25.76   13.54
   4  -5   8   10.75   10.05
  -4   5  -9   10.94   12.24
   4   5   9   46.33   24.96
  -4  -5  -9   47.59   17.89
  -4  -5  -9   40.43   22.56
   4  -5   9   43.87   10.61
  -4   5 -10   -5.34   11.20
   4   5  10   34.50   16.42
  -4  -5 -10   21.91   16.14
  -4  -5 -10    9.25   13.91
   4  -5  10   -5.50    9.82
  -4   5 -11   94.30   13.59
   4   5  11   86.03   29.11
  -4  -5 -11  114.26   19.49
  -4  -5 -11   94.80   15.65
   4  -5  11  106.04   11.85
  -4   5 -12  156.92   21.31
   4   5  12  161.61   20.55
  -4  -5 -12  151.37   21.09
  -4  -5 -12  214.28   17.02
   4  -5  12  156.58   12.54
  -4   5 -13   34.17   18.68
   4   5  13   21.81   18.68
  -4  -5 -13   35.01   17.60
  -4  -5 -13   29.01   14.16
   4  -5  13   35.75   16.37
  -4   5 -14   67.66   13.18
   4   5  14   62.62   20.46
  -4  -5 -14   65.53   19.68
  -4  -5 -14   83.12   24.67
   4  -5  14   77.43   11.40
  -4   5 -15   18.87   12.17
   4   5  15   45.81   19.58
  -4  -5 -15   43.98   18.78
  -4  -5 -15   66.09   23.12
   4  -5  15   28.09   10.30
  -4   5 -16   -2.61   11.67
   4   5  16   -9.60   29.31
  -4  -5 -16   17.89   18.54
  -4  -5 -16    2.77   21.49
   4  -5  16   11.33    9.43
  -4   6  14   -1.09   24.33
   4   6 -14   42.89   28.44
   4  -6 -14  -19.70   19.75
  -4  -6  14   -4.02   15.33
   4  -6 -14    8.18   13.93
   4   6 -13   -1.81   18.66
  -4   6  13   38.92   25.04
  -4  -6  13    1.57   24.55
   4  -6 -13   52.35   32.20
   4   6 -12   61.31   20.61
  -4   6  12   76.19   25.70
  -4  -6  12   63.87   17.69
   4  -6 -12   -4.26   31.89
   4   6 -11   15.93   18.50
  -4   6  11  -12.20   37.02
  -4  -6  11   15.05   23.45
   4  -6 -11   15.07   18.73
   4   6 -10  140.18   21.03
  -4   6  10  161.51   27.24
  -4  -6  10  110.75   18.52
   4  -6 -10  164.13   22.34
   4   6  -9   27.59   27.58
  -4   6   9  -21.77   23.31
  -4  -6   9   39.07   16.35
   4  -6  -9   40.33   18.06
   4   6  -8   -5.56   17.92
  -4   6   8   44.31   21.14
   4  -6  -8   32.16   26.99
  -4  -6   8    2.32   15.59
   4   6  -7   37.86   18.72
  -4   6   7   32.70   21.82
   4  -6  -7   15.62   18.47
  -4  -6   7   28.88   16.51
   4   6  -6    7.74   17.01
  -4   6   6  -16.61   20.41
   4  -6  -6    7.74   16.53
  -4  -6   6    9.87   15.30
   4   6  -5  -14.46   17.39
  -4   6   5    0.78   19.52
   4  -6  -5   28.14   15.45
  -4  -6   5   22.06   15.21
   4   6  -4   20.57   18.77
  -4   6   4   50.51   20.08
   4  -6  -4   53.92   17.22
  -4  -6   4   32.00   25.12
   4   6  -3   17.14   17.51
  -4   6   3   29.59   29.03
   4  -6  -3   23.20   15.63
  -4  -6   3   35.20   15.68
   4   6  -2   24.86   18.24
  -4   6   2   21.09   17.09
   4  -6  -2  -18.99   24.12
  -4  -6   2    6.57   15.69
  -4   6   1   94.28   18.72
   4   6  -1   66.24   18.93
   4  -6  -1   58.53   16.72
   4   6   0    6.73   26.81
  -4   6   0   48.97   26.10
   4  -6   0   -5.37   15.04
  -4  -6   0   29.61   16.26
   4   6   1   36.50   18.72
  -4   6  -1    4.18   17.24
   4  -6   1   30.60   14.62
  -4  -6  -1   26.37   24.24
   4   6   2  317.93   24.00
  -4   6  -2  292.35   22.46
   4  -6   2  296.74   18.94
  -4  -6  -2  330.06   21.19
   4   6   3   33.57   18.90
  -4   6  -3   21.77   17.29
   4  -6   3   46.78   13.97
  -4  -6  -3    1.27   16.34
   4   6   4   81.95   21.11
  -4   6  -4   70.73   17.81
   4  -6   4   84.79   22.94
  -4  -6  -4   65.78   27.38
   4   6   5   18.69   18.09
  -4   6  -5   16.09   15.20
   4  -6   5   -2.52   12.91
  -4  -6  -5    0.14   16.35
   4   6   6   12.53   19.64
  -4   6  -6   19.67   15.82
   4  -6   6   23.70   20.34
  -4  -6  -6   25.98   16.61
  -4   6  -7  -10.63   15.11
   4   6   7    3.01   18.68
  -4  -6  -7    7.59   18.35
  -4  -6  -7   -6.24   16.38
   4  -6   7   -9.50   12.64
  -4   6  -8   53.64   24.76
   4   6   8   18.84   20.09
  -4  -6  -8   77.08   31.11
  -4  -6  -8   76.83   18.52
   4  -6   8   58.60   13.37
  -4   6  -9   47.55   15.97
   4   6   9   53.74   22.39
  -4  -6  -9   93.06   20.75
  -4  -6  -9   60.04   18.45
   4  -6   9   53.64   20.96
  -4   6 -10   -0.30   14.85
   4   6  10    1.89   20.28
  -4  -6 -10   14.96   19.32
  -4  -6 -10   28.25   17.10
   4  -6  10    8.37   12.24
  -4   6 -11   89.97   16.72
   4   6  11   59.39   22.55
  -4  -6 -11   97.09   22.82
  -4  -6 -11   71.16   19.26
   4  -6  11   73.04   13.73
   4  -7  -4  -32.14   18.74
  -4  -7   4   -9.49   18.63
   4   7  -3  -24.67   31.44
  -4   7   3   -1.60   22.19
   4  -7  -3    3.32   17.47
  -4  -7   3   13.25   26.72
   4   7  -2   11.67   22.16
  -4   7   2   32.52   22.69
   4  -7  -2    5.18   18.56
  -4  -7   2   26.55   18.95
   4   7  -1   49.94   23.63
  -4   7   1  122.04   35.92
   4  -7  -1   61.51   19.25
  -4  -7   1   79.13   21.00
   4   7   0   33.92   36.77
  -4   7   0   73.34   23.35
   4  -7   0   53.82   19.44
  -4  -7   0   42.00   31.04
   4   7   1   27.84   23.47
  -4   7  -1   11.78   21.38
   4  -7   1   43.76   17.92
  -4  -7  -1   32.34   19.62
   5   0 -26    0.85   13.34
   5   0 -26   -3.40   18.02
   5   0 -25    2.65   20.72
   5   0 -25   -8.67   17.78
   5   0 -24  229.75   16.98
   5   0 -24  188.04   22.22
   5   0 -23  -16.06   12.29
   5   0 -23  -17.86   17.78
   5   0 -22  209.39   15.93
   5   0 -22  231.07   20.98
   5   0 -21   18.04   10.94
  -5   0  21    3.91    3.60
   5   0 -20  238.65   14.84
  -5   0  20  185.66    7.94
   5   0 -19    9.90    9.99
  -5   0  19   -2.84    3.23
   5   0 -18  293.76   14.18
  -5   0  18  267.04    6.44
   5   0 -17   -1.02    8.91
  -5   0  17    3.72    4.29
   5   0 -16   86.56   10.23
  -5   0  16   77.07    3.40
   5   0 -15  -15.87    8.12
  -5   0  15   -0.45    2.20
   5   0 -14   34.24    8.69
  -5   0  14   28.84    3.34
   5   0 -13    8.33    7.35
  -5   0  13   -1.31    2.15
   5   0 -12  160.75   13.42
  -5   0  12  151.70    2.83
   5   0 -11    3.27    6.79
   5   0 -10  790.66   15.16
   5   0  -9   -3.32    6.80
   5   0  -8   28.92    7.10
   5   0  -7    1.61    5.86
  -5   0   7    0.52    0.79
  -5   0   7   -1.02    6.06
   5   0  -6  508.72   11.10
  -5   0   6  507.51    6.38
  -5   0   6  513.53   11.14
   5   0  -5    8.55    5.49
  -5   0   5   -3.76    3.82
  -5   0   5    0.15    5.47
   5   0  -4  146.27    5.68
   5   0  -4  162.33    9.98
  -5   0   4  155.73    6.89
  -5   0   4  153.27    7.06
   5   0  -3    0.47    3.08
   5   0  -3    4.89    4.08
  -5   0   3    4.96    4.23
  -5   0   3    0.72    7.91
   5   0  -2    7.30    4.25
   5   0  -2   24.12    3.38
  -5   0   2   15.97    5.33
  -5   0   2   17.13    4.50
   5   0  -1    0.17    5.53
   5   0  -1    0.23    2.71
  -5   0   1    5.29    5.62
  -5   0   1   -1.74    3.39
   5   0   0   99.62   12.56
   5   0   0  121.60    5.46
  -5   0   0  103.03   12.76
  -5   0   0  117.96    3.98
   5   0   1    6.94    7.07
   5   0   1   -0.34    3.28
  -5   0  -1   -1.41    6.96
  -5   0  -1   -1.46    2.09
   5   0   2  730.59   15.42
   5   0   2  739.41    7.54
  -5   0  -2  730.69   14.87
  -5   0  -2  726.15    7.00
   5   0   3   -6.46    7.66
   5   0   3   -0.95    1.16
  -5   0  -3    5.76    7.80
  -5   0  -3    2.02    1.13
   5   0   4  288.28   12.17
  -5   0  -4  297.57   11.77
   5   0   5   -9.76    8.73
  -5   0  -5   -3.23    8.44
   5   0   6  294.30   12.53
  -5   0  -6  318.69   12.23
   5   0   7   -0.84    8.56
  -5   0  -7   -6.42   12.67
  -5   0  -7   -0.63    0.68
  -5   0  -7   -0.97    1.09
   5   0   8   26.51    9.79
  -5   0  -8   38.58    9.03
  -5   0  -8   30.53    1.26
  -5   0  -8   28.87    2.21
   5   0   9  -11.12    8.85
  -5   0  -9   -5.73    8.58
  -5   0  -9   -0.28    2.51
   5   0  10  554.56   23.27
  -5   0 -10  537.27   16.62
  -5   0 -10  518.31    6.57
  -5   0 -10  541.35    8.41
   5   0  11   13.45    9.95
  -5   0 -11    1.09    2.68
   5   0  12    2.26   10.87
  -5   0 -12    9.74    3.75
  -5   0 -12    8.61    4.90
   5   0  13    0.71   11.00
  -5   0 -13    0.45    4.22
  -5   0 -13   -6.72    3.51
   5   0  14   66.38   13.25
  -5   0 -14   72.21    4.08
  -5   0 -14   83.66    5.05
   5   0  15   -2.93   18.55
  -5   0 -15    0.67    5.03
  -5   0 -15   -3.64    4.13
   5   0  16  -13.96   12.06
  -5   0 -16    2.33    5.43
  -5   0 -16   -0.01    4.40
   5   0  17   22.67   12.42
  -5   0 -17    0.86    3.86
  -5   0 -17    0.83    4.97
   5   0  18  178.08   17.00
  -5   0 -18  133.84    8.66
  -5   0 -18  133.30   10.27
   5   0  19   -6.66   20.38
  -5   0 -19    0.44    4.27
  -5   0 -19    3.16    7.60
   5   0  20  306.18   20.58
  -5   0 -20  255.61    9.48
   5   0  21    3.42   14.55
   5   0  22   46.68   15.99
   5   0  23   -0.64   23.06
   5   1 -25   67.97   22.58
   5  -1 -25   56.17   23.04
   5  -1 -25   75.21   30.76
   5   1 -24   48.68   13.80
   5  -1 -24   36.61   13.88
   5  -1 -24   16.94   19.84
   5   1 -23   33.26   12.76
   5  -1 -23   36.87   13.25
   5  -1 -23   38.18   18.74
   5   1 -22   85.11   13.44
   5  -1 -22   90.72   21.06
   5  -1 -22   61.85   19.34
   5   1 -21   22.50   11.89
   5  -1 -21   27.47   12.01
   5  -1 -21   28.82   26.11
  -5  -1  21    8.93    9.26
   5   1 -20   37.84   18.05
   5  -1 -20   61.74   12.15
   5  -1 -20   67.93   17.37
  -5  -1  20   56.41    9.80
   5   1 -19   17.50   10.66
   5  -1 -19   25.13   17.11
   5  -1 -19   21.05   15.51
  -5  -1  19    9.89    5.77
   5   1 -18   16.49    9.77
   5  -1 -18   19.88   10.33
   5  -1 -18   30.47   14.52
  -5  -1  18   13.35    5.45
   5   1 -17   29.32   10.26
   5  -1 -17   67.20   10.78
   5  -1 -17   70.47   14.86
  -5  -1  17   46.07    5.53
   5   1 -16   -7.60    8.84
   5  -1 -16    7.54    8.56
   5  -1 -16   -5.25   12.55
  -5  -1  16   -0.79    4.47
  -5  -1  16    1.42    8.45
   5   1 -15    9.76    8.23
   5  -1 -15    3.47    8.41
   5  -1 -15    5.49   19.68
  -5  -1  15    0.77    4.17
  -5  -1  15   -5.73    8.33
   5   1 -14  201.78   10.80
   5  -1 -14  206.94   11.35
   5  -1 -14  218.97   15.65
  -5  -1  14  239.44   16.00
   5   1 -13  125.81    9.64
   5  -1 -13  129.31    9.84
   5  -1 -13  138.56   14.11
  -5  -1  13  117.48    9.82
   5   1 -12  196.72   10.21
   5  -1 -12  216.67   10.20
   5  -1 -12  218.75   14.30
  -5  -1  12  224.68   10.51
   5   1 -11  549.57   13.54
   5  -1 -11  572.69   13.76
   5  -1 -11  539.46   17.47
  -5  -1  11  548.64   13.53
   5   1 -10  146.33    8.97
   5  -1 -10  156.59    9.31
   5  -1 -10  160.31   12.88
  -5  -1  10  149.88    9.29
   5   1  -9  852.91   16.05
   5  -1  -9  869.45    7.16
   5  -1  -9  857.05   20.08
  -5  -1   9  895.08   16.46
   5   1  -8   14.30   10.93
   5  -1  -8    7.91   10.19
  -5  -1   8    9.19    6.54
   5   1  -7 1451.12   20.86
   5  -1  -7 1445.85   24.32
  -5  -1   7 1481.68   21.12
   5   1  -6  270.03    9.46
   5  -1  -6  257.81   12.41
  -5  -1   6  266.71    9.77
   5   1  -5   -0.28    5.87
   5  -1  -5  -13.06    8.05
  -5  -1   5    2.12    5.86
   5   1  -4 2109.50   25.26
   5  -1  -4 2056.31   27.48
  -5  -1   4 2105.51   25.31
   5   1  -3   33.18    5.78
   5  -1  -3   26.44   11.41
  -5  -1   3   19.81    6.00
  -5  -1   3   29.29    5.96
   5   1  -2    4.96    5.09
   5  -1  -2    4.22    5.15
  -5  -1   2    2.90    6.43
  -5  -1   2   12.91    5.12
   5   1  -1  103.38    5.80
   5  -1  -1  102.45    5.21
  -5  -1   1   89.16    8.12
  -5  -1   1  105.00    8.86
   5   1   0 2249.25   24.31
   5  -1   0 2184.55   22.70
  -5  -1   0 2163.13   28.01
  -5  -1   0 2252.72   26.68
   5   1   1   59.94    8.35
   5   1   1   78.63    7.50
  -5   1  -1   66.03    4.79
   5  -1   1   72.16    4.83
  -5  -1  -1   62.19    4.70
  -5  -1  -1   71.89    8.75
   5   1   2  208.03   10.74
   5   1   2  204.71    8.33
  -5   1  -2  196.56    6.81
   5  -1   2  214.97   10.20
   5  -1   2  205.19    4.87
  -5  -1  -2  204.57    5.54
  -5  -1  -2  196.46   10.86
   5   1   3  340.89   12.44
   5   1   3  336.19    7.09
  -5   1  -3  346.86    6.83
   5  -1   3  333.50   12.23
  -5  -1  -3  316.07   12.29
  -5  -1  -3  342.26    6.69
   5  -1   3  343.96    4.58
   5   1   4    6.37   12.79
   5   1   4    9.97    3.76
  -5   1  -4    9.06    2.67
   5  -1   4    1.75   13.71
  -5  -1  -4   18.26    8.60
  -5  -1  -4   17.00    5.52
   5  -1   4   10.39    1.49
   5   1   5  842.79   17.61
   5   1   5  859.13   13.49
  -5   1  -5  854.38    8.67
   5  -1   5  842.46   17.69
  -5  -1  -5  850.85   18.15
  -5  -1  -5  865.16   11.54
   5  -1   5  841.86    7.95
   5   1   6   63.09    9.44
  -5   1  -6   47.78    2.06
   5   1   6   48.98    6.84
  -5  -1  -6   37.99    9.90
  -5  -1  -6   42.92    3.94
   5  -1   6   34.76    9.61
   5   1   7  258.46   12.43
   5   1   7  294.92    9.26
  -5   1  -7  271.97    3.97
   5  -1   7  253.03   18.46
  -5  -1  -7  306.58   13.17
  -5  -1  -7  279.03    6.10
   5  -1   7  271.50    3.23
   5   1   8  170.90   11.59
   5   1   8  168.48    6.13
  -5   1  -8  163.11    3.42
   5  -1   8  173.94   12.42
  -5  -1  -8  158.70   17.22
  -5  -1  -8  179.98    5.08
   5   1   9  439.91   15.11
  -5   1  -9  445.34    6.27
  -5  -1  -9  448.93   15.40
   5  -1   9  483.99   15.74
  -5  -1  -9  479.91    8.21
   5   1  10  157.02   11.98
   5  -1  10  163.14   12.81
  -5  -1 -10  169.57   12.80
  -5  -1 -10  154.05    8.12
   5   1  11  162.54   12.53
  -5   1 -11  158.83    3.78
  -5  -1 -11  181.20   12.93
   5  -1  11  166.21   13.94
  -5  -1 -11  173.31    6.11
   5   1  12   32.14   11.56
  -5   1 -12   44.36    3.88
  -5   1 -12   43.49    4.25
  -5  -1 -12   61.76   11.79
  -5  -1 -12   53.61    7.75
   5  -1  12   53.87   12.67
   5   1  13   46.20   12.31
  -5   1 -13   46.24    6.15
  -5   1 -13   42.12    3.32
   5  -1  13   54.42   12.75
  -5  -1 -13   50.21    4.43
  -5  -1 -13   33.05    5.26
  -5  -1 -13   28.01   11.95
   5   1  14   46.85   12.23
  -5   1 -14   31.35    4.49
  -5   1 -14   22.73    5.03
   5  -1  14   55.40   13.31
  -5  -1 -14   28.17    4.82
  -5  -1 -14   30.86    5.32
  -5  -1 -14   30.92   12.12
   5   1  15  104.77   13.80
  -5   1 -15   64.88    8.05
  -5  -1 -15   84.34   13.43
  -5  -1 -15   81.00    8.32
  -5  -1 -15   70.51    6.35
   5  -1  15   80.35   14.61
   5   1  16  130.06   15.44
  -5   1 -16  121.40    6.58
  -5   1 -16  118.21    5.14
   5  -1  16  133.56   16.34
  -5  -1 -16  138.54    9.62
  -5  -1 -16  121.10    7.43
  -5  -1 -16  137.37   15.30
   5   1  17  213.32   16.51
  -5   1 -17  167.13   10.04
  -5   1 -17  181.91    6.34
  -5  -1 -17  188.15    7.73
  -5  -1 -17  182.43    8.60
   5  -1  17  196.12   17.93
   5   1  18   52.95   22.28
  -5   1 -18   46.06    6.02
  -5  -1 -18   55.36    6.96
   5  -1  18   65.80   15.97
   5   1  19   21.21   13.44
  -5   1 -19   -0.39    7.00
  -5   1 -19   -4.54    3.62
  -5  -1 -19    2.65    8.17
  -5  -1 -19    4.54    6.03
   5  -1  19  -16.38   14.20
   5   1  20   36.81   14.96
   5  -1  20   10.59   15.52
  -5  -1 -20   10.17    5.60
  -5  -1 -20   13.82    6.15
   5   1  21   43.31   16.06
   5  -1  21   14.55   17.00
   5   1  22   34.68   24.12
   5  -1  22    7.79   16.61
   5   2 -25  -18.87   21.37
   5  -2 -25   13.29   13.83
   5  -2 -25    2.29   18.93
   5   2 -24    6.80   13.55
   5  -2 -24    0.66   21.73
   5  -2 -24    4.93   18.62
   5   2 -23   12.24   13.17
   5  -2 -23   21.17   13.28
   5  -2 -23   -9.41   18.08
  -5  -2  23    3.60    7.71
   5   2 -22   60.90   14.07
   5  -2 -22   63.09   14.62
   5  -2 -22   95.59   19.55
   5   2 -21  -10.74   11.75
   5  -2 -21   19.61   18.59
   5  -2 -21   10.50   16.26
  -5  -2  21   -1.74   11.96
   5   2 -20   85.83   13.38
   5  -2 -20   81.13   14.09
   5  -2 -20  123.56   27.57
  -5  -2  20   79.91    8.99
  -5  -2  20   89.14   12.99
   5   2 -19   68.44   12.63
   5  -2 -19   35.49   13.06
   5  -2 -19   79.24   17.08
  -5  -2  19   55.23   12.13
   5   2 -18   52.31   11.51
   5  -2 -18   26.87   11.92
   5  -2 -18   39.77   16.29
  -5  -2  18   24.00   11.76
   5   2 -17   57.01   11.30
   5  -2 -17   68.82   12.10
   5  -2 -17   57.57    4.39
   5  -2 -17   24.53   16.57
  -5  -2  17   65.70   11.44
   5   2 -16   58.22   11.43
   5  -2 -16   59.50    6.57
   5  -2 -16   59.90   15.18
  -5  -2  16   58.30   11.00
   5   2 -15   49.35   10.56
   5  -2 -15   62.57    4.43
   5  -2 -15   40.59   14.99
  -5  -2  15   67.85   10.83
   5   2 -14  625.83   17.63
   5  -2 -14  674.87   12.06
   5  -2 -14  647.77   22.42
  -5  -2  14  614.96   16.99
   5   2 -13    8.58    8.40
   5  -2 -13   -6.37    5.28
   5  -2 -13   20.23   11.71
  -5  -2  13   -6.84    8.25
   5   2 -12    4.97    7.95
   5  -2 -12   -1.26    3.34
   5  -2 -12   13.40   11.54
  -5  -2  12   -2.07    7.78
   5   2 -11   57.09    9.16
   5  -2 -11   60.98    4.25
   5  -2 -11   69.22   12.09
  -5  -2  11   72.08   13.14
   5   2 -10    6.59   12.13
   5  -2 -10   22.76   11.01
  -5  -2  10   14.83    7.61
   5   2  -9  107.23    8.70
   5  -2  -9  101.84   12.27
  -5  -2   9   79.13    8.68
   5   2  -8   -0.22    7.49
   5  -2  -8    4.12    9.13
  -5  -2   8    0.77    6.91
   5   2  -7  426.33   12.15
   5  -2  -7  416.12   14.86
  -5  -2   7  449.15   12.09
   5   2  -6    2.37    7.37
  -5   2   6   12.05   10.00
  -5  -2   6   16.48    7.03
   5  -2  -6   15.18   13.80
   5   2  -5   69.94    8.00
  -5   2   5   51.08   16.18
  -5  -2   5   63.28   11.88
   5  -2  -5   48.13    9.49
   5   2  -4   62.24    7.44
  -5   2   4   61.35    9.17
  -5  -2   4   55.43    7.57
   5  -2  -4   55.14   13.89
   5   2  -3  914.55   16.39
  -5   2   3  875.40   17.68
  -5  -2   3  926.67   15.76
   5  -2  -3  918.49   16.76
   5   2  -2  553.00   13.01
  -5   2   2  553.24   14.01
  -5  -2   2  567.62   12.12
   5  -2  -2  571.14   13.00
   5   2  -1   26.36    7.81
  -5   2   1   25.87    7.26
  -5  -2   1   20.05   10.51
   5  -2  -1   29.69    6.68
  -5   2   0  282.13    9.58
  -5  -2   0  290.49    9.15
   5  -2   0  304.03    8.61
   5   2   1  497.30   12.57
  -5   2  -1  468.41   14.50
   5  -2   1  494.45   13.16
  -5  -2  -1  470.95   11.05
  -5  -2  -1  465.62   13.64
   5   2   2 1423.86   20.42
  -5   2  -2 1446.24   19.23
   5  -2   2 1437.69   17.93
  -5  -2  -2 1426.09   19.75
  -5  -2  -2 1477.44   24.45
  -5   2  -3  650.49   11.26
   5   2   3  657.02   16.29
  -5  -2  -3  668.66   16.67
  -5  -2  -3  634.46   12.16
   5  -2   3  645.17   10.23
  -5   2  -4  655.79   10.76
   5   2   4  650.83   12.53
  -5  -2  -4  644.08   16.70
  -5  -2  -4  671.59   16.68
   5  -2   4  639.99   11.89
  -5   2  -5   93.63    5.26
   5   2   5  112.02    7.03
  -5  -2  -5  112.15   10.88
  -5  -2  -5   97.93    6.63
   5  -2   5   87.82    6.47
  -5   2  -6   42.23    6.26
   5   2   6   52.06    9.79
  -5  -2  -6   48.26   15.96
  -5  -2  -6   35.01    5.86
   5  -2   6   42.12    5.54
  -5   2  -7  140.02    7.30
   5   2   7  135.07    7.99
  -5  -2  -7  139.38   11.88
  -5  -2  -7  161.05   10.41
   5  -2   7  150.87    6.40
  -5   2  -8   12.53    3.62
   5   2   8   16.89    6.66
  -5  -2  -8   -1.98   10.00
  -5  -2  -8    1.77    5.60
   5  -2   8    7.11    3.25
   5   2   9   13.84    6.72
  -5   2  -9    9.25    3.60
   5  -2   9    2.07   10.38
  -5  -2  -9   12.92   10.14
  -5  -2  -9   -1.71    5.66
   5  -2   9    2.67    3.12
   5   2  10  237.57   10.52
  -5   2 -10  223.14    6.08
   5  -2  10  251.97   15.07
  -5  -2 -10  246.19   14.74
  -5  -2 -10  228.20    8.60
   5  -2  10  230.29    7.40
   5   2  11  139.10    9.60
  -5   2 -11  108.35    7.58
   5  -2  11  123.69   20.55
  -5  -2 -11  139.66   21.09
  -5  -2 -11  127.62   11.44
   5  -2  11  122.76    4.58
  -5   2 -12   -0.04    3.82
   5   2  12   -6.08    7.42
   5  -2  12   -0.92    5.16
  -5  -2 -12   -0.32   11.21
   5  -2  12   -3.62   11.35
  -5  -2 -12    5.20    6.13
  -5   2 -13  102.42    7.71
   5  -2  13   95.28   15.35
  -5  -2 -13  149.91   22.09
   5  -2  13   94.93    6.98
  -5  -2 -13  107.53    8.11
  -5   2 -14   27.61    4.98
  -5  -2 -14    8.59   13.36
   5  -2  14   26.15   14.49
  -5  -2 -14   18.63    7.30
  -5   2 -15   45.65    5.43
  -5  -2 -15   84.83   22.58
   5  -2  15   50.25   15.77
  -5  -2 -15   70.49   11.96
  -5   2 -16  108.69    6.14
  -5  -2 -16  121.26   16.66
   5  -2  16  136.53   17.47
  -5  -2 -16  123.24   13.64
  -5   2 -17    3.63    4.81
  -5  -2 -17   25.14   21.60
   5  -2  17    8.16   15.90
  -5  -2 -17   -0.63   11.56
  -5   2 -18  123.01    9.45
   5  -2  18  168.48   19.83
  -5  -2 -18  147.09    9.56
  -5  -2 -18  172.52   17.89
  -5  -2 -18  159.52   15.18
   5  -2  19    3.05   24.88
  -5  -2 -19   14.23   22.82
  -5  -2 -19    1.07    6.92
  -5  -2 -19    6.68   11.86
   5  -2  20   65.27   18.73
  -5  -2 -20   44.04   17.20
  -5  -2 -20   28.95    8.09
  -5  -2 -20   46.50   12.92
   5  -2  21   32.15   17.87
  -5  -2 -21   11.43   10.96
  -5  -2 -21    0.68   11.95
   5  -2  22   75.21   20.15
   5   3 -23    0.29   13.66
   5  -3 -23   10.87   14.71
   5  -3 -23  -15.23   19.33
  -5  -3  23  -10.63    9.77
  -5  -3  23    3.01   13.31
   5   3 -22   19.27   14.27
   5  -3 -22   14.51   14.75
   5  -3 -22   19.57   19.81
  -5  -3  22    9.07   10.27
  -5  -3  22   16.55   20.93
   5   3 -21    1.55   13.76
   5  -3 -21   13.63   14.74
   5  -3 -21   48.94   28.27
  -5  -3  21   22.11   13.48
   5   3 -20   20.88   12.81
   5  -3 -20    7.52    5.10
   5  -3 -20   -3.97   28.39
  -5  -3  20    6.84   19.39
   5   3 -19   23.27   12.07
   5  -3 -19   11.84    8.77
   5  -3 -19    0.75   26.57
  -5  -3  19   -8.16   12.26
   5   3 -18    9.53   10.71
   5  -3 -18   -2.70    5.85
   5  -3 -18  -30.00   24.15
  -5  -3  18   14.88   16.77
   5   3 -17  379.81   18.11
   5  -3 -17  407.37   11.35
   5  -3 -17  443.13   32.51
  -5  -3  17  421.87   17.94
   5   3 -16   24.09   11.83
   5  -3 -16   22.24    6.36
   5  -3 -16   34.89   24.48
  -5  -3  16   18.18   17.48
   5   3 -15  100.95   13.19
   5  -3 -15  119.28   10.73
   5  -3 -15  116.42   26.33
  -5  -3  15  112.87   12.55
   5   3 -14   31.31   16.47
   5  -3 -14    8.49    5.85
   5  -3 -14   13.88   22.12
  -5  -3  14   14.84   10.08
   5   3 -13  155.86   13.45
   5  -3 -13  190.03    8.39
   5  -3 -13  175.90   16.58
  -5  -3  13  193.17   12.86
   5   3 -12   12.55   10.01
   5  -3 -12    0.57   13.20
  -5  -3  12    6.12    9.26
   5   3 -11  678.94   18.50
   5  -3 -11  653.98   21.88
  -5  -3  11  694.60   18.36
   5   3 -10   31.61   10.22
  -5   3  10   25.36   14.09
  -5  -3  10   45.79    9.57
   5  -3 -10   34.80   12.40
   5   3  -9  113.43   10.98
  -5   3   9  117.14   14.26
  -5  -3   9  104.01   15.58
   5  -3  -9  106.38   13.78
   5   3  -8   16.03    9.13
  -5   3   8   11.97   12.54
  -5  -3   8   23.71    8.81
   5  -3  -8   21.70   10.96
   5   3  -7   -2.42    7.70
  -5   3   7   -3.15   10.92
  -5  -3   7   -0.21    7.80
   5  -3  -7    6.11    9.49
   5   3  -6   -6.69    8.67
  -5   3   6   17.08   10.85
  -5  -3   6   -0.98    8.30
   5  -3  -6    6.41   14.32
   5   3  -5  689.21   16.55
  -5   3   5  717.85   19.19
  -5  -3   5  694.61   16.02
   5  -3  -5  685.53   17.49
   5   3  -4  132.05   10.07
  -5   3   4  116.88   11.35
  -5  -3   4  110.21    9.38
   5  -3  -4  112.03   15.54
   5   3  -3  109.08   14.98
  -5   3   3  116.29   11.06
  -5  -3   3  119.14    8.99
   5  -3  -3  122.15    9.71
   5   3  -2   53.09    8.56
  -5   3   2   32.96    9.11
  -5  -3   2   29.45    8.11
   5  -3  -2   41.77    8.50
   5   3  -1   19.43    8.29
  -5   3   1   13.42   13.32
  -5  -3   1   16.30   11.90
   5  -3  -1    8.46   11.21
   5   3   0   60.91    8.77
  -5   3   0   76.99    9.08
  -5  -3   0   70.86    8.59
   5  -3   0   76.99    8.06
   5   3   1  395.93   17.39
  -5   3  -1  357.16   11.95
   5  -3   1  391.62   10.85
  -5  -3  -1  378.88   11.69
   5   3   2  -14.22    7.79
  -5   3  -2    1.95    6.82
   5  -3   2    8.88    5.78
  -5  -3  -2   -8.49    6.94
  -5   3  -3  158.13    8.97
   5   3   3  177.09   10.46
  -5  -3  -3  168.58   12.62
  -5  -3  -3  170.38    9.69
   5  -3   3  155.87   11.48
  -5   3  -4  187.10    8.86
   5   3   4  182.31   10.49
  -5  -3  -4  213.77   19.79
  -5  -3  -4  188.83   15.05
   5  -3   4  180.64   11.32
  -5   3  -5   -3.08    5.97
   5   3   5    0.94    8.06
  -5  -3  -5    9.81   10.64
  -5  -3  -5    8.50    7.40
   5  -3   5    0.00    5.23
  -5   3  -6   72.04   11.02
   5   3   6   51.62    9.94
  -5  -3  -6   78.73   12.25
  -5  -3  -6   68.68   12.77
   5  -3   6   66.25    6.06
  -5   3  -7  495.45   11.53
   5   3   7  518.46   15.26
  -5  -3  -7  514.19   18.42
  -5  -3  -7  482.42   13.63
   5  -3   7  506.89   10.90
  -5   3  -8  102.19   10.93
   5   3   8  120.32   10.84
  -5  -3  -8   97.33   13.78
  -5  -3  -8  116.82    9.77
   5  -3   8  100.61    9.51
  -5   3  -9   45.91    6.88
   5   3   9   57.88   10.67
  -5  -3  -9   73.77   20.62
  -5  -3  -9   71.94    8.76
   5  -3   9   62.00    5.88
  -5   3 -10   56.05    6.64
   5   3  10   67.84   16.46
  -5  -3 -10   27.61   13.60
  -5  -3 -10   47.34    9.94
   5  -3  10   49.16    5.73
  -5   3 -11  225.06    8.69
   5   3  11  267.84   20.24
  -5  -3 -11  251.37   16.68
  -5  -3 -11  248.66   11.55
   5  -3  11  228.40    8.10
  -5   3 -12   30.30    6.88
   5   3  12   31.56   11.24
  -5  -3 -12   49.49   13.92
  -5  -3 -12   39.23   14.70
   5  -3  12   32.01    8.57
   5   3  13  475.66   17.15
  -5   3 -13  420.87   12.00
   5  -3  13  497.18   22.94
  -5  -3 -13  450.50   21.21
  -5  -3 -13  471.60   15.31
   5  -3  13  407.72   10.61
   5   3  14   15.95   11.50
  -5   3 -14   19.46    9.86
   5  -3  14   22.09   15.30
  -5  -3 -14   29.03   14.85
  -5  -3 -14   11.48    9.17
   5  -3  14    9.99    5.49
  -5   3 -15   17.10    6.46
   5  -3  15   13.67    5.75
  -5  -3 -15   -0.81   15.14
  -5  -3 -15    3.87    9.25
   5  -3  15   38.38   24.74
  -5   3 -16   12.00    6.61
   5  -3  16   10.94    5.66
  -5  -3 -16    3.07   15.38
  -5  -3 -16   17.09    9.26
   5  -3  16   -0.11   16.50
  -5   3 -17   27.76    6.32
   5  -3  17   31.31    5.62
  -5  -3 -17   41.35   16.33
  -5  -3 -17   37.31    9.70
   5  -3  17   34.64   18.17
  -5   3 -18   -3.20    5.54
   5  -3  18   19.89   17.27
  -5  -3 -18    3.42    9.33
  -5  -3 -18   10.00   15.51
   5  -3  19   36.20   18.32
  -5  -3 -19    9.04   15.89
  -5  -3 -19    2.31   10.35
   5  -3  20   -3.18   28.60
  -5  -3 -20   34.05   25.47
  -5  -3 -20    2.90    9.73
   5   4 -21   10.37   15.30
   5  -4 -21   26.75   19.90
  -5  -4  21   15.61   15.01
   5   4 -20   75.20   16.85
   5  -4 -20   83.74   22.37
  -5  -4  20  107.40   15.90
   5   4 -19   53.53   15.43
   5  -4 -19   62.22    8.67
   5  -4 -19   87.30   21.00
  -5  -4  19   50.80   14.94
   5   4 -18  100.58   16.10
   5  -4 -18   75.29    9.91
   5  -4 -18  128.06   20.62
  -5  -4  18  103.26   15.41
   5   4 -17   26.79   14.66
   5  -4 -17   31.11   13.30
   5  -4 -17   -5.89   18.35
  -5  -4  17   40.08   13.91
   5   4 -16  128.26   16.13
   5  -4 -16  116.35   15.52
   5  -4 -16  114.83   29.88
  -5  -4  16  128.92   15.05
   5  -4 -15  119.50   15.45
   5  -4 -15  153.60   28.35
  -5  -4  15  123.61   14.06
   5   4 -14   98.89   14.98
   5  -4 -14  120.50   15.03
   5  -4 -14  113.24   18.88
  -5  -4  14   92.80   14.02
   5   4 -13  127.40   15.54
   5  -4 -13  146.10   18.92
  -5  -4  13  143.08   14.44
   5   4 -12    8.42   12.84
  -5   4  12    9.74   17.29
  -5  -4  12   15.84   11.65
   5  -4 -12    8.75   14.24
   5   4 -11   37.84   12.43
  -5   4  11   -0.19   15.90
  -5  -4  11  -12.96   18.03
   5  -4 -11    4.53   14.42
   5   4 -10    5.06   19.63
  -5   4  10   32.80   16.56
  -5  -4  10   22.95   11.23
   5  -4 -10    9.86   14.45
   5   4  -9   13.78   12.30
  -5   4   9    0.10   16.31
  -5  -4   9   27.08   17.23
   5  -4  -9   45.39   20.00
   5   4  -8  108.05   13.79
  -5   4   8   88.03   16.70
  -5  -4   8   80.74   12.42
   5  -4  -8  103.93   14.34
   5   4  -7  438.11   24.73
  -5   4   7  453.30   20.51
  -5  -4   7  409.96   16.66
   5  -4  -7  404.54   17.29
   5   4  -6   44.13   12.38
  -5   4   6   69.69   14.09
  -5  -4   6   55.03   10.57
   5  -4  -6   56.63   12.43
   5   4  -5  151.59   13.82
  -5   4   5  138.89   15.67
  -5  -4   5  161.71   13.03
   5  -4  -5  197.44   13.62
   5   4  -4  723.89   20.73
  -5   4   4  687.06   28.94
  -5  -4   4  731.72   19.52
   5  -4  -4  672.63   26.63
   5   4  -3   -1.23   10.88
  -5   4   3  -11.49   11.18
  -5  -4   3   -0.92    9.92
   5  -4  -3  -10.68   10.39
   5   4  -2  785.62   20.44
  -5   4   2  772.32   28.07
  -5  -4   2  799.91   19.57
   5  -4  -2  766.57   19.10
   5   4  -1   26.96   16.22
  -5   4   1    5.66   10.15
  -5  -4   1   -2.11    9.94
   5  -4  -1    0.33    9.21
   5   4   0  516.54   17.15
  -5   4   0  522.89   17.18
   5  -4   0  569.56   16.17
  -5  -4   0  536.90   16.29
   5   4   1   78.50   13.12
  -5   4  -1  100.40   11.60
   5  -4   1   83.89   10.09
  -5  -4  -1   92.49   11.46
   5   4   2  155.34   13.16
  -5   4  -2  168.74   12.07
   5  -4   2  158.12   10.80
  -5  -4  -2  155.56   11.97
   5   4   3  512.09   17.15
  -5   4  -3  480.81   16.01
   5  -4   3  514.40   14.52
  -5  -4  -3  508.05   16.40
  -5   4  -4   70.37   10.26
   5   4   4   40.81   12.01
  -5  -4  -4   55.34   13.58
  -5  -4  -4   39.57   10.93
   5  -4   4   49.63    8.70
  -5   4  -5   94.56   15.78
   5   4   5   84.35   12.70
  -5  -4  -5   70.72   15.10
  -5  -4  -5  102.24   18.26
   5  -4   5   82.14    8.99
  -5   4  -6   12.02    8.63
   5   4   6    2.76   11.30
  -5  -4  -6    1.56   13.40
  -5  -4  -6    3.15   10.37
   5  -4   6    6.68    7.46
  -5   4  -7   20.84    9.03
   5   4   7   26.46   12.17
  -5  -4  -7    2.92   14.25
  -5  -4  -7   26.82   10.60
   5  -4   7   26.28    7.78
  -5   4  -8   10.48   13.12
   5   4   8    7.72   18.56
  -5  -4  -8    8.80   14.46
  -5  -4  -8   52.95   17.90
   5  -4   8    5.52    7.40
  -5   4  -9    2.13    8.16
   5   4   9    4.34   11.57
  -5  -4  -9   -1.92   13.95
  -5  -4  -9    4.31    9.88
   5  -4   9   -9.58    7.06
  -5   4 -10  122.32   10.68
   5   4  10  141.85   15.34
  -5  -4 -10  134.88   17.61
  -5  -4 -10  136.13   13.38
   5  -4  10  121.01    8.97
  -5   4 -11   59.33   14.07
   5   4  11   74.23   13.85
  -5  -4 -11   55.77   25.86
  -5  -4 -11   43.14   11.80
   5  -4  11   45.88    8.05
  -5   4 -12  104.32   10.01
   5   4  12  103.28   23.56
  -5  -4 -12   86.49   17.11
  -5  -4 -12  127.46   18.50
   5  -4  12   94.27    8.42
   5   4  13    7.71   13.59
  -5   4 -13   -4.56    8.22
   5  -4  13    5.71    6.91
  -5  -4 -13   -4.32   10.64
  -5   4 -14   44.99    9.36
   5   4  14   70.90   16.05
  -5  -4 -14   64.26   17.61
  -5  -4 -14   54.95   13.05
   5  -4  14   50.52   12.33
  -5   4 -15   31.98    9.38
   5   4  15   52.40   24.40
  -5  -4 -15   68.55   27.81
  -5  -4 -15   33.21   12.36
   5  -4  15   45.99   11.52
   5   4  16   73.20   17.09
  -5   4 -16   59.83    9.15
   5  -4  16   53.57   20.66
  -5  -4 -16   75.50   19.04
  -5  -4 -16   60.23   13.14
   5  -4  16   37.99   11.30
  -5   4 -17    1.81    7.84
   5  -4  17   14.64   10.09
  -5  -4 -17   29.20   17.71
  -5  -4 -17   -4.26   11.24
   5  -4  17  -10.77   18.70
   5  -4  18   -2.60   18.82
  -5  -4 -18    2.91   17.77
  -5  -4 -18    4.58   11.69
   5   5 -18   15.39   18.12
   5  -5 -18   27.75   10.54
   5  -5 -18   53.75   20.83
  -5  -5  18  -10.53   24.01
   5   5 -17    4.14   16.05
   5  -5 -17   14.93   16.22
   5  -5 -17   -5.44   19.25
  -5  -5  17    0.85   14.39
   5   5 -16  130.64   19.15
   5  -5 -16   88.11   19.67
   5  -5 -16  132.90   22.65
  -5  -5  16  128.67   25.74
   5   5 -15   39.86   17.69
   5  -5 -15   50.00   12.32
   5  -5 -15  110.97   20.25
  -5  -5  15   44.93   16.04
  -5   5  14   31.77   22.18
   5   5 -14    4.34   24.51
   5  -5 -14   37.51   18.04
  -5  -5  14    2.16   21.61
   5  -5 -14    7.86   11.38
   5   5 -13  108.39   18.25
  -5   5  13   90.53   23.24
  -5  -5  13   74.27   15.48
   5  -5 -13   68.75   29.75
   5   5 -12    6.29   16.15
  -5   5  12   11.35   32.98
  -5  -5  12   24.66   21.37
   5  -5 -12   37.08   18.36
   5   5 -11   23.71   15.18
  -5   5  11   21.22   20.49
  -5  -5  11   16.30   13.77
   5  -5 -11    6.05   16.65
   5   5 -10  -36.60   15.51
  -5   5  10    9.41   18.67
  -5  -5  10   -5.53   20.27
   5  -5 -10    0.33   16.42
   5   5  -9  149.10   18.06
  -5   5   9  184.34   22.47
  -5  -5   9  199.08   16.08
   5  -5  -9  212.75   20.00
   5   5  -8  -21.69   14.46
  -5   5   8   -7.49   18.15
   5  -5  -8    0.45   14.99
   5   5  -7  147.84   16.99
  -5   5   7  148.28   29.77
  -5  -5   7  133.84   15.96
   5  -5  -7  135.45   17.07
   5   5  -6   25.66   14.83
  -5   5   6   17.10   16.80
  -5  -5   6  -12.08   20.83
   5  -5  -6   32.15   14.74
   5   5  -5   18.26   14.63
  -5   5   5  -21.57   15.90
  -5  -5   5    9.26   12.29
   5  -5  -5   10.14   13.10
   5   5  -4  -11.56   13.07
  -5   5   4    6.10   14.96
  -5  -5   4   -2.62   11.79
   5  -5  -4    2.26   12.63
   5   5  -3  124.03   16.47
  -5   5   3  122.49   17.91
   5  -5  -3  161.57   22.50
  -5  -5   3  151.35   15.33
   5   5  -2   41.47   14.81
  -5   5   2   28.07   23.34
   5  -5  -2   34.04   13.07
  -5  -5   2   38.59   12.98
   5   5  -1   26.99   15.51
  -5   5   1   61.90   15.14
   5  -5  -1   47.73   19.68
  -5  -5   1   66.18   13.21
   5   5   0   17.64   15.02
  -5   5   0   42.46   14.06
   5  -5   0   25.88   12.25
  -5  -5   0   51.53   13.09
   5   5   1   17.77   13.73
  -5   5  -1  -19.21   12.12
   5  -5   1    5.49   10.99
  -5  -5  -1   11.51   18.47
   5   5   2   19.50   13.21
  -5   5  -2  -11.08   12.16
   5  -5   2   -6.42   10.21
  -5  -5  -2    2.51   12.33
   5   5   3   93.51   15.42
  -5   5  -3   52.81   14.28
   5  -5   3   75.75   12.43
  -5  -5  -3  101.16   13.83
   5   5   4   -8.26   14.49
  -5   5  -4   27.19   12.56
   5  -5   4    8.33   16.27
  -5  -5  -4   53.49   20.29
  -5   5  -5  123.49   14.56
   5   5   5  101.73   17.05
  -5  -5  -5  119.94   18.52
  -5  -5  -5  125.15   15.19
   5  -5   5  121.96   12.43
  -5   5  -6   10.94   12.04
   5   5   6   25.29   23.17
  -5  -5  -6  -11.83   15.51
  -5  -5  -6   17.49   13.06
   5  -5   6   16.51   10.18
  -5   5  -7    3.58   18.50
   5   5   7    4.07   14.94
  -5  -5  -7    9.68   17.02
  -5  -5  -7   -7.85   20.05
   5  -5   7   27.78   10.10
  -5   5  -8  120.88   14.22
   5   5   8  154.08   18.58
  -5  -5  -8  146.32   19.51
  -5  -5  -8  154.80   15.71
   5  -5   8  139.97   17.53
  -5   5  -9   98.78   13.30
   5   5   9  124.62   17.88
  -5  -5  -9  120.49   19.90
  -5  -5  -9   99.76   16.51
   5  -5   9  117.08   11.40
  -5   5 -10  -14.12   11.83
   5   5  10   -2.29   16.37
  -5  -5 -10    9.53   17.19
  -5  -5 -10  -12.76   12.44
   5  -5  10  -10.93    9.63
  -5   5 -11   81.99   13.40
   5   5  11   86.66   28.35
  -5  -5 -11   95.52   20.41
  -5  -5 -11   82.05   14.90
   5  -5  11   81.61   10.97
  -5   5 -12   61.42   18.41
   5   5  12   90.62   19.43
  -5  -5 -12   47.40   20.29
  -5  -5 -12   93.00   22.80
   5  -5  12   76.66   10.92
  -5   5 -13   18.72   11.59
   5   5  13   64.70   18.51
  -5  -5 -13   31.56   19.55
  -5  -5 -13   42.10   14.67
   5  -5  13   29.82    9.65
  -5   5 -14   56.99   12.20
   5   5  14   80.25   19.91
  -5  -5 -14   67.56   21.47
  -5  -5 -14   92.30   15.68
   5  -5  14   76.12   15.16
  -5   5 -15   39.40   10.89
   5   5  15   52.28   19.65
  -5  -5 -15   45.14   20.50
  -5  -5 -15   55.72   15.17
   5  -5  15   28.34    9.75
   5   6 -14  -14.36   19.07
   5  -6 -14    7.87   13.65
  -5  -6  14   17.23   16.93
   5   6 -13    5.10   19.55
  -5   6  13   41.14   25.98
  -5  -6  13   31.84   17.05
   5  -6 -13   47.23   21.48
   5   6 -12  135.67   33.98
  -5   6  12  136.87   28.17
  -5  -6  12   92.71   19.15
   5  -6 -12  127.72   23.00
   5   6 -11    7.76   18.95
  -5   6  11   56.32   24.08
   5  -6 -11    7.82   29.96
  -5  -6  11  -19.85   15.62
   5  -6 -11    9.63   29.15
   5   6 -10  109.50   21.95
  -5   6  10  130.10   39.97
  -5  -6  10  178.56   19.21
   5  -6 -10  118.81   22.42
   5   6  -9  -10.10   17.13
  -5   6   9    8.70   21.48
  -5  -6   9    9.31   15.23
   5  -6  -9  -21.14   17.18
   5   6  -8   42.35   27.14
  -5   6   8   37.46   21.14
  -5  -6   8  -11.28   24.80
   5  -6  -8  -13.21   18.03
   5   6  -7  -21.40   17.93
  -5   6   7  -11.40   31.95
   5  -6  -7   28.34   26.19
  -5  -6   7   -4.66   15.81
   5   6  -6  137.13   20.84
  -5   6   6  126.15   23.61
   5  -6  -6  133.21   19.59
  -5  -6   6  130.65   18.34
   5   6  -5   16.45   19.44
  -5   6   5   34.64   21.39
   5  -6  -5   72.80   17.45
  -5  -6   5   53.46   17.35
   5   6  -4   33.73   18.09
  -5   6   4    5.35   19.64
   5  -6  -4    1.25   24.93
  -5  -6   4   45.33   16.18
   5   6  -3   72.41   18.89
  -5   6   3   51.31   19.88
   5  -6  -3   51.59   16.95
  -5  -6   3   61.32   16.76
   5   6  -2   60.07   28.44
  -5   6   2   50.65   19.59
   5  -6  -2   30.46   16.06
  -5  -6   2   69.00   16.36
   5   6  -1  -12.18   17.79
  -5   6   1   32.37   26.87
   5  -6  -1   41.96   15.14
  -5  -6   1   30.17   16.35
   5   6   0   93.91   19.68
  -5   6   0   85.42   19.16
   5  -6   0   85.09   16.41
  -5  -6   0   84.42   17.26
   5   6   1   27.27   19.20
  -5   6  -1   58.60   17.30
   5  -6   1   41.30   14.42
  -5  -6  -1    3.34   16.59
   5   6   2  146.24   21.53
  -5   6  -2  117.19   29.32
   5  -6   2  138.78   16.58
  -5  -6  -2  162.29   17.91
   5   6   3   16.13   30.28
  -5   6  -3   63.14   17.15
   5  -6   3   45.37   14.07
  -5  -6  -3   45.69   16.47
   5   6   4   59.19   19.36
  -5   6  -4   79.79   16.72
   5  -6   4   40.58   13.94
  -5  -6  -4   54.18   17.48
  -5   6  -5   64.67   17.29
   5   6   5   56.50   31.36
  -5  -6  -5   60.45   21.28
  -5  -6  -5   70.32   16.77
   5  -6   5   56.46   14.11
  -5   6  -6  152.04   27.33
   5   6   6  127.35   21.91
  -5  -6  -6  167.07   23.53
  -5  -6  -6  131.53   28.16
   5  -6   6  161.25   23.04
  -5   6  -7    0.56   14.93
   5   6   7  -28.47   28.47
  -5  -6  -7    5.51   30.49
  -5  -6  -7   18.47   16.55
   5  -6   7   15.84   12.63
  -5   6  -8   68.17   16.76
   5   6   8   92.08   20.44
  -5  -6  -8   48.82   22.11
  -5  -6  -8   74.15   18.31
   5  -6   8   49.85   13.54
  -5   6  -9   23.59   14.50
   5   6   9   23.69   29.95
  -5  -6  -9  -32.11   31.06
  -5  -6  -9    1.81   16.12
   5  -6   9  -11.58   18.24
  -5   6 -10    6.58   14.63
   5   6  10   -7.93   19.36
  -5  -6 -10   -6.90   19.46
  -5  -6 -10   20.01   15.71
   5  -6  10   -1.25   11.63
   6   0 -26    2.42   14.08
   6   0 -26    7.43   19.35
   6   0 -25   17.33   13.98
   6   0 -25   46.58   31.01
   6   0 -24  109.56   15.58
   6   0 -24   77.88   21.76
   6   0 -23   16.13   12.76
   6   0 -23    3.47   18.47
   6   0 -22   56.25   20.73
   6   0 -21   21.43   12.11
   6   0 -20  358.38   17.35
   6   0 -19   12.41   10.62
   6   0 -18  665.14   19.33
   6   0 -17   10.74   15.39
   6   0 -16   66.67   10.13
   6   0 -15   26.44    9.09
   6   0 -14  188.61   11.21
   6   0 -13    6.47    8.10
   6   0 -12  784.06   16.83
   6   0 -11    4.42    7.15
   6   0 -10  600.24   18.48
   6   0  -9   16.00   11.05
   6   0  -7   -0.34    9.88
  -6   0   7    1.08    1.68
   6   0  -6  575.61   15.76
  -6   0   6  556.62    8.86
  -6   0   6  557.01   12.08
   6   0  -5   -1.97    3.90
   6   0  -5   -0.04    5.26
  -6   0   5    0.91    3.21
  -6   0   5    0.08    5.58
   6   0  -4   49.61    3.63
   6   0  -4   53.48    5.54
  -6   0   4   38.17    4.61
  -6   0   4   44.00    5.72
   6   0  -3    1.73    3.65
   6   0  -3    6.69    3.72
  -6   0   3   -6.54    4.82
  -6   0   3   -3.42    4.67
   6   0  -2   90.84    6.10
   6   0  -2   90.58    4.14
  -6   0   2   88.37   10.63
  -6   0   2   90.64    7.95
   6   0  -1   10.73    6.12
  -6   0   1    9.10    6.45
  -6   0   1   -9.93    5.62
   6   0   0  186.19    9.36
   6   0   0  205.86    4.55
  -6   0   0  202.09    9.29
  -6   0   0  191.63    6.79
   6   0   1    1.42    7.34
   6   0   1    1.23    2.08
  -6   0  -1   -7.03    7.19
  -6   0  -1   -3.31    3.62
   6   0   2  145.54   10.16
   6   0   2  150.80    2.79
  -6   0  -2  138.38    9.99
  -6   0  -2  136.66    2.83
   6   0   3   -5.47    8.80
  -6   0  -3   -3.06   12.86
   6   0   4 1010.74   19.68
  -6   0  -4  990.48   19.20
   6   0   5   -0.76    8.79
  -6   0  -5   -0.91    8.50
   6   0   6 2848.10   39.69
  -6   0  -6 2863.64   39.38
   6   0   7    1.26    9.64
  -6   0  -7  -10.66    9.08
   6   0   8  807.44   25.17
  -6   0  -8  803.14   18.83
   6   0   9   -2.90   15.78
  -6   0  -9   -7.09    9.55
   6   0  11   -6.51   10.61
  -6   0 -11   -0.95    1.99
   6   0  12   27.45   12.68
  -6   0 -12   33.86    1.88
  -6   0 -12   34.18    3.24
   6   0  13    0.76   11.91
  -6   0 -13   -0.01    1.73
  -6   0 -13   -0.52    3.25
   6   0  14   36.08   21.64
  -6   0 -14   42.78    2.57
  -6   0 -14   40.24    2.99
   6   0  15  -18.06   13.35
  -6   0 -15   -2.41    2.44
   6   0  16   79.45   16.43
  -6   0 -16   72.94    5.29
  -6   0 -16   77.11    4.23
   6   0  17   -0.38   13.57
  -6   0 -17    2.23    4.15
  -6   0 -17   -0.86    2.99
   6   0  18  181.20   17.85
  -6   0 -18  110.33    5.07
   6   0  19   15.77   24.11
   6   0  20   76.72   17.67
   6   0  21   -0.68   15.31
   6   0  22   80.18   28.90
   6   1 -25  122.38   16.08
   6  -1 -25  103.97   24.44
   6  -1 -25   92.03   22.87
   6   1 -24   -4.72   13.05
   6  -1 -24   -1.72   13.37
   6  -1 -24   22.39   19.73
   6   1 -23  109.00   15.29
   6  -1 -23  120.99   15.62
   6  -1 -23   95.38   21.93
   6   1 -22   17.07   12.49
   6  -1 -22    7.99   13.41
   6  -1 -22   42.90   27.32
   6   1 -21  134.25   21.56
   6  -1 -21  133.63   15.42
   6  -1 -21  167.44   21.40
   6   1 -20   -0.04   16.84
   6  -1 -20    3.97   11.64
   6  -1 -20   29.64   16.39
  -6  -1  20    4.11    4.53
   6   1 -19   -5.05   10.32
   6  -1 -19    5.44   10.90
   6  -1 -19    3.03   15.86
  -6  -1  19   -3.07    4.52
   6   1 -18   21.65   10.47
   6  -1 -18    6.64   16.80
   6  -1 -18    9.94   15.74
  -6  -1  18   11.13    4.56
   6   1 -17   21.04   10.12
   6  -1 -17    1.02   10.60
   6  -1 -17   23.59   22.53
  -6  -1  17    9.29    4.30
   6   1 -16  107.06   11.05
   6  -1 -16  109.73   11.60
   6  -1 -16  123.98   16.33
  -6  -1  16  101.32    5.30
  -6  -1  16   98.25   11.61
   6   1 -15   15.58    9.23
   6  -1 -15   -4.83   14.20
   6  -1 -15    3.11   13.68
  -6  -1  15   18.13    9.46
   6   1 -14  277.77   12.42
   6  -1 -14  269.97   12.93
   6  -1 -14  305.79   17.11
  -6  -1  14  312.30   17.84
   6   1 -13   -4.44    8.13
   6  -1 -13   17.51    8.80
   6  -1 -13   16.64   11.83
  -6  -1  13   27.47    8.70
   6   1 -12   13.17    7.83
   6  -1 -12   20.22    8.11
   6  -1 -12   -2.00   11.61
  -6  -1  12   13.64    7.88
   6   1 -11   89.57    8.84
   6  -1 -11   98.81    9.33
   6  -1 -11  106.49   12.59
  -6  -1  11  103.71    9.37
   6   1 -10    4.45    7.14
   6  -1 -10    2.06    7.36
   6  -1 -10    2.15    9.84
  -6  -1  10    4.32    7.50
   6   1  -9 1014.32   17.81
   6  -1  -9 1043.79   17.83
   6  -1  -9 1006.52   21.75
  -6  -1   9 1058.08   18.06
   6   1  -8   22.93   11.80
   6  -1  -8   29.90    7.47
   6  -1  -8   32.82    2.42
   6  -1  -8   40.98   10.76
  -6  -1   8   46.24    7.63
   6   1  -7  977.53   16.54
   6  -1  -7  966.41   10.23
   6  -1  -7  961.78   20.19
  -6  -1   7  997.39   16.93
   6   1  -6  228.15    9.24
   6  -1  -6  241.63    6.64
   6  -1  -6  247.70   12.51
  -6  -1   6  228.38    9.05
   6   1  -5 2522.38   30.42
   6  -1  -5 2491.91   25.50
   6  -1  -5 2437.98   33.05
  -6  -1   5 2523.57   28.45
  -6  -1   5 2522.43   30.11
   6   1  -4  687.37   12.74
   6  -1  -4  674.13   10.09
   6  -1  -4  618.59   15.22
  -6  -1   4  669.39   12.43
  -6  -1   4  698.59   12.76
   6   1  -3  523.60   10.54
   6  -1  -3  528.27    9.16
   6  -1  -3  523.47   11.51
  -6  -1   3  530.92   11.44
  -6  -1   3  523.67   10.66
   6   1  -2   38.56    5.45
   6  -1  -2   31.49    5.13
   6  -1  -2   39.62    5.46
  -6  -1   2   54.33   11.66
  -6  -1   2   42.60    5.65
   6   1  -1  637.60   10.68
   6  -1  -1  628.81   12.16
   6  -1  -1  628.65   10.19
  -6  -1   1  634.75   13.95
  -6  -1   1  648.55   13.63
   6   1   0    8.55    7.66
   6   1   0   -1.28    6.75
   6  -1   0   -0.75   11.18
   6  -1   0    9.25    3.63
  -6  -1   0   -3.62    7.79
  -6  -1   0    9.63    4.20
   6   1   1    5.13   12.64
   6   1   1    6.32    4.16
   6  -1   1    7.50    7.89
   6  -1   1    8.08    2.94
  -6  -1  -1    7.21    8.62
  -6  -1  -1   16.44    4.00
   6   1   2  186.65   10.65
   6   1   2  175.16    5.55
   6  -1   2  173.21   10.41
   6  -1   2  167.91    3.72
  -6  -1  -2  171.27   10.66
   6   1   3   46.59    9.68
   6   1   3   53.53    4.50
   6  -1   3   44.79    9.14
  -6  -1  -3   31.78    9.73
  -6  -1  -3   41.55    3.83
   6   1   4  104.22   10.52
   6   1   4  100.95    6.58
   6  -1   4   92.99   10.22
  -6  -1  -4   97.87   10.83
  -6  -1  -4   95.24    4.06
   6   1   5   84.89   10.34
   6   1   5   79.35    4.27
   6  -1   5   83.35   10.60
  -6  -1  -5   79.00   10.53
  -6  -1  -5   75.33    5.62
   6   1   6   -3.24    9.34
   6   1   6    2.33    3.38
   6  -1   6   -6.65    9.03
  -6  -1  -6   12.08    9.50
   6   1   7   30.85   10.12
   6   1   7   21.94    3.82
   6  -1   7    8.42   10.51
  -6  -1  -7   22.00   10.27
  -6  -1  -7   25.63    4.82
   6   1   8  281.88   13.57
   6   1   8  298.25    6.94
   6  -1   8  270.89   14.15
  -6  -1  -8  262.28   14.15
  -6  -1  -8  278.49    7.42
   6   1   9  389.07   15.55
   6  -1   9  398.93   16.37
  -6  -1  -9  401.74   15.86
  -6  -1  -9  387.86    9.11
   6   1  10   57.03   11.62
   6  -1  10   52.53   12.32
  -6  -1 -10   68.29   11.97
  -6  -1 -10   57.17    3.96
   6   1  11  312.86   15.65
   6  -1  11  297.38   17.11
  -6  -1 -11  301.55   15.65
  -6  -1 -11  298.83    6.86
   6   1  12   29.17   12.44
  -6   1 -12   27.66    2.42
  -6   1 -12   27.05    2.06
  -6  -1 -12   28.45    4.29
  -6  -1 -12   46.17   19.22
   6  -1  12   30.25   20.61
   6   1  13  227.00   16.18
   6  -1  13  201.23   16.87
  -6  -1 -13  200.92   15.56
  -6  -1 -13  203.35    8.06
  -6  -1 -13  195.53    6.42
   6   1  14   45.97   13.64
   6  -1  14   44.23   14.39
  -6  -1 -14   41.73   13.30
  -6  -1 -14   22.86    6.27
  -6  -1 -14   28.65    4.91
   6   1  15  324.58   18.71
   6  -1  15  338.40   19.89
  -6  -1 -15  338.90   18.65
   6   1  16  141.83   16.54
  -6   1 -16  104.52    4.04
  -6  -1 -16  110.30   16.34
  -6  -1 -16  106.70    5.87
  -6  -1 -16  111.97    9.38
   6  -1  16  122.55   16.87
   6   1  17  255.36   18.92
   6  -1  17  278.82   20.32
  -6  -1 -17  206.79   10.67
   6   1  18   20.85   22.28
   6  -1  18   -3.38   15.58
  -6  -1 -18    1.31    6.73
  -6  -1 -18    8.49    7.41
   6   1  19   24.32   16.22
   6  -1  19   45.58   17.48
  -6  -1 -19   21.07    8.03
   6   1  20   71.94   17.87
   6  -1  20   48.91   18.87
   6   1  21   63.33   18.52
   6  -1  21   90.66   19.66
   6   1  22   25.40   17.17
   6  -1  22  -25.62   27.51
   6   2 -25    7.95   13.79
   6  -2 -25   -1.80   14.42
   6  -2 -25  -16.75   19.65
   6   2 -24   26.45   15.12
   6  -2 -24   78.01   16.03
   6  -2 -24   31.96   21.08
   6   2 -23  137.25   16.89
   6  -2 -23  136.68   17.53
   6  -2 -23  161.79   22.61
   6   2 -22    1.39   13.12
   6  -2 -22   20.26   13.72
   6  -2 -22  -25.82   29.38
  -6  -2  22    9.64    6.92
   6   2 -21   -1.93   12.85
   6  -2 -21   16.82   20.86
   6  -2 -21   31.37   17.71
  -6  -2  21    5.91   10.60
   6   2 -20   18.53   12.52
   6  -2 -20   11.60   12.95
   6  -2 -20   14.07   18.16
  -6  -2  20    9.55   10.75
  -6  -2  20    3.44   11.84
   6   2 -19   49.18   12.88
   6  -2 -19   54.91   13.82
   6  -2 -19   66.65   18.56
  -6  -2  19   89.22   20.10
   6   2 -18   86.05   12.91
   6  -2 -18  101.02   20.50
   6  -2 -18  117.18   18.41
  -6  -2  18  107.27   13.36
   6   2 -17   56.35   17.44
   6  -2 -17   35.04   12.24
   6  -2 -17   59.92   16.45
  -6  -2  17   42.78   11.72
   6   2 -16  574.27   18.95
   6  -2 -16  629.91   19.27
   6  -2 -16  635.96   24.25
  -6  -2  16  631.72   19.07
   6   2 -15   21.87    9.90
   6  -2 -15    3.28   14.39
  -6  -2  15    5.49    9.74
   6   2 -14  799.91   19.93
   6  -2 -14  830.92   10.61
   6  -2 -14  832.98   25.05
  -6  -2  14  844.94   19.86
   6  -2 -13   34.36   13.82
  -6  -2  13   41.92    9.72
   6   2 -12   16.04    9.40
   6  -2 -12   25.37    3.16
   6  -2 -12   40.44   12.38
  -6  -2  12   49.53    9.24
   6   2 -11  147.57   10.66
   6  -2 -11  161.06   14.40
  -6  -2  11  148.80   10.37
   6   2 -10  120.63   10.41
   6  -2 -10  120.50   13.48
  -6  -2  10  122.28    9.95
   6   2  -9   -7.09    8.09
   6  -2  -9   12.67   10.28
  -6  -2   9    2.60    7.45
   6   2  -8   51.35    8.15
   6  -2  -8   43.36   16.46
  -6  -2   8   55.55    7.83
   6   2  -7   99.52    9.15
   6  -2  -7  104.55   10.95
  -6  -2   7  120.30    8.81
   6   2  -6  102.78    8.86
   6  -2  -6  107.02   10.59
  -6  -2   6  106.39    8.60
   6   2  -5   35.71   11.31
  -6   2   5   48.94    9.86
  -6  -2   5   44.74    7.75
   6  -2  -5   60.28   13.46
   6   2  -4  106.41    8.11
  -6   2   4  100.15   10.32
  -6  -2   4  108.74   12.18
   6  -2  -4  118.42    9.26
   6   2  -3   24.72    7.28
  -6   2   3   47.01    8.08
  -6  -2   3   18.42    6.93
   6  -2  -3   40.07    7.97
   6   2  -2 1355.28   20.23
  -6   2   2 1313.18   21.16
  -6  -2   2 1365.46   19.77
   6  -2  -2 1323.96   23.61
   6   2  -1  263.27   13.56
  -6   2   1  275.08   10.07
   6  -2  -1  257.46   12.41
  -6  -2   1  269.58   12.62
  -6  -2   1  264.37   11.23
   6   2   0  450.36   14.89
  -6   2   0  459.91   11.27
   6  -2   0  439.69   12.60
  -6  -2   0  449.78   10.41
  -6  -2   0  456.53   13.89
   6   2   1 1882.93   24.69
  -6   2  -1 1876.41   24.21
   6  -2   1 1894.67   22.71
  -6  -2  -1 1910.34   24.31
  -6  -2  -1 1897.26   28.86
   6   2   2 2160.65   27.56
  -6   2  -2 2188.24   29.39
   6  -2   2 2136.05   26.72
  -6  -2  -2 2141.12   26.62
  -6  -2  -2 2173.19   32.16
  -6   2  -3  107.91    5.97
   6   2   3  104.89    7.18
  -6  -2  -3  113.75   16.84
  -6  -2  -3  101.30    9.96
   6  -2   3  106.27    4.97
  -6   2  -4  401.41    8.22
   6   2   4  408.65   13.42
  -6  -2  -4  389.00   14.83
  -6  -2  -4  411.37    9.53
   6  -2   4  410.56    7.41
  -6   2  -5    3.58    5.91
   6   2   5   -2.91    5.64
  -6  -2  -5   -5.20    9.65
  -6  -2  -5   -3.10    5.16
   6  -2   5    3.80    3.06
  -6   2  -6  201.44    5.75
   6   2   6  194.22    8.08
  -6  -2  -6  182.44   13.19
  -6  -2  -6  186.33   10.50
   6  -2   6  200.61    6.28
  -6   2  -7   31.46    3.76
   6   2   7   37.16    6.58
  -6  -2  -7   39.54   11.43
  -6  -2  -7   45.20    6.09
   6  -2   7   38.19    4.63
   6   2   8  141.99   12.22
  -6   2  -8  127.43    6.61
   6  -2   8  133.13   13.07
  -6  -2  -8  140.94   13.57
  -6  -2  -8  135.50    7.14
   6  -2   8  129.81    3.94
   6   2   9   93.14    7.83
  -6   2  -9   89.82    6.09
   6  -2   9   77.52   13.04
  -6  -2  -9   79.13   12.98
  -6  -2  -9   88.50    6.71
   6  -2   9   84.77    3.38
   6   2  10  229.58   10.09
  -6   2 -10  205.93    5.47
   6  -2  10  237.38   16.52
  -6  -2 -10  219.97   15.52
  -6  -2 -10  214.04   11.72
   6  -2  10  198.56    6.21
  -6   2 -11  409.39    7.58
   6   2  11  420.52   12.67
  -6  -2 -11  457.46   18.99
  -6  -2 -11  433.85   10.96
   6  -2  11  476.34   19.36
   6   2  12   12.52    7.65
  -6   2 -12    5.79    5.01
   6  -2  12  -25.67   13.33
  -6  -2 -12    2.34   12.66
  -6  -2 -12    8.38    5.83
   6  -2  12    7.64    2.76
   6  -2  13   31.97   15.34
  -6  -2 -13   42.95   14.73
  -6  -2 -13   42.97   11.22
   6  -2  14  114.03   17.58
  -6  -2 -14  136.70   16.09
  -6  -2 -14  103.24    8.25
  -6   2 -15   62.02    6.18
   6  -2  15   73.61   26.01
  -6  -2 -15   79.86    7.78
  -6  -2 -15  105.11   16.40
   6  -2  16   44.15   16.09
  -6  -2 -16   38.07   15.57
  -6  -2 -16   23.78    7.26
  -6   2 -17    6.64    3.25
  -6   2 -17    6.73    5.86
  -6  -2 -17   12.41    6.20
  -6  -2 -17    3.05    6.90
   6  -2  17    7.10   17.01
  -6  -2 -17    6.00   15.41
   6  -2  18   32.21   27.22
  -6  -2 -18    7.33   15.97
  -6  -2 -18    8.32    6.21
  -6  -2 -18    9.53    6.91
   6  -2  19   69.11   19.01
  -6  -2 -19   48.84   25.82
  -6  -2 -19   17.74   10.05
  -6  -2 -19   22.48    7.17
   6  -2  20  -26.82   18.45
  -6  -2 -20   29.78   16.51
   6  -2  21   36.98   19.51
   6   3 -23   28.51   15.39
   6  -3 -23   17.32   16.13
   6  -3 -23   33.19   30.78
  -6  -3  23    6.26   14.25
  -6  -3  23   21.32   14.81
   6   3 -22    5.56   14.42
   6  -3 -22   16.06   24.23
   6  -3 -22    6.40   19.99
  -6  -3  22   12.89    9.46
  -6  -3  22   26.64   22.53
   6   3 -21    9.10   13.62
   6  -3 -21    3.23   14.25
   6  -3 -21  -12.79   18.35
  -6  -3  21    7.54   13.36
   6   3 -20    9.41   14.11
   6  -3 -20   28.64   13.95
   6  -3 -20   28.55   19.29
  -6  -3  20   20.03   21.08
   6   3 -19   35.70   14.55
   6  -3 -19   44.95    5.03
   6  -3 -19   47.07   19.03
  -6  -3  19   91.29   14.12
   6   3 -18    3.06   12.17
   6  -3 -18    6.19    6.96
   6  -3 -18  -26.31   15.94
  -6  -3  18   29.59   18.65
   6   3 -17  145.65   15.53
   6  -3 -17  150.50    7.26
   6  -3 -17  153.74   19.73
  -6  -3  17  163.39   15.01
   6   3 -16   36.15   12.23
   6  -3 -16   27.03    8.44
   6  -3 -16   13.00   16.34
  -6  -3  16   31.73   18.26
   6   3 -15   28.61   11.83
   6  -3 -15   37.28    5.94
   6  -3 -15   21.85   16.19
  -6  -3  15   44.00   11.78
   6   3 -14  202.21   14.78
   6  -3 -14  190.39   11.25
   6  -3 -14  209.93   18.26
  -6  -3  14  226.11   21.25
   6   3 -13  518.80   18.22
   6  -3 -13  544.17   11.76
   6  -3 -13  544.19   22.26
  -6  -3  13  558.38   18.32
   6   3 -12  500.27   17.46
   6  -3 -12  515.48   29.75
  -6  -3  12  472.54   23.05
   6   3 -11   71.54   11.45
   6  -3 -11   59.69   13.60
  -6  -3  11   55.79   10.63
   6   3 -10  295.34   14.49
   6  -3 -10  302.88   17.36
  -6  -3  10  329.36   13.69
   6   3  -9   73.14   10.78
  -6   3   9   83.61   14.80
  -6  -3   9   79.07   10.58
   6  -3  -9   87.16   13.50
   6   3  -8   50.03   10.22
  -6   3   8   50.76   13.41
  -6  -3   8   42.49   10.01
   6  -3  -8   74.15   11.89
   6   3  -7  307.43   13.59
  -6   3   7  337.88   16.45
  -6  -3   7  341.66   13.37
   6  -3  -7  368.15   14.76
   6   3  -6    5.41    8.98
  -6   3   6   16.52   11.05
  -6  -3   6   -3.67    8.16
   6  -3  -6    6.72    9.92
   6   3  -5  350.65   13.19
  -6   3   5  334.30   22.15
  -6  -3   5  324.73   17.01
   6  -3  -5  314.77   19.15
   6   3  -4   36.42    9.51
  -6   3   4   50.45   10.79
  -6  -3   4   53.59    8.73
   6  -3  -4   56.85    9.80
   6   3  -3  251.93   12.08
  -6   3   3  259.86   19.13
  -6  -3   3  257.45   10.98
   6  -3  -3  229.85   11.15
   6   3  -2  308.64   12.23
  -6   3   2  330.45   13.46
  -6  -3   2  316.51   11.80
   6  -3  -2  333.78   11.49
   6   3  -1  694.36   16.36
  -6   3   1  718.50   21.56
  -6  -3   1  703.84   15.62
   6  -3  -1  708.66   15.42
   6   3   0  242.26   11.37
  -6   3   0  257.83   11.30
  -6  -3   0  258.18   10.68
   6  -3   0  264.74   10.36
   6   3   1  461.12   13.41
  -6   3  -1  423.53   17.80
   6  -3   1  447.73   11.37
  -6  -3  -1  414.93   12.48
  -6  -3  -1  447.23   15.76
  -6   3  -2   12.31    7.12
   6   3   2   -6.94    7.87
  -6  -3  -2   -3.66   10.59
  -6  -3  -2    6.82   11.60
   6  -3   2   20.48    6.19
  -6   3  -3   34.54   11.56
   6   3   3   36.63    8.93
  -6  -3  -3   40.69   11.88
  -6  -3  -3   38.24    8.02
   6  -3   3   46.56    6.56
  -6   3  -4  179.78    8.87
   6   3   4  182.42   10.34
  -6  -3  -4  174.23   14.54
  -6  -3  -4  174.57   14.27
   6  -3   4  186.69    7.81
  -6   3  -5   62.18   10.92
   6   3   5   74.88    9.32
  -6  -3  -5   69.15   12.88
  -6  -3  -5   57.02    8.21
   6  -3   5   55.78    9.13
  -6   3  -6    7.69    6.13
   6   3   6   12.39    8.65
  -6  -3  -6   22.45   18.52
  -6  -3  -6    7.18   11.63
   6  -3   6   14.76    5.20
  -6   3  -7   -3.15    8.97
   6   3   7    9.09    8.21
  -6  -3  -7   -6.84   11.63
  -6  -3  -7   -8.04    7.46
   6  -3   7    1.33    4.75
  -6   3  -8    0.90    5.83
   6   3   8    2.27   13.26
  -6  -3  -8   -3.02   19.33
  -6  -3  -8   -6.23    7.54
   6  -3   8   -3.61    4.66
  -6   3  -9   -3.16    5.37
   6   3   9   12.61   14.04
  -6  -3  -9   19.65   12.57
  -6  -3  -9   -6.81    8.13
   6  -3   9    5.33    4.68
  -6   3 -10   19.21    5.69
   6   3  10   23.40   15.35
  -6  -3 -10   37.63   21.68
  -6  -3 -10   14.81    8.06
   6  -3  10    4.83    7.16
  -6   3 -11  296.64    9.62
   6   3  11  328.57   14.61
  -6  -3 -11  323.91   19.44
  -6  -3 -11  337.86   13.24
   6  -3  11  304.07    8.51
   6   3  12   16.54   10.39
  -6   3 -12    4.99    5.48
   6  -3  12   -5.20   14.93
  -6  -3 -12   22.19   14.82
  -6  -3 -12    6.75   13.07
   6  -3  12   11.61    4.52
  -6   3 -13  378.24   13.41
   6   3  13  412.35   16.86
  -6  -3 -13  460.41   22.15
  -6  -3 -13  398.78   13.62
   6  -3  13  401.48   22.76
   6   3  14    8.31   10.96
  -6   3 -14    1.01    5.39
   6  -3  14   39.25   24.72
  -6  -3 -14   -8.95   15.23
  -6  -3 -14   14.31    8.50
   6  -3  14    5.71    6.98
  -6   3 -15   13.52    5.77
   6  -3  15   19.31    4.70
  -6  -3 -15   33.42   16.38
  -6  -3 -15   40.75    9.16
   6  -3  15   12.29   17.77
  -6   3 -16    6.08    5.22
   6  -3  16    9.63    4.30
  -6  -3 -16   17.75   17.14
  -6  -3 -16   33.67    9.12
   6  -3  16   -7.98   18.28
   6  -3  17   31.69   19.56
  -6  -3 -17   35.89   17.21
  -6  -3 -17   18.97    9.33
   6  -3  18    9.61   19.35
  -6  -3 -18   11.09   17.53
  -6  -3 -18   17.56    9.55
   6  -3  19   22.44   32.53
  -6  -3 -19   29.84   18.25
  -6  -3 -19   16.08    9.52
   6   4 -21   44.50   17.47
   6  -4 -21   42.27   22.44
  -6  -4  21   54.52   16.49
   6   4 -20   25.88   16.07
   6  -4 -20   30.34   21.14
  -6  -4  20   27.92   15.79
   6   4 -19  102.84   17.61
   6  -4 -19  111.53   21.89
  -6  -4  19  126.85   16.51
   6   4 -18   41.25   15.52
   6  -4 -18   25.41   11.35
   6  -4 -18   31.92   20.25
  -6  -4  18   58.41   14.88
   6   4 -17    4.67   13.88
   6  -4 -17   11.35   10.81
   6  -4 -17  -18.52   17.59
  -6  -4  17    5.81   13.07
   6   4 -16   94.42   16.25
   6  -4 -16  102.73    9.33
   6  -4 -16   96.42   20.53
  -6  -4  16   94.13   15.56
   6   4 -15   10.69   13.75
   6  -4 -15   19.34    8.22
   6  -4 -15   33.50   17.83
  -6  -4  15   18.58   13.22
   6   4 -14  -13.83   20.75
   6  -4 -14   22.29    8.27
   6  -4 -14   24.16   17.58
  -6  -4  14   22.12   12.90
   6   4 -13   72.33   21.97
   6  -4 -13   77.66   25.61
  -6  -4  13   55.84   13.71
   6   4 -12   71.84   14.50
   6  -4 -12   53.38   17.26
  -6  -4  12   52.92   12.90
   6   4 -11  195.88   16.75
  -6   4  11  225.12   22.08
  -6  -4  11  209.89   15.88
   6  -4 -11  234.22   18.78
   6   4 -10   67.87   13.23
  -6   4  10    9.76   17.99
  -6  -4  10   55.45   12.68
   6  -4 -10   49.50   15.03
   6   4  -9   32.89   12.86
  -6   4   9   52.29   16.17
  -6  -4   9   38.20   12.46
   6  -4  -9   49.53   15.05
   6   4  -8   28.67   12.18
  -6   4   8   44.65   14.81
  -6  -4   8    5.18   11.69
   6  -4  -8   45.13   20.20
   6   4  -7   29.35   12.90
  -6   4   7   30.49   14.71
  -6  -4   7   38.13   11.56
   6  -4  -7   29.04   12.78
   6   4  -6   28.85   12.39
  -6   4   6   34.89   14.09
  -6  -4   6   19.99   11.77
   6  -4  -6   39.04   12.25
   6   4  -5   10.72   11.12
  -6   4   5    5.86   19.72
  -6  -4   5  -10.34    9.97
   6  -4  -5   -4.60   10.87
   6   4  -4  178.40   14.01
  -6   4   4  197.77   15.66
  -6  -4   4  188.89   13.40
   6  -4  -4  193.10   13.76
   6   4  -3  130.14   13.04
  -6   4   3  135.31   14.13
  -6  -4   3  146.21   12.33
   6  -4  -3  119.38   12.15
   6   4  -2  189.02   14.19
  -6   4   2  227.75   14.89
  -6  -4   2  186.84   12.81
   6  -4  -2  180.30   12.58
   6   4  -1  104.02   13.23
  -6   4   1   98.23   13.26
  -6  -4   1   94.28   11.52
   6  -4  -1  129.32   11.13
   6   4   0   25.09   11.27
  -6   4   0    1.75   16.20
   6  -4   0   11.59    9.02
  -6  -4   0   19.00   10.05
   6   4   1   37.80   17.11
  -6   4  -1   21.04   11.25
   6  -4   1   38.58    9.38
  -6  -4  -1   29.30   10.59
   6   4   2  -10.31   10.53
  -6   4  -2   12.30    9.08
   6  -4   2    0.44    8.32
  -6  -4  -2    9.49   14.73
  -6   4  -3   -0.40    9.49
   6   4   3   13.66   11.02
  -6  -4  -3   12.18   13.83
  -6  -4  -3   37.12   10.27
   6  -4   3   19.61    8.62
  -6   4  -4   68.28   10.49
   6   4   4   71.07   17.94
  -6  -4  -4   51.24   14.56
  -6  -4  -4   72.99   10.90
   6  -4   4   67.49    8.76
  -6   4  -5   19.11   14.75
   6   4   5   34.84   11.90
  -6  -4  -5   33.46   14.64
  -6  -4  -5   35.40   10.46
   6  -4   5   40.29    8.09
  -6   4  -6   10.21    8.71
   6   4   6    3.45   11.69
  -6  -4  -6    6.03   14.56
  -6  -4  -6   18.26   10.19
   6  -4   6    6.02    7.28
  -6   4  -7   24.54    9.21
   6   4   7   36.66   12.33
  -6  -4  -7   20.93   15.33
  -6  -4  -7   49.25   17.31
   6  -4   7   25.54    7.60
  -6   4  -8   27.39   14.35
   6   4   8   56.82   12.95
  -6  -4  -8   53.73   16.57
  -6  -4  -8   24.86   10.88
   6  -4   8   50.52    7.69
  -6   4  -9   23.25    8.66
   6   4   9    0.38   12.38
  -6  -4  -9    8.02   15.69
  -6  -4  -9   29.52   10.76
   6  -4   9   15.75    7.02
  -6   4 -10   58.42    9.47
   6   4  10   55.01   14.14
  -6  -4 -10   63.43   26.62
  -6  -4 -10   56.37   11.41
   6  -4  10   51.06    7.42
  -6   4 -11    2.74    8.11
   6   4  11  -30.94   20.46
  -6  -4 -11   -0.46   15.93
  -6  -4 -11   14.15   15.74
   6  -4  11  -10.96    6.63
  -6   4 -12   73.35   13.95
   6   4  12   74.21   15.18
  -6  -4 -12   72.96   28.37
  -6  -4 -12   78.86   11.89
   6  -4  12   65.62    7.92
  -6   4 -13   36.72   13.18
   6   4  13   38.54   14.68
  -6  -4 -13   29.08   18.05
  -6  -4 -13   56.25   11.92
   6  -4  13   35.79    7.07
  -6   4 -14   67.16    9.04
   6   4  14  112.92   15.95
  -6  -4 -14   98.71   30.66
  -6  -4 -14  106.26   12.89
   6  -4  14   75.35    7.86
  -6   4 -15   26.32    7.69
   6   4  15   55.09   23.42
  -6  -4 -15   62.54   18.62
  -6  -4 -15   36.41   11.79
   6  -4  15   65.89   20.71
   6   4  16   53.32   15.67
   6  -4  16   18.08   21.44
  -6  -4 -16   24.75   29.65
  -6  -4 -16   47.75   12.19
   6  -4  17   74.84   23.04
  -6  -4 -17  106.01   21.21
  -6  -4 -17   67.18   13.24
   6   5 -18   31.18   17.77
   6  -5 -18   -7.63   20.69
  -6  -5  18   13.80   16.06
   6   5 -17   32.28   18.04
   6  -5 -17    5.26    9.44
   6  -5 -17   28.72   20.16
  -6  -5  17   14.69   15.24
   6   5 -16   17.74   18.33
   6  -5 -16   17.77   10.36
   6  -5 -16   19.59   19.57
  -6  -5  16   22.69   15.36
   6   5 -15   66.81   17.78
   6  -5 -15   39.18   11.36
   6  -5 -15   44.52   19.85
  -6  -5  15   41.84   15.95
   6   5 -14   16.83   16.30
   6  -5 -14   37.46   19.18
  -6  -5  14    2.90   15.51
   6   5 -13    2.49   24.77
  -6   5  13    5.09   22.06
  -6  -5  13    8.23   14.53
   6  -5 -13   47.93   18.16
   6   5 -12   30.06   16.29
  -6   5  12   10.38   19.86
  -6  -5  12   -8.87   14.20
   6  -5 -12   23.25   26.23
   6   5 -11   19.04   15.80
  -6   5  11   46.98   30.33
  -6  -5  11   -3.45   14.21
   6  -5 -11   12.57   17.33
   6   5 -10   34.62   16.04
  -6   5  10   53.32   20.23
  -6  -5  10   24.22   14.21
   6  -5 -10   -6.58   16.99
   6   5  -9  190.90   27.78
  -6   5   9  165.50   21.92
  -6  -5   9  161.25   16.92
   6  -5  -9  153.75   19.34
   6   5  -8   -7.19   14.51
  -6   5   8   30.14   18.31
  -6  -5   8    6.96   13.38
   6  -5  -8   26.09   14.91
   6   5  -7   76.11   16.44
  -6   5   7   67.11   18.52
  -6  -5   7   75.14   15.10
   6  -5  -7   65.40   16.25
   6   5  -6   32.18   15.11
  -6   5   6   31.40   17.26
  -6  -5   6   26.00   13.51
   6  -5  -6   12.29   14.54
   6   5  -5    6.49   15.02
  -6   5   5   33.02   16.69
  -6  -5   5   32.01   21.22
   6  -5  -5   30.79   21.65
   6   5  -4   39.69   14.91
  -6   5   4   28.97   16.40
  -6  -5   4   43.59   13.66
   6  -5  -4   30.78   13.82
   6   5  -3   85.68   16.49
  -6   5   3   94.01   25.10
   6  -5  -3   59.03   14.45
  -6  -5   3   86.59   13.89
   6   5  -2    4.77   13.29
  -6   5   2   -6.58   14.43
   6  -5  -2    1.51   11.87
  -6  -5   2    4.75   11.91
   6   5  -1   15.28   21.21
  -6   5   1   29.04   13.80
   6  -5  -1   -9.46   11.42
  -6  -5   1   -8.47   12.24
   6   5   0   66.67   15.46
  -6   5   0   66.83   22.12
   6  -5   0   79.31   12.74
  -6  -5   0   55.88   21.40
   6   5   1   19.63   22.16
  -6   5  -1   35.79   13.77
   6  -5   1   29.19   17.72
  -6  -5  -1   30.55   12.92
   6   5   2   27.38   13.97
  -6   5  -2   13.17   12.83
   6  -5   2    9.83   10.89
  -6  -5  -2    3.36   12.37
   6   5   3  134.07   25.58
  -6   5  -3  156.99   22.50
   6  -5   3  141.84   13.04
  -6  -5  -3  138.39   15.05
   6   5   4   62.01   16.07
  -6   5  -4   64.66   13.51
  -6  -5  -4   63.39   13.51
  -6  -5  -4   65.95   18.69
  -6   5  -5   42.69   12.48
   6   5   5   37.76   15.72
  -6  -5  -5   60.68   17.80
  -6  -5  -5   45.15   13.66
   6  -5   5   22.58   10.48
  -6   5  -6   41.28   12.54
   6   5   6   31.36   15.06
  -6  -5  -6  -11.26   17.80
  -6  -5  -6   39.47   20.37
   6  -5   6    8.49    9.86
  -6   5  -7   14.64   19.01
   6   5   7   29.93   15.63
  -6  -5  -7   16.01   18.56
  -6  -5  -7   28.39   13.26
   6  -5   7   32.50    9.73
  -6   5  -8  217.93   15.43
   6   5   8  219.34   29.10
  -6  -5  -8  236.08   22.04
  -6  -5  -8  250.00   17.33
   6  -5   8  205.27   18.73
  -6   5  -9   70.83   12.67
   6   5   9   94.44   17.59
  -6  -5  -9   62.68   20.77
  -6  -5  -9   68.33   14.43
   6  -5   9   67.89   15.98
  -6   5 -10   21.67   12.06
   6   5  10   15.64   16.98
  -6  -5 -10   47.53   19.20
  -6  -5 -10   37.15   20.58
   6  -5  10   30.71    9.77
  -6   5 -11    8.67   17.12
   6   5  11    0.10   16.13
  -6  -5 -11   15.97   19.18
  -6  -5 -11   12.70   13.08
   6  -5  11   11.53    9.21
  -6   5 -12   21.55   17.44
   6   5  12   56.72   17.56
  -6  -5 -12   35.69   20.31
  -6  -5 -12   46.10   13.96
   6  -5  12   20.06    9.33
  -6   5 -13   -0.26   10.12
   6   5  13    0.64   16.89
  -6  -5 -13    2.04   18.87
  -6  -5 -13    1.03   13.10
   6  -5  13    3.09    8.13
  -6   5 -14   23.83   10.26
   6   5  14   24.29   17.80
  -6  -5 -14   -5.11   20.32
  -6  -5 -14   10.04   14.50
   6  -5  14   22.11    8.38
   6   6 -13   29.72   20.28
  -6   6  13    6.81   27.24
  -6  -6  13   30.07   17.28
   6  -6 -13   16.92   21.34
   6   6 -12  120.43   22.54
  -6   6  12   62.29   27.70
  -6  -6  12   96.11   29.04
   6  -6 -12   88.86   22.80
   6   6 -11    1.17   28.75
  -6   6  11   39.86   23.59
  -6  -6  11  -13.15   16.38
   6  -6 -11   11.94   20.06
   6   6 -10  -12.91   19.71
  -6   6  10   37.25   24.21
  -6  -6  10   34.82   26.10
   6  -6 -10   73.03   30.21
   6   6  -9   27.03   20.52
  -6   6   9    6.92   36.00
  -6  -6   9   43.53   17.88
   6  -6  -9   37.15   19.09
   6   6  -8   84.30   20.55
  -6   6   8   81.66   25.20
  -6  -6   8   83.96   18.35
   6  -6  -8   97.86   19.95
   6   6  -7   41.85   29.35
  -6   6   7   24.42   21.13
   6  -6  -7   -0.45   17.18
  -6  -6   7    5.16   15.97
   6   6  -6  239.97   22.97
  -6   6   6  194.98   38.59
   6  -6  -6  239.91   21.42
  -6  -6   6  228.16   21.24
   6   6  -5    1.29   18.36
  -6   6   5    9.40   19.49
   6  -6  -5   19.04   15.83
  -6  -6   5   10.56   23.94
   6   6  -4   22.58   29.01
  -6   6   4    1.88   19.02
   6  -6  -4   16.12   15.46
  -6  -6   4    0.69   15.77
   6   6  -3   22.97   17.89
  -6   6   3    6.91   28.85
   6  -6  -3    6.88   14.98
  -6  -6   3   11.28   16.15
   6   6  -2  -15.22   17.11
  -6   6   2    4.78   17.38
   6  -6  -2    1.30   14.15
  -6  -6   2   31.52   24.14
   6   6  -1   27.35   17.84
  -6   6   1    3.68   17.31
   6  -6  -1   -5.83   22.32
  -6  -6   1    8.40   15.27
   6   6   0  114.60   19.54
  -6   6   0   68.52   20.05
   6  -6   0   85.30   16.03
  -6  -6   0   84.48   17.80
   6   6   1   37.22   26.18
  -6   6  -1  -36.39   24.67
   6  -6   1   -9.43   21.02
  -6  -6  -1   -3.10   23.86
   6   6   2   -0.08   18.67
  -6   6  -2    4.15   16.65
   6  -6   2   46.59   13.90
  -6  -6  -2   42.83   15.74
   6   6   3   -1.93   18.28
  -6   6  -3   13.56   15.69
   6  -6   3   19.46   12.70
  -6  -6  -3   -6.72   15.22
  -6   6  -4   25.87   16.61
   6   6   4   11.55   19.38
  -6  -6  -4    1.71   20.75
  -6  -6  -4   31.52   25.06
   6  -6   4   26.48   13.11
  -6   6  -5   63.82   25.93
   6   6   5   62.12   21.00
  -6  -6  -5   78.05   21.60
  -6  -6  -5   57.00   17.55
   6  -6   5   56.11   14.29
  -6   6  -6  104.74   17.90
   6   6   6  121.04   21.63
  -6  -6  -6  166.69   23.44
  -6  -6  -6  167.24   19.16
   6  -6   6  135.45   22.19
  -6   6  -7    7.64   15.35
   6   6   7   -9.09   19.15
  -6  -6  -7   44.01   20.88
  -6  -6  -7    9.82   15.96
   6  -6   7   23.17   12.39
  -6   6  -8   30.62   14.47
   6   6   8   -9.30   19.89
  -6  -6  -8    5.74   31.60
  -6  -6  -8    6.31   15.50
   6  -6   8    9.64   11.96
  -6   6  -9   12.52   14.83
   6   6   9   32.57   29.66
  -6  -6  -9   34.66   21.81
  -6  -6  -9   18.87   24.91
   6  -6   9   -3.54   18.75
   7   0 -25    3.64   13.63
   7   0 -25   -5.33   20.30
   7   0 -24    9.79   14.21
   7   0 -24   32.51   21.18
   7   0 -23   -4.25   13.28
   7   0 -23    5.33   19.33
   7   0 -22   -0.06   12.23
   7   0 -21   11.65   12.52
   7   0 -20  288.19   16.72
   7   0 -19   -2.83   10.82
   7   0 -18  169.59   13.35
   7   0 -17    0.95    9.76
   7   0 -16    9.97   15.16
   7   0 -15   -6.59    9.16
   7   0 -14  223.62   12.50
   7   0 -13   10.69    8.74
   7   0 -12  129.81   10.25
   7   0 -11   -4.13    7.89
   7   0 -10  610.30   14.16
   7   0  -9   -4.77    6.88
   7   0  -8 1137.25   18.31
  -7   0   8 1149.69   11.95
   7   0  -7    6.76    6.03
  -7   0   7   -5.05    3.80
   7   0  -6  974.59   15.85
  -7   0   6  982.55   12.04
  -7   0   6  962.88   15.76
   7   0  -5   -2.05    2.94
   7   0  -5    0.27    5.15
  -7   0   5    4.09    3.80
  -7   0   5   -2.69    5.24
   7   0  -4   11.69    5.51
   7   0  -4    0.08    7.10
  -7   0   4    3.10    4.81
  -7   0   4    0.40    5.26
   7   0  -3   -2.18    4.45
   7   0  -3   -3.22    3.65
  -7   0   3   -7.17    5.62
  -7   0   3   -3.77    4.80
   7   0  -2    1.83    5.55
   7   0  -2    0.89    5.19
  -7   0   2   -8.62    5.83
  -7   0   2    5.64    4.09
   7   0  -1   13.51   10.89
   7   0  -1   -4.32    4.76
  -7   0   1   -1.36    6.95
  -7   0   1   -4.63    3.60
   7   0   0   36.35    7.78
   7   0   0   20.61    4.71
  -7   0   0   15.35    7.73
  -7   0   0   16.85    3.33
   7   0   1   16.46    7.79
  -7   0  -1    3.24    7.96
  -7   0  -1    1.23    2.52
   7   0   2   31.90    8.97
   7   0   2   27.65    1.94
  -7   0  -2   33.52   13.69
   7   0   3   -4.82    8.68
   7   0   3    0.88    1.12
  -7   0  -3   14.61    8.52
   7   0   4 1314.75   23.73
  -7   0  -4 1361.30   23.84
   7   0   5   19.34    9.44
  -7   0  -5  -11.91    8.86
   7   0   6 2778.93   40.40
  -7   0  -6 2794.65   45.48
   7   0   7  -15.23   10.43
  -7   0  -7    7.58    9.59
   7   0   8  585.25   18.26
  -7   0  -8  534.62   17.28
   7   0   9   -9.79   10.98
  -7   0  -9   -0.84   10.54
   7   0  10  516.31   19.23
   7   0  11   -5.54   12.72
   7   0  12   63.29   14.34
   7   0  13   -4.84   20.94
   7   0  14   77.76   15.66
   7   0  15   -7.23   14.71
   7   0  16   70.33   17.21
   7   0  17    0.79   14.99
   7   0  18   50.70   28.01
   7   0  19    9.90   17.04
   7   0  20   12.80   17.52
   7   0  21    8.22   16.82
   7   1 -25   38.97   15.81
   7  -1 -25   29.87   15.96
   7  -1 -25   59.54   22.69
   7   1 -24    2.44   13.72
   7  -1 -24  -16.33   13.98
   7  -1 -24   16.40   19.94
   7   1 -23  242.58   18.35
   7  -1 -23  236.61   18.92
   7  -1 -23  167.39   37.74
   7   1 -22   36.74   13.51
   7  -1 -22   14.16   14.29
   7  -1 -22    7.93   19.39
   7   1 -21  303.25   24.29
   7  -1 -21  260.27   25.55
   7  -1 -21  255.68   23.90
   7   1 -20   23.74   12.77
   7  -1 -20   31.39   12.77
   7  -1 -20   61.60   18.76
   7   1 -19  151.98   14.48
   7  -1 -19  157.36   14.52
   7  -1 -19  149.60   20.45
  -7  -1  19  132.24    6.92
   7   1 -18   95.04   12.65
   7  -1 -18   96.62   12.90
   7  -1 -18   71.87   27.74
  -7  -1  18   72.06    6.04
   7   1 -17  104.70   11.98
   7  -1 -17  107.12   12.31
   7  -1 -17   66.83   17.70
  -7  -1  17   81.60    4.26
   7   1 -16   24.44   10.65
   7  -1 -16   32.46   10.92
   7  -1 -16   30.46   14.72
  -7  -1  16   17.67    5.11
  -7  -1  16   14.53   10.11
   7   1 -15   27.68   10.53
   7  -1 -15   33.29   10.28
   7  -1 -15   31.25   14.90
  -7  -1  15   41.99   10.03
   7   1 -14   71.13   10.24
   7  -1 -14   85.93   16.11
   7  -1 -14   75.15   14.87
  -7  -1  14   67.09   15.73
   7   1 -13   11.21    9.10
   7  -1 -13   18.42    8.80
   7  -1 -13   -2.66   13.02
  -7  -1  13    2.10    8.78
   7   1 -12   47.99    9.42
   7  -1 -12   51.56    9.33
   7  -1 -12   55.93   13.21
  -7  -1  12   64.67    9.78
   7   1 -11    3.25    7.51
   7  -1 -11   -1.24    7.62
   7  -1 -11  -16.25   10.98
  -7  -1  11    8.16    7.66
   7   1 -10  239.14   10.68
   7  -1 -10  238.59   10.37
   7  -1 -10  222.67   14.46
  -7  -1  10  237.38   10.82
   7   1  -9  534.16   13.29
   7  -1  -9  534.94   13.32
   7  -1  -9  533.30   17.30
  -7  -1   9  540.17   18.32
   7   1  -8  313.10   10.59
   7  -1  -8  319.68   10.18
   7  -1  -8  301.65    5.73
   7  -1  -8  316.47   13.77
  -7  -1   8  320.16    7.08
  -7  -1   8  319.26   10.52
   7   1  -7  413.58   11.28
   7  -1  -7  396.45   10.75
   7  -1  -7  402.25    6.42
   7  -1  -7  391.03   13.99
  -7  -1   7  401.52    8.56
  -7  -1   7  394.97   11.07
   7   1  -6  292.16    9.59
   7  -1  -6  306.59    9.29
   7  -1  -6  289.99    6.23
   7  -1  -6  295.64   12.94
  -7  -1   6  292.06    8.02
  -7  -1   6  293.53    9.97
   7   1  -5 1564.08   21.48
   7  -1  -5 1530.25   20.19
   7  -1  -5 1535.90   18.15
   7  -1  -5 1540.57   23.97
  -7  -1   5 1537.13   20.28
  -7  -1   5 1575.37   21.74
   7   1  -4  485.38   10.55
   7  -1  -4  486.90   10.92
   7  -1  -4  458.35   15.97
  -7  -1   4  473.49   14.83
  -7  -1   4  485.92   10.75
   7   1  -3  799.38   13.37
   7  -1  -3  793.43   14.50
   7  -1  -3  785.78   13.69
  -7  -1   3  780.02   14.71
  -7  -1   3  779.74   13.00
   7   1  -2   90.99    6.06
   7  -1  -2   96.07    8.94
   7  -1  -2  112.01    9.08
  -7  -1   2   97.72    8.39
  -7  -1   2  105.38    6.20
   7   1  -1  189.62    6.66
   7  -1  -1  179.60   12.27
   7  -1  -1  186.74    8.87
  -7  -1   1  178.37    9.89
  -7  -1   1  199.96    9.57
   7   1   0   62.97    8.53
   7   1   0   70.76    4.86
   7  -1   0   61.47   13.11
   7  -1   0   60.79    6.64
  -7  -1   0   69.13    9.25
  -7  -1   0   68.58    4.98
   7   1   1    6.61    8.62
   7   1   1    4.59    3.98
   7  -1   1   15.16    8.12
   7  -1   1    6.40    3.16
  -7  -1  -1    1.01    8.59
  -7  -1  -1    5.73    3.87
   7   1   2   39.18    8.95
   7   1   2   22.76    6.12
   7  -1   2   24.97    2.42
   7  -1   2   19.97    8.74
   7  -1   2   23.51    3.79
  -7  -1  -2   24.67   14.49
  -7  -1  -2   21.93    5.78
   7   1   3  180.53   17.02
   7   1   3  163.95    7.20
   7  -1   3  156.53    3.01
   7  -1   3  153.95   11.07
   7  -1   3  156.65    3.66
  -7  -1  -3  156.76   11.34
  -7  -1  -3  157.64    4.66
   7   1   4   18.35    9.67
   7   1   4    6.18    3.58
   7  -1   4   13.64    9.37
   7  -1   4   10.75    1.38
   7  -1   4   10.02    0.87
  -7  -1  -4    6.55   15.38
  -7  -1  -4   14.07    3.01
   7   1   5    5.81    9.62
   7   1   5    3.45    3.34
   7  -1   5    3.55    9.72
  -7  -1  -5   12.95   10.03
  -7  -1  -5   11.50    2.70
   7   1   6   23.96   10.35
   7   1   6   19.09    5.19
   7  -1   6  -14.64   16.07
  -7  -1  -6   20.94   10.15
  -7  -1  -6   14.49    2.80
   7   1   7   76.25   11.78
   7   1   7   91.20    4.37
   7  -1   7   89.33   12.66
  -7  -1  -7   76.24   12.48
  -7  -1  -7   94.08    3.51
   7   1   8   76.68   11.49
   7   1   8   70.58    4.30
   7  -1   8   49.47   12.06
  -7  -1  -8   67.74   12.42
  -7  -1  -8   60.77    3.31
   7   1   9   94.08   12.95
   7  -1   9  109.13   13.45
  -7  -1  -9   96.10   20.01
  -7  -1  -9  100.98    5.35
   7   1  10   17.76   12.36
   7  -1  10   26.98   12.96
  -7  -1 -10   17.46   12.42
  -7  -1 -10   21.41    4.93
   7   1  11   -4.42   11.97
   7  -1  11   -7.01   12.62
  -7  -1 -11   -6.46   11.33
  -7  -1 -11    1.38    2.88
   7   1  12  211.55   16.60
   7  -1  12  199.85   17.04
  -7  -1 -12  200.38   16.06
  -7  -1 -12  174.10    7.14
   7   1  13   48.28   14.89
   7  -1  13   31.21   15.55
  -7  -1 -13   54.50   14.49
  -7  -1 -13   45.16    5.24
  -7  -1 -13   49.21    4.12
   7   1  14   53.93   14.94
   7  -1  14   40.32   24.16
  -7  -1 -14   32.19   23.03
  -7  -1 -14   38.11    5.56
  -7  -1 -14   38.17    6.06
   7   1  15  132.92   17.70
   7  -1  15  139.95   18.11
  -7  -1 -15  163.61   17.38
   7   1  16   75.95   16.76
   7  -1  16   63.48   17.50
  -7  -1 -16   91.48   16.98
  -7  -1 -16   57.27    4.38
   7   1  17   95.78   26.79
   7  -1  17   73.73   18.50
  -7  -1 -17   66.36    4.80
   7   1  18   29.46   17.16
   7  -1  18   17.98   27.97
   7   1  19  163.86   20.34
   7  -1  19  157.28   21.65
   7   1  20   42.28   18.29
   7  -1  20   37.12   20.76
   7   1  21  107.20   20.57
   7  -1  21  162.37   33.61
   7   2 -24  -11.29   15.32
   7  -2 -24   24.34   15.59
   7  -2 -24   10.75   32.75
   7   2 -23  -12.55   13.62
   7  -2 -23   10.72   14.29
   7  -2 -23    6.77   18.84
   7  -2 -22   30.43   14.67
   7  -2 -22   32.90   20.18
  -7  -2  22   11.28    5.93
   7   2 -21   -0.16   13.13
   7  -2 -21    4.41   13.73
   7  -2 -21   36.23   18.74
  -7  -2  21    8.65    5.93
  -7  -2  21   -8.42   13.13
   7   2 -20   -5.60   12.84
   7  -2 -20    5.12   13.00
   7  -2 -20    5.46   17.69
  -7  -2  20   13.49    6.02
  -7  -2  20  -11.89   12.93
   7   2 -19  -19.35   18.60
   7  -2 -19    2.31   12.71
   7  -2 -19    5.78   17.34
  -7  -2  19   31.31   18.17
   7   2 -18   -0.13   18.60
   7  -2 -18   15.52   12.47
   7  -2 -18   19.17   16.89
  -7  -2  18   11.50   12.09
   7   2 -17   10.84   16.96
   7  -2 -17    3.01   11.40
   7  -2 -17  -18.79   16.04
  -7  -2  17   -3.74   11.14
   7   2 -16  398.75   23.68
   7  -2 -16  427.63   17.91
   7  -2 -16  432.14   22.66
  -7  -2  16  416.82   17.08
   7   2 -15  147.34   18.94
   7  -2 -15  114.20   12.83
   7  -2 -15  127.04   18.06
  -7  -2  15  142.89   12.93
   7   2 -14  456.48   16.33
   7  -2 -14  461.64   21.03
  -7  -2  14  489.34   16.56
   7   2 -13    5.40    9.69
   7  -2 -13    3.47    2.81
   7  -2 -13   14.43   12.78
  -7  -2  13   15.03    9.25
   7   2 -12  324.13   13.57
   7  -2 -12  321.96    5.59
   7  -2 -12  341.96   17.59
  -7  -2  12  358.99   19.30
   7   2 -11   85.83   10.64
   7  -2 -11   79.06   13.90
  -7  -2  11   98.74   10.65
   7   2 -10  568.85   15.58
   7  -2 -10  592.77   18.79
  -7  -2  10  556.96   20.05
   7   2  -9  193.09   10.78
   7  -2  -9  191.52   13.59
  -7  -2   9  193.14   10.75
   7   2  -8  197.12   10.64
   7  -2  -8  211.69   13.18
  -7  -2   8  201.18   10.55
   7   2  -7  276.28   11.59
   7  -2  -7  269.78   18.71
  -7  -2   7  269.07   10.82
   7   2  -6  136.12    9.02
   7  -2  -6  140.04   11.05
  -7  -2   6  135.63    9.04
   7   2  -5   16.06    7.12
   7  -2  -5   15.49    8.47
  -7  -2   5   15.25    7.26
   7   2  -4  114.52    8.33
   7  -2  -4  101.33    9.11
  -7  -2   4  101.29    7.96
   7   2  -3  145.28    8.48
   7  -2  -3  155.47   13.10
  -7  -2   3  147.12    9.69
  -7  -2   3  145.85   12.15
   7   2  -2    0.56    9.56
  -7   2   2    0.26    6.94
   7  -2  -2    7.75    5.98
  -7  -2   2   -1.25    5.85
  -7  -2   2   -2.24   12.21
   7   2  -1   60.63    7.42
  -7   2   1   59.51    8.01
   7  -2  -1   65.36    6.14
  -7  -2   1   80.64    6.80
  -7  -2   1   72.95    9.62
   7   2   0   51.07    6.80
  -7   2   0   57.30    7.16
   7  -2   0   60.83    5.31
  -7  -2   0   64.92    6.24
  -7  -2   0   65.34   10.10
   7   2   1 1055.49   16.60
  -7   2  -1 1012.38   16.13
   7  -2   1 1036.80   16.65
  -7  -2  -1 1047.10   16.16
  -7  -2  -1 1037.80   20.92
   7   2   2  819.33   18.01
  -7   2  -2  827.39   16.49
   7  -2   2  857.78   12.25
  -7  -2  -2  852.63   16.89
  -7  -2  -2  869.52   19.61
  -7   2  -3    0.93    4.39
   7   2   3   -8.94    5.52
  -7  -2  -3   -4.56    9.79
  -7  -2  -3    7.17    4.86
   7  -2   3    3.28    3.46
  -7   2  -4   33.45    7.15
   7   2   4   34.50    6.11
  -7  -2  -4   20.96   10.52
  -7  -2  -4   36.46    5.54
   7  -2   4   35.03    3.70
   7   2   5  198.96   11.25
  -7   2  -5  202.45    5.81
   7  -2   5  204.12   13.06
  -7  -2  -5  179.97   13.84
  -7  -2  -5  196.88   10.34
   7  -2   5  207.98    4.80
   7   2   6   91.08    7.04
  -7   2  -6  104.60    6.40
   7  -2   6  110.59   12.50
  -7  -2  -6   85.74   13.04
  -7  -2  -6  102.39    6.16
   7  -2   6   98.55    4.92
   7   2   7  -10.45    5.70
  -7   2  -7    4.56    2.86
   7  -2   7   -0.39   10.71
  -7  -2  -7   -3.55   10.78
  -7  -2  -7    2.43    7.27
   7  -2   7   -1.02    2.21
   7   2   8  542.91   15.29
  -7   2  -8  524.42    9.33
   7  -2   8  524.52   19.74
  -7  -2  -8  546.39   19.91
  -7  -2  -8  559.19   11.08
   7  -2   8  513.10    6.95
   7   2   9  510.96   12.54
   7  -2   9  517.84   19.90
  -7  -2  -9  525.29   19.46
  -7  -2  -9  514.01   13.84
  -7   2 -10  214.17    5.67
   7   2  10  235.81    9.82
  -7  -2 -10  246.58   17.46
  -7  -2 -10  241.48    8.53
   7  -2  10  220.65   17.50
   7   2  11   48.36    7.98
   7  -2  11   43.70   15.59
  -7  -2 -11   82.43   15.47
  -7  -2 -11   56.04    9.27
   7   2  12   21.50   13.44
  -7   2 -12   12.98    3.11
   7  -2  12   32.83   14.88
  -7  -2 -12   20.32    6.30
  -7  -2 -12   -4.56   14.65
  -7   2 -13    2.39    2.62
   7  -2  13   18.29   14.56
  -7  -2 -13    3.10    5.68
  -7  -2 -13   -9.67   14.42
   7  -2  14   64.69   28.42
  -7  -2 -14   80.41   25.87
  -7  -2 -14   83.20    7.18
   7  -2  15   26.14   17.36
  -7  -2 -15   34.66   16.65
  -7  -2 -15   31.12    9.60
   7  -2  16   23.25   17.45
  -7  -2 -16   24.22   24.38
  -7  -2 -16    5.19    9.28
   7  -2  17   39.64   28.67
  -7  -2 -17   17.57   16.89
  -7  -2 -17   10.54    5.61
  -7  -2 -17   27.54    9.37
   7  -2  18   -7.38   18.58
  -7  -2 -18    8.08   15.94
  -7  -2 -18   -4.01    5.15
  -7  -2 -18    2.13    8.32
   7  -2  19   59.45   21.80
  -7  -2 -19   80.45   19.08
   7  -2  20    8.96   29.69
  -7  -2 -20   -1.45   16.32
   7   3 -23  -23.67   15.03
   7  -3 -23    8.55   15.79
   7  -3 -23   16.16   20.87
  -7  -3  23   11.91   14.58
   7   3 -22    1.02   14.63
   7  -3 -22   21.26   15.53
   7  -3 -22  -18.58   20.31
  -7  -3  22    0.31   22.36
   7   3 -21   -0.46   14.30
   7  -3 -21    1.25   14.22
   7  -3 -21   12.21   19.72
  -7  -3  21   16.10   14.53
   7   3 -20   11.39   14.17
   7  -3 -20   -2.43   13.50
   7  -3 -20    3.43   18.08
  -7  -3  20  -14.35   20.66
   7   3 -19  112.12   16.35
   7  -3 -19  117.16   16.87
   7  -3 -19   98.82   21.15
  -7  -3  19  124.25   16.52
   7   3 -18   10.29   13.37
   7  -3 -18    1.88    4.67
   7  -3 -18   21.63   17.47
  -7  -3  18   15.02   13.01
   7   3 -17   55.60   13.77
   7  -3 -17   53.64    6.67
   7  -3 -17   70.83   18.88
  -7  -3  17   62.06   13.83
   7   3 -16   -4.01   12.54
   7  -3 -16   19.71    6.54
   7  -3 -16   10.06   17.31
  -7  -3  16   13.57   12.14
   7   3 -15   54.52   13.45
   7  -3 -15   60.97    5.52
   7  -3 -15   48.82   17.32
  -7  -3  15   60.98   13.28
   7   3 -14   -3.39   11.12
   7  -3 -14    2.77    4.82
   7  -3 -14  -12.72   15.31
  -7  -3  14    2.56   10.94
   7   3 -13  241.66   15.16
   7  -3 -13  239.41   19.36
  -7  -3  13  235.48   14.55
   7   3 -12   -0.95   16.72
   7  -3 -12   -5.31   12.92
  -7  -3  12   -2.67   10.10
   7   3 -11   32.47   11.34
   7  -3 -11   32.13   13.92
  -7  -3  11   30.72   10.84
   7   3 -10    6.34    9.91
   7  -3 -10  -26.97   19.87
  -7  -3  10   12.46    9.98
   7   3  -9   25.90   10.49
   7  -3  -9   47.82   12.60
  -7  -3   9   21.82   10.84
   7   3  -8  115.45   11.88
   7  -3  -8  116.05   13.32
  -7  -3   8  123.49   10.76
   7   3  -7   73.12   10.97
  -7   3   7  118.59   14.08
  -7  -3   7  108.67   10.39
   7  -3  -7   91.08   12.37
   7   3  -6    6.35   14.03
  -7   3   6    2.20   11.60
  -7  -3   6   13.55    8.58
   7  -3  -6   10.28    9.92
   7   3  -5    5.45    9.48
  -7   3   5   37.17   10.78
  -7  -3   5   14.12    8.48
   7  -3  -5    5.42    9.92
   7   3  -4   23.63   13.43
  -7   3   4    4.89   10.19
  -7  -3   4  -20.03   12.49
   7  -3  -4    7.83    8.56
   7   3  -3  396.10   13.64
  -7   3   3  380.19   20.38
  -7  -3   3  396.00   12.88
   7  -3  -3  407.07   13.19
   7   3  -2  172.72   11.38
  -7   3   2  196.50   11.64
  -7  -3   2  192.22   15.49
   7  -3  -2  191.22   10.30
   7   3  -1 1952.11   34.99
  -7   3   1 1961.46   30.60
  -7  -3   1 2004.74   29.38
   7  -3  -1 1992.54   28.66
   7   3   0  213.50   11.16
  -7   3   0  222.12   11.15
   7  -3   0  233.76    9.76
  -7  -3   0  245.49   14.99
  -7  -3   0  233.21   13.88
   7   3   1  347.83   12.15
  -7   3  -1  315.84   11.69
   7  -3   1  314.44   10.09
  -7  -3  -1  299.63   11.12
  -7  -3  -1  341.49   22.02
  -7   3  -2  102.17    8.80
   7   3   2   94.65    9.55
  -7  -3  -2  117.34   12.83
  -7  -3  -2   95.15    8.70
   7  -3   2  105.82    7.38
  -7   3  -3   44.50    7.74
   7   3   3   44.45    8.76
  -7  -3  -3   26.13   13.15
  -7  -3  -3   55.95    8.23
   7  -3   3   53.89    6.49
  -7   3  -4  205.65   12.89
   7   3   4  208.08   11.29
  -7  -3  -4  220.43   15.43
  -7  -3  -4  235.90   14.67
   7  -3   4  213.88    7.95
  -7   3  -5  413.88   11.11
   7   3   5  425.79   18.76
  -7  -3  -5  415.44   18.10
  -7  -3  -5  402.52   12.43
   7  -3   5  424.75   12.93
   7   3   6  105.47   15.27
  -7   3  -6  113.10    7.30
  -7  -3  -6   96.58   13.01
  -7  -3  -6   82.01   15.02
  -7   3  -7   41.89    6.50
   7   3   7   44.96   13.68
  -7  -3  -7   20.18   13.85
  -7  -3  -7   37.85    8.20
   7  -3   7   41.27    7.78
  -7   3  -8   14.32    5.47
   7   3   8    0.73   13.09
  -7  -3  -8   10.29   13.60
  -7  -3  -8    8.77    7.53
   7  -3   8    0.66    4.50
  -7   3  -9   43.15    9.10
   7   3   9   31.78   14.79
  -7  -3  -9   42.12   14.83
  -7  -3  -9   39.61   12.78
   7  -3   9   40.61    7.17
   7   3  10   -6.95    8.83
  -7   3 -10   -2.01    5.04
   7  -3  10  -12.65   15.36
  -7  -3 -10    1.08   14.39
  -7  -3 -10    2.84    7.70
   7  -3  10    0.95    3.98
   7   3  11  249.58   13.41
   7  -3  11  229.21    9.47
   7  -3  11  267.67   20.18
  -7  -3 -11  301.37   28.80
  -7  -3 -11  253.61   11.46
   7   3  12   -6.80    9.79
  -7   3 -12    5.26    4.83
   7  -3  12   20.34   15.66
  -7  -3 -12  -26.43   15.60
  -7  -3 -12    3.99    7.73
   7  -3  12    5.42    3.80
   7   3  13   61.35   12.05
  -7   3 -13   56.49    8.13
   7  -3  13   83.40   19.06
  -7  -3 -13   71.30   26.15
  -7  -3 -13   72.46   13.97
   7  -3  13   57.19    6.66
   7   3  14  -21.90   10.31
  -7   3 -14   -4.23    6.43
   7  -3  14    6.01   16.38
  -7  -3 -14   -4.71   16.44
  -7  -3 -14   -2.43    7.83
   7  -3  14    0.73    3.27
   7  -3  15   70.92   31.43
  -7  -3 -15   74.00   30.02
  -7  -3 -15   94.79    9.97
   7  -3  16    5.68   18.21
  -7  -3 -16   -6.56   16.49
  -7  -3 -16    0.85    7.85
   7  -3  17   97.01   22.23
  -7  -3 -17  100.52   31.88
  -7  -3 -17   68.35    9.92
   7  -3  18   13.60   31.01
  -7  -3 -18  -10.04   18.04
  -7  -3 -18   -4.14    7.84
   7  -3  19   44.74   20.90
  -7  -3 -19  -22.01   18.52
   7   4 -21   44.83   17.66
   7  -4 -21   74.37   22.15
  -7  -4  21   20.82   16.78
   7   4 -20   20.12   15.89
   7  -4 -20    5.52   20.75
  -7  -4  20  -11.97   23.41
   7   4 -19   27.17   16.22
   7  -4 -19    9.63   20.78
  -7  -4  19   16.10   15.12
   7   4 -18    5.16   14.94
   7  -4 -18   -4.43   19.27
  -7  -4  18  -28.25   22.20
   7   4 -17   42.47   15.41
   7  -4 -17   42.09    7.32
   7  -4 -17   64.37   19.55
  -7  -4  17   67.39   15.39
   7   4 -16   45.37   15.36
   7  -4 -16   33.74    7.79
   7  -4 -16   78.63   20.15
  -7  -4  16   30.01   22.63
   7   4 -15   81.56   15.56
   7  -4 -15   53.15   12.89
   7  -4 -15   51.68   20.12
  -7  -4  15   57.73   14.74
   7   4 -14   38.54   15.14
   7  -4 -14   54.62   18.29
  -7  -4  14   66.63   14.18
   7   4 -13    6.88   20.93
   7  -4 -13   18.86   17.15
  -7  -4  13    9.62   13.02
   7   4 -12  118.66   16.86
   7  -4 -12  121.98   18.17
  -7  -4  12  149.43   15.21
   7   4 -11  172.41   16.15
   7  -4 -11  168.77   27.25
  -7  -4  11  147.26   15.12
   7   4 -10   68.15   14.56
  -7   4  10   68.11   17.92
  -7  -4  10   61.37   13.27
   7  -4 -10   71.04   15.77
   7   4  -9   63.75   14.72
  -7   4   9   51.98   16.89
  -7  -4   9   71.46   12.85
   7  -4  -9   48.30   15.31
   7   4  -8   22.77   12.03
  -7   4   8   12.09   14.73
  -7  -4   8   19.30   11.41
   7  -4  -8  -16.25   13.27
   7   4  -7   26.81   13.10
  -7   4   7   53.41   15.65
  -7  -4   7   35.93   12.01
   7  -4  -7   39.76   13.12
   7   4  -6    4.25   18.93
  -7   4   6    0.55   14.11
  -7  -4   6   16.88   10.89
   7  -4  -6   19.32   11.77
   7   4  -5   35.61   12.80
  -7   4   5   48.93   14.14
  -7  -4   5   34.16   11.62
   7  -4  -5   36.89   18.42
   7   4  -4   82.28   12.78
  -7   4   4   59.03   14.04
  -7  -4   4   88.44   12.14
   7  -4  -4   84.58   12.10
   7   4  -3  166.11   14.05
  -7   4   3  130.51   21.31
  -7  -4   3  163.89   12.71
   7  -4  -3  150.04   19.11
   7   4  -2   11.05   17.30
  -7   4   2    9.34   12.02
  -7  -4   2   13.34   10.10
   7  -4  -2   17.89   10.10
   7   4  -1   21.06   11.55
  -7   4   1   36.47   11.38
  -7  -4   1    2.50   16.12
   7  -4  -1   13.01    9.87
   7   4   0   24.69   11.83
  -7   4   0   23.06   10.88
   7  -4   0   18.23    9.26
  -7  -4   0    6.33   10.17
  -7   4  -1   28.96   11.15
   7   4   1   42.72   11.76
  -7  -4  -1   52.70   14.56
  -7  -4  -1   34.09   16.17
   7  -4   1   44.67    9.56
  -7   4  -2  163.85   12.35
   7   4   2  164.45   13.35
  -7  -4  -2  153.93   16.24
  -7  -4  -2  170.17   12.43
   7  -4   2  164.88   10.67
  -7   4  -3   24.44    9.41
   7   4   3   28.11   16.95
  -7  -4  -3   -5.96   14.95
  -7  -4  -3   20.19   10.04
   7  -4   3    6.89    8.03
  -7   4  -4   10.05    9.07
   7   4   4   13.76   10.94
  -7  -4  -4   -7.32   14.34
  -7  -4  -4   17.30    9.71
   7  -4   4   17.35    7.73
  -7   4  -5   24.30    9.35
   7   4   5   10.25   11.47
  -7  -4  -5   41.99   22.92
  -7  -4  -5   29.06   10.01
   7  -4   5    7.09    7.45
  -7   4  -6    9.97    8.96
   7   4   6   28.86   11.35
  -7  -4  -6    2.48   15.70
  -7  -4  -6   31.00   10.16
   7  -4   6   25.28    7.37
  -7   4  -7   53.72    9.48
   7   4   7   72.08   18.82
  -7  -4  -7   66.57   26.46
  -7  -4  -7   59.89   16.85
   7  -4   7   54.86    7.80
  -7   4  -8   71.76   10.07
   7   4   8  106.79   13.93
  -7  -4  -8  113.01   18.18
  -7  -4  -8   82.49   11.58
   7  -4   8   73.64    7.94
  -7   4  -9   33.62   13.37
   7   4   9   41.50   12.95
  -7  -4  -9   50.15   26.25
  -7  -4  -9   32.25   10.67
   7  -4   9   45.28    7.38
  -7   4 -10   81.37    9.49
   7   4  10   95.55   14.84
  -7  -4 -10  117.44   19.01
  -7  -4 -10  114.75   11.65
   7  -4  10   96.07    8.04
  -7   4 -11    1.18    7.44
   7   4  11   -3.45   18.91
  -7  -4 -11  -22.20   26.09
  -7  -4 -11    9.28   15.26
   7  -4  11    1.55    5.90
  -7   4 -12  159.66   10.72
   7   4  12  194.12   16.37
  -7  -4 -12  205.71   21.74
  -7  -4 -12  199.84   13.68
   7  -4  12  159.16   11.87
   7   4  13   60.15   14.98
  -7   4 -13   42.27    8.11
   7  -4  13   75.62   20.83
  -7  -4 -13   28.94   19.75
  -7  -4 -13   45.06   11.47
   7  -4  13   44.44    9.78
   7   4  14   91.93   16.34
  -7   4 -14   69.25    8.35
   7  -4  14  106.16   22.45
  -7  -4 -14  124.40   21.09
  -7  -4 -14  106.06   12.24
   7  -4  14   77.78    6.82
   7   4  15   34.06   15.17
   7  -4  15   57.24   32.12
  -7  -4 -15   17.10   19.79
  -7  -4 -15   17.67   11.44
   7  -4  16   86.62   22.66
  -7  -4 -16   55.35   21.21
  -7  -4 -16   56.39   11.96
  -7  -4 -17   -0.55   10.07
   7   5 -18   -6.18   19.04
   7  -5 -18   29.62   33.85
  -7  -5  18   28.84   16.27
   7   5 -17   85.82   19.28
   7  -5 -17   70.44   21.93
  -7  -5  17   65.89   18.12
   7   5 -16    6.90   18.11
   7  -5 -16    3.67    9.39
   7  -5 -16   35.99   20.02
  -7  -5  16   34.55   15.97
   7   5 -15   28.53   18.30
   7  -5 -15   23.55   10.29
   7  -5 -15   73.08   20.98
  -7  -5  15   36.19   16.21
   7   5 -14   10.03   17.76
   7  -5 -14   32.20   19.07
  -7  -5  14   18.37   15.68
   7   5 -13    6.60   16.19
   7  -5 -13   11.41   18.12
  -7  -5  13   32.74   22.69
   7   5 -12   60.86   26.00
  -7   5  12   34.01   21.52
  -7  -5  12   29.24   16.02
   7  -5 -12   11.52   18.99
   7   5 -11   52.19   17.49
  -7   5  11   30.93   21.44
  -7  -5  11   25.07   23.21
   7  -5 -11   25.10   27.70
   7   5 -10   12.83   15.42
  -7   5  10   14.78   29.14
  -7  -5  10    5.88   13.98
   7  -5 -10  -19.72   15.90
   7   5  -9   52.98   16.53
  -7   5   9   67.84   20.84
  -7  -5   9   71.17   15.80
   7  -5  -9   48.08   17.25
   7   5  -8    5.00   24.07
  -7   5   8   22.76   18.42
  -7  -5   8   10.67   14.44
   7  -5  -8    1.23   15.68
   7   5  -7   23.64   15.26
  -7   5   7  -16.65   26.74
  -7  -5   7    8.90   13.95
   7  -5  -7   -4.07   22.46
   7   5  -6  234.81   19.13
  -7   5   6  243.39   21.55
  -7  -5   6  223.65   17.89
   7  -5  -6  253.27   18.42
   7   5  -5   32.65   24.30
  -7   5   5   48.97   17.81
  -7  -5   5   61.59   13.95
   7  -5  -5   63.50   14.98
   7   5  -4   91.67   16.22
  -7   5   4   41.90   26.64
   7  -5  -4   67.15   14.45
  -7  -5   4   80.49   21.43
   7   5  -3  124.66   16.72
  -7   5   3  123.47   17.44
   7  -5  -3  124.28   14.73
  -7  -5   3   91.05   15.06
   7   5  -2   42.34   15.75
  -7   5   2   77.89   16.30
   7  -5  -2   57.21   13.31
  -7  -5   2   77.00   14.02
   7   5  -1   15.16   13.83
  -7   5   1   -6.00   21.86
   7  -5  -1    6.63   11.55
  -7  -5   1   11.49   12.99
   7   5   0   18.85   13.84
  -7   5   0   -3.46   13.17
   7  -5   0   -3.60   11.13
  -7  -5   0    8.49   12.34
   7   5   1  157.28   16.75
  -7   5  -1  134.24   16.15
   7  -5   1  126.58   13.15
  -7  -5  -1  128.62   14.80
  -7   5  -2   78.76   22.53
   7   5   2  105.97   16.19
  -7  -5  -2   80.86   18.87
  -7  -5  -2   99.26   14.64
   7  -5   2   95.09   12.52
  -7   5  -3  164.34   15.28
   7   5   3  191.87   26.26
  -7  -5  -3  173.76   20.09
  -7  -5  -3  190.69   15.29
   7  -5   3  183.26   13.29
  -7   5  -4  230.29   16.32
   7   5   4  258.00   19.13
  -7  -5  -4  244.40   33.26
  -7  -5  -4  228.12   16.51
   7  -5   4  288.76   20.10
  -7   5  -5    9.86   12.30
   7   5   5    0.20   23.67
  -7  -5  -5   -0.31   17.94
  -7  -5  -5   22.80   12.51
   7  -5   5    7.04    9.85
  -7   5  -6  -26.25   17.63
   7   5   6    0.98   14.50
  -7  -5  -6    5.75   26.73
  -7  -5  -6   -3.29   12.54
   7  -5   6   -0.33    9.17
  -7   5  -7   99.00   12.94
   7   5   7  102.69   17.58
  -7  -5  -7   75.11   20.87
  -7  -5  -7   95.58   13.93
   7  -5   7  110.71   11.11
  -7   5  -8   20.55   11.97
   7   5   8   18.88   24.30
  -7  -5  -8   28.64   19.15
  -7  -5  -8   18.64   19.45
   7  -5   8   25.48    9.77
  -7   5  -9   12.81   11.73
   7   5   9   42.57   16.18
  -7  -5  -9   -6.88   19.44
  -7  -5  -9   36.88   19.75
   7  -5   9   10.76   13.97
  -7   5 -10   40.37   11.70
   7   5  10   15.01   17.11
  -7  -5 -10   37.70   20.61
  -7  -5 -10   50.71   13.71
   7  -5  10   45.69   14.56
  -7   5 -11    4.95   10.41
   7   5  11    0.10   15.78
  -7  -5 -11   23.25   19.97
  -7  -5 -11   10.37   12.43
   7  -5  11   -1.67    8.20
  -7   5 -12   89.70   16.87
   7   5  12   59.86   18.93
  -7  -5 -12   92.40   22.67
  -7  -5 -12   90.75   14.59
   7  -5  12   57.30    9.58
  -7   5 -13    7.41   14.74
   7   5  13   32.45   17.04
  -7  -5 -13    6.39   20.26
  -7  -5 -13    4.15   13.14
   7  -5  13   12.25    7.21
   7   6 -13   -6.20   19.60
  -7  -6  13   12.30   17.02
   7   6 -12   33.37   20.22
  -7   6  12  -10.97   26.10
  -7  -6  12   17.96   17.67
   7  -6 -12   43.50   20.84
   7   6 -11    8.56   18.53
  -7   6  11   33.36   23.27
  -7  -6  11  -12.28   16.05
   7  -6 -11  -14.18   18.36
   7   6 -10   -1.01   29.39
  -7   6  10   14.60   22.86
  -7  -6  10   14.10   16.75
   7  -6 -10   -6.04   17.95
   7   6  -9   48.37   20.49
  -7   6   9   68.02   24.31
  -7  -6   9   42.90   27.57
   7  -6  -9   32.68   29.80
   7   6  -8  226.85   24.30
  -7   6   8  217.91   27.09
   7  -6  -8  246.15   22.19
  -7  -6   8  177.63   21.12
   7   6  -7  -13.04   19.27
  -7   6   7   24.94   22.02
  -7  -6   7   58.02   17.48
   7  -6  -7   11.94   18.10
   7   6  -6  181.58   22.58
  -7   6   6  149.76   24.14
   7  -6  -6  233.39   30.85
  -7  -6   6  154.33   20.08
   7   6  -5   10.76   18.26
  -7   6   5   -2.75   19.65
   7  -6  -5   -2.61   15.19
  -7  -6   5    4.91   15.84
   7   6  -4   15.52   17.87
  -7   6   4   10.79   28.57
   7  -6  -4  -13.14   15.56
  -7  -6   4   21.40   24.39
   7   6  -3    6.48   18.16
  -7   6   3   13.08   19.16
   7  -6  -3    4.68   23.70
  -7  -6   3   17.89   16.03
   7   6  -2   21.18   18.45
  -7   6   2   53.20   18.84
   7  -6  -2   11.24   15.71
  -7  -6   2   26.30   16.51
   7   6  -1   -9.37   26.80
  -7   6   1    6.27   27.03
   7  -6  -1   17.80   21.10
  -7  -6   1  -21.74   22.25
   7   6   0   48.80   18.49
  -7   6   0    9.63   18.01
   7  -6   0   38.09   15.18
  -7  -6   0   37.88   16.29
   7   6   1   -0.33   16.79
  -7   6  -1    3.79   16.40
   7  -6   1   -4.98   20.55
  -7  -6  -1   14.65   15.06
  -7   6  -2   23.88   16.55
   7   6   2  -20.50   18.32
  -7  -6  -2   23.17   20.92
  -7  -6  -2    3.26   15.81
   7  -6   2   20.37   13.59
  -7   6  -3    9.51   25.77
   7   6   3   21.44   18.93
  -7  -6  -3   40.60   20.98
  -7  -6  -3   26.41   15.63
   7  -6   3   18.05   19.68
  -7   6  -4   70.63   17.10
   7   6   4   55.69   20.43
  -7  -6  -4  125.74   34.15
  -7  -6  -4   76.72   17.46
   7  -6   4   61.05   13.93
  -7   6  -5   -6.74   14.82
   7   6   5   40.12   17.52
  -7  -6  -5  -12.12   21.01
  -7  -6  -5  -19.68   14.76
   7  -6   5    6.72   11.85
  -7   6  -6   40.89   16.07
   7   6   6   51.45   20.88
  -7  -6  -6   75.15   23.34
  -7  -6  -6   72.07   16.67
   7  -6   6   39.96   20.29
  -7   6  -7   -4.14   14.66
   7   6   7   -0.70   18.85
  -7  -6  -7   11.02   21.37
  -7  -6  -7  -32.32   23.87
   7  -6   7   -0.49   11.40
  -7   6  -8    6.26   14.49
   7   6   8   -7.90   19.07
  -7  -6  -8  -18.70   21.36
  -7  -6  -8   -7.02   15.31
   7  -6   8  -11.48   11.11
   8   0 -25   -0.40   14.27
   8   0 -25    0.97   20.39
   8   0 -24    0.67   14.42
   8   0 -24   21.75   20.61
   8   0 -23   -0.03   12.89
   8   0 -22  103.96   15.46
   8   0 -21   -5.60   19.91
   8   0 -20  189.44   15.50
   8   0 -19   -7.86   11.89
   8   0 -18   25.75   11.84
   8   0 -17    2.18   10.44
   8   0 -16  261.35   14.53
   8   0 -15   -5.27   15.02
   8   0 -14   13.16    9.43
   8   0 -13   17.16    8.95
   8   0 -12    9.93    8.77
   8   0 -11    0.27    7.31
   8   0 -10  461.01   12.95
   8   0  -9   12.69    7.05
   8   0  -8 1731.90   25.21
  -8   0   8 1848.56   19.71
   8   0  -7    0.57    5.93
  -8   0   7   -3.61    3.20
   8   0  -6 1227.02   14.78
   8   0  -6 1251.55   22.16
  -8   0   6 1224.08   17.53
   8   0  -5    7.83    5.42
   8   0  -5    2.29    5.06
  -8   0   5    1.78    4.58
   8   0  -4  928.01   15.72
   8   0  -4  928.19   13.66
  -8   0   4  920.65   14.60
  -8   0   4  903.80   14.59
   8   0  -3    3.42    4.84
   8   0  -3    0.13    5.82
  -8   0   3    1.79    5.99
  -8   0   3    3.34    4.74
   8   0  -2  376.51   10.09
   8   0  -2  390.90    7.55
  -8   0   2  372.98   10.84
  -8   0   2  366.32    8.07
   8   0  -1   -5.93    6.93
   8   0  -1    1.96    2.93
  -8   0   1    4.64    7.08
  -8   0   1    6.64    3.71
   8   0   0  380.45    6.57
  -8   0   0  367.91   17.07
   8   0   1    6.50    8.17
   8   0   1    2.54    3.67
  -8   0  -1   -3.27    7.72
   8   0   2   48.99    9.39
   8   0   2   34.03    2.18
  -8   0  -2   27.36    9.13
   8   0   3    7.67    8.54
   8   0   3   -0.59    1.91
  -8   0  -3   -0.14    8.35
   8   0   4  423.18   15.29
   8   0   4  403.41    4.28
  -8   0  -4  414.45   14.66
   8   0   5  -11.01   10.06
  -8   0  -5    1.91    9.58
   8   0   6  650.50   19.40
  -8   0  -6  683.29   18.84
   8   0   7    6.84   10.75
  -8   0  -7  -19.27   10.90
   8   0   8  201.17   15.42
  -8   0  -8  237.55   15.11
   8   0   9   -5.58   12.54
  -8   0  -9   -5.39   11.62
   8   0  10 1032.27   27.40
   8   0  11    1.92   12.99
   8   0  12   22.55   22.45
   8   0  13   15.57   14.84
   8   0  14   20.36   15.32
   8   0  15    9.28   15.82
   8   0  16   12.15   16.31
   8   0  17  -14.19   26.36
   8   0  18    9.86   18.51
   8   0  19   20.21   18.55
   8   0  20    5.00   19.06
   8   1 -25  -11.04   14.60
   8  -1 -25   12.64   15.11
   8  -1 -25    8.13   21.16
   8   1 -24   -5.12   15.08
   8  -1 -24  -22.51   15.63
   8  -1 -24   62.46   31.96
   8   1 -23   62.68   15.81
   8  -1 -23  100.76   16.97
   8  -1 -23   66.31   22.92
   8   1 -22   99.94   15.86
   8  -1 -22   95.92   16.66
   8  -1 -22  106.75   22.39
   8   1 -21   75.59   22.18
   8  -1 -21   70.60   22.46
   8  -1 -21   63.67   20.62
   8   1 -20   40.50   19.45
   8  -1 -20   10.41   13.61
   8  -1 -20   19.05   17.33
   8   1 -19  125.31   14.96
   8  -1 -19  161.33   14.98
   8  -1 -19  186.65   32.09
   8   1 -18   -4.23   11.52
   8  -1 -18    8.22   11.70
   8  -1 -18   39.67   17.28
  -8  -1  18    9.14    2.15
   8   1 -17  383.37   16.44
   8  -1 -17  353.94   24.25
   8  -1 -17  376.84   23.14
   8   1 -16  -12.22    9.90
   8  -1 -16    4.80   10.57
   8  -1 -16   -7.46   15.23
  -8  -1  16    2.69    3.56
  -8  -1  16   -2.37   10.24
   8   1 -15   35.16   10.51
   8  -1 -15   35.61   11.11
   8  -1 -15   46.10   15.14
  -8  -1  15   39.82   10.73
   8   1 -14   21.90   10.36
   8  -1 -14   35.38   10.23
   8  -1 -14   33.82   15.53
  -8  -1  14   63.45   10.58
   8   1 -13  114.31   10.67
   8  -1 -13  110.93   10.84
   8  -1 -13  133.27   15.99
  -8  -1  13  100.81    4.06
  -8  -1  13  100.85   11.44
   8   1 -12   35.66    8.88
   8  -1 -12   45.31   14.35
   8  -1 -12   27.72   13.15
  -8  -1  12   39.79    3.39
  -8  -1  12   37.06    9.41
   8   1 -11   30.33    8.85
   8  -1 -11    3.83    8.36
   8  -1 -11   18.84   12.63
  -8  -1  11   19.46    5.58
  -8  -1  11    8.01   13.39
   8   1 -10  388.12   13.03
   8  -1 -10  376.67   12.54
   8  -1 -10  348.32   16.42
  -8  -1  10  378.88    7.53
  -8  -1  10  398.65   13.29
   8   1  -9   27.02   11.68
   8  -1  -9   30.74    7.56
   8  -1  -9   28.87   10.76
  -8  -1   9   20.49    6.64
  -8  -1   9   17.08    8.01
   8   1  -8   50.50    8.10
   8  -1  -8   61.35    7.76
   8  -1  -8   53.19    4.52
   8  -1  -8   64.29   10.97
  -8  -1   8   57.12    5.05
  -8  -1   8   56.71   11.96
   8   1  -7   21.98    6.77
   8  -1  -7   18.29    6.72
   8  -1  -7   16.62    5.34
   8  -1  -7   24.84    9.18
  -8  -1   7    3.53    7.70
  -8  -1   7   18.18    6.86
   8   1  -6   42.47   11.26
   8  -1  -6   38.71    9.92
   8  -1  -6   60.37    6.76
   8  -1  -6   72.02    9.48
  -8  -1   6   58.49    6.18
  -8  -1   6   52.10    7.21
   8   1  -5   95.68    7.12
   8  -1  -5   83.81    8.70
   8  -1  -5   97.55    5.15
   8  -1  -5   93.02    8.30
  -8  -1   5  100.52    7.09
  -8  -1   5  102.79    7.46
   8  -1  -4  384.83    8.44
   8  -1  -4  349.52   10.23
   8  -1  -4  385.84   13.92
  -8  -1   4  364.77   10.30
  -8  -1   4  359.01    9.67
   8   1  -3  114.27    6.63
   8  -1  -3  108.38    7.13
   8  -1  -3  116.12    9.06
   8  -1  -3  107.27    6.81
  -8  -1   3   98.78    8.35
  -8  -1   3  105.42    6.56
   8   1  -2   54.04    5.40
   8  -1  -2   57.15    6.30
   8  -1  -2   50.22    9.52
   8  -1  -2   42.51    8.22
  -8  -1   2   55.11    8.04
  -8  -1   2   53.61    5.65
   8   1  -1  197.32    9.99
   8   1  -1  177.03    6.16
   8  -1  -1  178.70    5.45
   8  -1  -1  182.28    8.98
   8  -1  -1  187.39    6.60
  -8  -1   1  181.19   10.12
  -8  -1   1  155.66    9.18
   8   1   0  369.00   12.12
   8   1   0  351.90    7.58
   8  -1   0  326.79    6.63
   8  -1   0  330.38   11.60
   8  -1   0  345.20    7.46
  -8  -1   0  338.43   17.74
  -8  -1   0  332.58    7.67
   8   1   1  114.19   10.36
   8   1   1  132.07    5.36
   8  -1   1  132.78    5.65
   8  -1   1  142.99   15.20
   8  -1   1  127.85    4.51
  -8  -1  -1  115.54   10.37
  -8  -1  -1  130.74    7.42
   8   1   2  249.33   12.32
   8   1   2  256.59    6.18
   8  -1   2  259.25   17.77
   8  -1   2  257.11    4.82
  -8  -1  -2  235.67   12.81
   8   1   3  218.49   18.09
   8  -1   3  221.89   12.36
  -8  -1  -3  201.55   12.53
  -8  -1  -3  198.17    6.86
   8   1   4   10.82    9.67
   8   1   4    0.85    5.09
   8  -1   4   24.90   10.04
  -8  -1  -4   11.44    9.96
  -8  -1  -4    3.08    2.84
   8   1   5  219.96   13.75
   8   1   5  235.89    5.64
   8  -1   5  210.52   13.96
  -8  -1  -5  213.93   14.26
  -8  -1  -5  219.60    4.86
   8   1   6   27.12   10.85
   8  -1   6   21.52   11.10
  -8  -1  -6   -3.91   11.38
   8   1   7  236.90   15.39
   8   1   7  242.21    5.75
   8  -1   7  220.06   16.26
  -8  -1  -7  249.20   14.98
  -8  -1  -7  245.97    4.70
   8   1   8   29.98   12.17
   8  -1   8    6.69   19.49
  -8  -1  -8   31.14   19.11
   8   1   9   76.83   13.63
   8  -1   9   38.66   14.54
  -8  -1  -9   60.55   14.14
   8   1  10   54.63   13.93
   8  -1  10   18.17   14.27
  -8  -1 -10   39.82   14.02
  -8  -1 -10   32.05    2.50
   8   1  11    5.25   13.37
   8  -1  11   20.65   14.13
  -8  -1 -11    3.50   21.07
   8   1  12  144.96   17.21
   8  -1  12  117.68   17.15
  -8  -1 -12  155.80   17.03
  -8  -1 -12  125.67    4.66
  -8  -1 -12  122.98    4.86
   8   1  13    0.88   14.38
   8  -1  13   19.94   23.38
  -8  -1 -13   14.22   14.41
  -8  -1 -13    5.16    2.05
  -8  -1 -13    4.94    2.22
   8   1  14   26.02   16.54
   8  -1  14   63.98   17.33
  -8  -1 -14   36.76   16.34
  -8  -1 -14   37.91    3.98
   8   1  15   23.02   16.31
   8  -1  15   17.23   16.44
  -8  -1 -15   19.43   15.20
  -8  -1 -15    8.32    3.36
   8   1  16  -12.60   16.76
   8  -1  16    0.37   16.74
  -8  -1 -16  -12.48   15.56
   8   1  17  -29.48   25.39
   8  -1  17   12.73   17.18
   8   1  18    2.71   17.85
   8  -1  18   26.38   18.62
   8   1  19  123.22   21.80
   8  -1  19  151.43   22.70
   8   1  20   -6.81   17.55
   8  -1  20   22.73   29.79
   8   2 -24   80.82   17.95
   8  -2 -24   60.47   17.97
   8  -2 -24   83.85   24.35
   8   2 -23    3.50   14.54
   8  -2 -23   -8.69   22.13
   8  -2 -23    1.34   20.74
   8   2 -22    5.91   14.02
   8  -2 -22   -1.78   14.13
   8  -2 -22   -8.58   19.20
   8   2 -21   14.31   14.15
   8  -2 -21   30.23   14.55
   8  -2 -21   37.32   20.90
  -8  -2  21   14.96    5.25
  -8  -2  21   20.00   14.05
   8   2 -20  -17.14   21.48
   8  -2 -20  -20.46   14.35
   8  -2 -20  -26.20   18.76
  -8  -2  20   11.28   13.58
   8  -2 -19    1.19   13.31
   8  -2 -19   11.43   17.97
  -8  -2  19   19.31   20.42
   8  -2 -18    9.52   12.95
   8  -2 -18   31.74   27.24
  -8  -2  18    8.43   12.58
   8  -2 -17   44.74   14.27
   8  -2 -17   32.45   27.53
  -8  -2  17   49.67   13.26
   8  -2 -16  180.94   14.68
   8  -2 -16  208.14   31.41
  -8  -2  16  170.48   14.54
   8   2 -15  194.60   21.76
   8  -2 -15  229.87   14.69
   8  -2 -15  220.03   30.22
  -8  -2  15  218.21   14.69
   8   2 -14   34.75   11.38
   8  -2 -14   49.21   11.48
   8  -2 -14   44.91   15.67
  -8  -2  14   51.25   17.53
   8   2 -13   66.29   11.01
   8  -2 -13   60.13   24.67
  -8  -2  13   68.90   11.70
   8   2 -12  376.53   15.57
   8  -2 -12  440.82   27.53
  -8  -2  12  434.33   15.54
   8   2 -11   10.08    9.63
   8  -2 -11   30.16   19.66
  -8  -2  11   18.12    8.98
   8   2 -10  266.00   12.71
   8  -2 -10  292.26   16.15
  -8  -2  10  300.78   13.43
   8   2  -9    8.01    8.21
   8  -2  -9   -6.41   10.54
  -8  -2   9    1.19    8.46
   8   2  -8    5.41    8.77
   8  -2  -8   34.05   11.03
  -8  -2   8   14.05    8.19
   8   2  -7  343.06   12.25
   8  -2  -7  409.41   15.15
  -8  -2   7  391.63   12.12
   8   2  -6   18.17    7.77
   8  -2  -6   11.78    9.17
  -8  -2   6   -5.76    7.00
  -8  -2   6   11.94    7.43
   8   2  -5  333.53   11.07
   8  -2  -5  349.78   12.82
  -8  -2   5  342.32   11.51
  -8  -2   5  338.36   11.21
   8   2  -4  143.17    8.95
   8  -2  -4  177.77   13.70
  -8  -2   4  145.36    9.87
  -8  -2   4  151.45    8.60
   8   2  -3  485.37   16.07
   8  -2  -3  460.43   11.78
  -8  -2   3  478.88   13.65
  -8  -2   3  474.42   11.60
   8   2  -2   14.21    6.23
   8  -2  -2    9.35    5.92
  -8  -2   2   12.81    8.24
  -8  -2   2   -0.33    6.10
   8   2  -1    5.37    6.16
   8  -2  -1   -0.29    5.14
  -8  -2   1   24.83    9.14
  -8  -2   1   11.68    5.84
   8   2   0  522.13   11.92
   8  -2   0  538.04   10.31
  -8  -2   0  545.11   15.88
  -8  -2   0  531.11   11.60
   8   2   1   17.71    6.07
   8  -2   1   14.96    4.07
  -8  -2  -1   12.60    9.65
  -8  -2  -1    3.99    5.75
   8   2   2   97.17    7.01
  -8   2  -2  106.34    6.47
   8  -2   2  130.03   11.08
   8  -2   2   94.58    4.85
  -8  -2  -2  113.67    9.62
  -8  -2  -2  101.03   11.89
   8   2   3    7.32    8.53
  -8   2  -3    8.90    4.64
   8  -2   3   -0.24    9.62
  -8  -2  -3   -2.06   10.57
  -8  -2  -3    8.27    5.01
   8  -2   3    2.10    5.24
   8   2   4   18.16    5.90
  -8   2  -4   27.60    4.36
   8  -2   4   37.24   10.52
  -8  -2  -4    0.56   17.45
  -8  -2  -4   16.81    8.17
   8  -2   4   16.40    5.25
   8   2   5  282.46    9.02
  -8   2  -5  283.93    6.44
   8  -2   5  273.90   22.26
  -8  -2  -5  282.59   15.27
  -8  -2  -5  278.52    8.18
   8  -2   5  285.36    5.44
  -8   2  -6   20.83    4.68
   8   2   6   26.81    9.33
  -8  -2  -6    0.60   12.43
  -8  -2  -6   15.37    7.69
   8  -2   6   23.11   12.11
   8   2   7   83.45    7.21
   8  -2   7   93.00   14.16
  -8  -2  -7  106.05   14.50
  -8  -2  -7   91.32    5.91
   8   2   8   35.73    9.70
  -8   2  -8   26.82    1.98
   8  -2   8   16.34   13.63
  -8  -2  -8   25.05   13.46
  -8  -2  -8   33.24    7.93
   8  -2   8   25.52    2.12
   8   2   9    6.53    6.55
   8  -2   9   21.40   21.77
  -8  -2  -9   -6.98   13.78
  -8  -2  -9   12.78    4.96
   8   2  10   21.18   12.87
   8   2  10   -2.49    6.30
   8  -2  10  -13.42   13.85
  -8  -2 -10   26.02   13.63
  -8  -2 -10   -4.74    7.04
   8   2  11   42.77   14.39
   8   2  11   11.53   10.35
   8  -2  11    2.47   15.42
  -8  -2 -11   10.65   15.00
   8   2  12  238.81   18.44
   8  -2  12  206.84   29.54
  -8  -2 -12  219.10   19.50
  -8  -2 -12  232.95    8.16
   8   2  13    1.44   15.40
   8  -2  13    3.58   16.32
  -8  -2 -13   11.98   24.03
  -8  -2 -13   17.08    5.16
   8   2  14  270.44   20.88
   8  -2  14  299.67   22.96
  -8  -2 -14  296.12   21.24
  -8  -2 -14  262.30   11.81
   8  -2  15  -24.83   18.02
  -8  -2 -15   -4.79   16.74
  -8  -2 -15   -9.21    7.83
   8  -2  16   82.54   20.96
  -8  -2 -16   61.89   19.04
  -8  -2 -16   54.56    5.66
  -8  -2 -16   68.69    6.23
   8  -2  17   88.18   22.09
  -8  -2 -17   71.25   19.66
   8  -2  18   17.18   20.55
  -8  -2 -18   12.24   28.38
   8  -2  19   10.99   21.21
  -8  -2 -19   20.77   18.59
   8   3 -23    9.64   16.06
   8  -3 -23   14.54   17.13
   8  -3 -23    3.44   22.10
  -8  -3  23   37.49   16.61
   8   3 -22   37.80   16.64
   8  -3 -22   39.06   17.18
   8  -3 -22   21.36   22.07
  -8  -3  22   33.20   25.50
   8   3 -21   41.13   15.86
   8  -3 -21   32.66   16.99
   8  -3 -21   29.80   21.77
  -8  -3  21    8.49   16.30
   8   3 -20   -0.90   14.36
   8  -3 -20    4.26   14.62
   8  -3 -20    6.79   19.26
  -8  -3  20   15.70   22.03
   8   3 -19   24.37   14.96
   8  -3 -19   20.36   14.49
   8  -3 -19   15.00   19.58
  -8  -3  19    2.28   15.09
   8   3 -18  -15.89   14.04
   8  -3 -18   -0.49   18.80
  -8  -3  18   -2.60   13.22
   8   3 -17   22.42   13.31
   8  -3 -17    2.15    3.40
   8  -3 -17    0.61   17.68
  -8  -3  17   -4.74   12.44
   8   3 -16   72.49   14.57
   8  -3 -16   50.98    4.06
   8  -3 -16   58.58   17.87
  -8  -3  16   62.46   13.97
   8   3 -15  492.68   20.09
   8  -3 -15  449.35   11.77
   8  -3 -15  513.83   24.93
  -8  -3  15  534.04   19.50
   8   3 -14  -32.70   12.14
   8  -3 -14   -0.33    6.48
   8  -3 -14   -3.12   15.76
  -8  -3  14  -11.29   11.86
   8   3 -13  465.00   19.25
   8  -3 -13  510.87   22.61
  -8  -3  13  464.68   25.23
   8   3 -12    7.43   11.37
   8  -3 -12  -19.91   13.60
  -8  -3  12    0.93   10.67
   8   3 -11    3.81   10.86
   8  -3 -11   15.03   13.02
  -8  -3  11   -4.57   16.81
   8   3 -10   -5.06   10.33
   8  -3 -10    2.05   12.94
  -8  -3  10   -2.91   10.02
   8   3  -9   50.40   10.98
   8  -3  -9   15.89   19.78
  -8  -3   9   40.90   10.52
   8   3  -8   14.47   15.22
   8  -3  -8   11.76   11.57
  -8  -3   8    6.69    9.43
   8   3  -7    6.87    9.30
   8  -3  -7   10.59   10.57
  -8  -3   7   -8.59    8.95
   8   3  -6   10.91    9.00
   8  -3  -6   17.72   15.52
  -8  -3   6   13.44    9.50
   8   3  -5   81.60   10.71
  -8   3   5   49.79   12.20
  -8  -3   5   81.97    9.95
   8  -3  -5   73.48   10.67
   8   3  -4    4.31    8.29
  -8   3   4    3.02    9.79
  -8  -3   4   -6.87    7.89
   8  -3  -4    3.81   12.74
   8   3  -3  358.73   13.44
  -8   3   3  374.14   14.76
  -8  -3   3  357.74   12.64
   8  -3  -3  369.04   13.13
   8   3  -2    6.48   13.78
  -8   3   2   25.75    9.87
   8  -3  -2   23.93    8.19
  -8  -3   2   28.23    8.41
  -8  -3   2   23.40   10.80
   8   3  -1  774.55   17.68
  -8   3   1  787.77   18.46
   8  -3  -1  792.57   20.88
  -8  -3   1  821.14   17.36
  -8  -3   1  808.36   27.52
   8   3   0   55.45    9.25
  -8   3   0   61.06    9.38
   8  -3   0   52.04   12.11
  -8  -3   0   63.76    8.45
  -8  -3   0   61.33   12.15
   8   3   1  682.47   16.73
  -8   3  -1  664.86   16.15
   8  -3   1  648.00   17.76
  -8  -3  -1  653.60   15.32
  -8  -3  -1  683.84   27.34
  -8   3  -2   52.19    8.66
   8   3   2   64.44    9.07
  -8  -3  -2   48.05   13.19
  -8  -3  -2   64.90    8.12
   8  -3   2   39.22   10.22
  -8   3  -3 1030.78   18.57
   8   3   3 1041.32   25.89
  -8  -3  -3 1050.95   25.60
  -8  -3  -3 1061.15   19.45
   8  -3   3 1052.65   17.09
  -8   3  -4   49.79    7.37
   8   3   4   43.90   13.65
  -8  -3  -4   27.02   14.14
  -8  -3  -4   40.55   11.94
   8  -3   4   40.31    5.85
  -8   3  -5  102.25    7.67
   8   3   5   96.96   14.53
  -8  -3  -5  105.40   15.74
  -8  -3  -5  122.66    8.72
   8  -3   5   97.92    9.12
  -8   3  -6    8.78    9.13
   8   3   6    0.74    8.27
  -8  -3  -6   41.00   13.63
  -8  -3  -6   -4.59   11.10
   8  -3   6   11.00    4.66
  -8   3  -7   30.95    6.14
   8   3   7   38.50    9.38
  -8  -3  -7   27.33   14.74
  -8  -3  -7   35.55    7.52
   8  -3   7   28.26    7.23
   8   3   8   -2.34    8.35
  -8   3  -8   -0.25    5.12
   8  -3   8   -9.47   14.64
  -8  -3  -8    6.83   14.50
  -8  -3  -8    2.95    6.83
   8  -3   8    5.76    4.01
   8   3   9   -3.03    8.60
  -8   3  -9    7.60    7.43
   8  -3   9   -8.40   14.79
  -8  -3  -9  -11.61   14.56
  -8  -3  -9  -14.86   10.64
   8  -3   9   -0.57    3.60
   8   3  10    1.83    9.14
  -8   3 -10   10.41    6.78
   8  -3  10   -7.41   15.13
  -8  -3 -10    2.08   23.65
  -8  -3 -10    7.93    7.55
   8  -3  10   -1.88    3.50
   8   3  11   78.02   10.82
  -8   3 -11   54.47    7.63
   8  -3  11   88.19   18.26
  -8  -3 -11   65.37   17.61
  -8  -3 -11   71.80    8.39
   8  -3  11   51.04    5.83
   8   3  12   16.39    9.76
  -8   3 -12    4.44    5.67
   8  -3  12   -7.43   17.48
  -8  -3 -12   -1.34   25.95
  -8  -3 -12   -1.09    7.23
   8  -3  12    5.50    4.23
   8   3  13  -14.12    9.77
  -8   3 -13   -2.19    4.80
   8  -3  13   20.59   17.14
  -8  -3 -13   13.07   16.54
  -8  -3 -13   18.48    7.29
   8  -3  13    4.74    2.42
   8   3  14   11.93   10.19
   8  -3  14    8.21   19.36
  -8  -3 -14  -26.11   18.15
  -8  -3 -14   16.14   12.08
   8  -3  15   86.29   22.04
  -8  -3 -15   51.51   20.28
  -8  -3 -15   62.29   13.22
   8  -3  16   -2.63   20.14
  -8  -3 -16  -11.26   18.68
  -8  -3 -16  -11.13   11.54
   8  -3  17  191.41   25.25
  -8  -3 -17  151.36   23.07
  -8  -3 -17  125.42    9.81
   8  -3  18   12.95   22.47
  -8  -3 -18   17.48   20.88
   8   4 -21   31.75   26.24
  -8  -4  21   -6.30   15.91
   8   4 -20  -24.06   25.96
   8  -4 -20   -2.74   32.77
  -8  -4  20   -5.86   24.81
   8   4 -19   35.50   17.13
   8  -4 -19   54.03   33.93
  -8  -4  19   37.86   15.83
   8   4 -18    2.71   15.78
   8  -4 -18  -17.09   30.13
  -8  -4  18    6.36   14.58
   8   4 -17   79.48   17.35
   8  -4 -17   78.99   21.28
  -8  -4  17   39.92   16.77
   8   4 -16   12.42   14.63
   8  -4 -16   -3.16    9.00
   8  -4 -16   25.13   17.67
  -8  -4  16  -14.25   13.83
   8   4 -15   67.93   16.22
   8  -4 -15   32.77    7.78
   8  -4 -15   38.42   20.12
  -8  -4  15   41.65   15.20
   8   4 -14   -1.92   14.48
   8  -4 -14   44.51   17.93
  -8  -4  14    3.76   14.00
   8   4 -13   -7.89   14.61
   8  -4 -13  -14.90   16.50
  -8  -4  13  -13.07   13.57
   8  -4 -12  226.55   20.27
  -8  -4  12  221.15   16.91
   8   4 -11    9.65   14.32
   8  -4 -11   19.12   16.08
  -8  -4  11   37.06   19.78
   8   4 -10  301.41   19.36
   8  -4 -10  359.33   29.09
  -8  -4  10  318.11   17.91
   8   4  -9   39.32   13.61
  -8   4   9   35.75   17.40
  -8  -4   9   67.62   20.49
   8  -4  -9   70.79   14.76
   8   4  -8   71.21   13.75
  -8   4   8   65.54   16.99
  -8  -4   8   41.05   12.64
   8  -4  -8   36.78   14.21
   8   4  -7   63.44   14.57
  -8   4   7   48.83   16.73
  -8  -4   7   71.04   12.75
   8  -4  -7   78.75   22.19
   8   4  -6  167.12   15.36
  -8   4   6  161.53   16.90
  -8  -4   6  158.82   13.61
   8  -4  -6  135.88   14.36
   8   4  -5  -10.16   11.44
  -8   4   5    5.91   12.68
  -8  -4   5    0.92   10.26
   8  -4  -5   -6.15   11.14
   8   4  -4   47.26   12.46
  -8   4   4   68.15   14.30
  -8  -4   4   67.68   11.83
   8  -4  -4   63.21   12.14
   8   4  -3   -8.26   11.16
  -8   4   3  -10.83   11.64
  -8  -4   3   -2.66   10.22
   8  -4  -3    8.84    9.90
   8   4  -2   82.07   12.88
  -8   4   2  115.65   13.53
  -8  -4   2   71.67   17.47
   8  -4  -2   79.23   11.35
   8   4  -1   63.88   11.96
  -8   4   1   45.52   12.35
   8  -4  -1   47.21   15.78
  -8  -4   1   51.84   10.86
  -8  -4   1   50.01   14.66
   8   4   0   22.98   17.11
  -8   4   0   17.07   11.10
   8  -4   0   13.96    9.22
  -8  -4   0   10.45   10.23
  -8  -4   0   30.43   13.69
  -8   4  -1   16.72   10.72
   8   4   1   -2.98   11.32
  -8  -4  -1   10.69   21.89
  -8  -4  -1    9.96    9.68
   8  -4   1   19.55    8.60
  -8   4  -2   51.15   10.98
   8   4   2   52.53   12.28
  -8  -4  -2   68.70   16.32
  -8  -4  -2   49.66   11.09
   8  -4   2   48.49    8.89
  -8   4  -3  -14.24    9.19
   8   4   3   -1.02   16.14
  -8  -4  -3  -13.61   14.38
  -8  -4  -3   -2.47   14.32
   8  -4   3   11.31    7.51
  -8   4  -4   14.32    9.53
   8   4   4    7.60   11.07
  -8  -4  -4    8.02   15.96
  -8  -4  -4    5.10    9.66
   8  -4   4   20.10    7.78
  -8   4  -5    0.71    8.98
   8   4   5   -4.43   11.30
  -8  -4  -5  -37.48   16.45
  -8  -4  -5    4.41    9.37
   8  -4   5   -4.75    7.15
  -8   4  -6   81.49   15.65
   8   4   6   81.36   13.27
  -8  -4  -6   81.41   19.09
  -8  -4  -6  109.68   16.35
   8  -4   6   90.55    8.27
  -8   4  -7   15.38    8.71
   8   4   7   21.78   18.75
  -8  -4  -7   64.18   16.79
  -8  -4  -7   42.68    9.81
   8  -4   7   33.22    7.08
  -8   4  -8   37.55    8.69
   8   4   8   60.24   12.87
  -8  -4  -8   13.18   27.96
  -8  -4  -8   50.56   10.38
   8  -4   8   42.80    7.46
  -8   4  -9  105.30    9.82
   8   4   9  103.28   14.10
  -8  -4  -9   82.78   20.84
  -8  -4  -9  103.10   11.35
   8  -4   9   95.30    7.83
   8   4  10   36.81   12.94
  -8   4 -10   22.39    8.19
   8  -4  10   21.26    9.53
  -8  -4 -10   27.37   28.98
  -8   4 -11    6.02    6.85
   8   4  11   -3.37   19.30
  -8  -4 -11  -11.02   17.39
  -8  -4 -11   -8.13    9.40
   8  -4  11   -2.29    5.24
   8   4  12  170.57   16.09
  -8   4 -12  136.22   12.51
   8  -4  12  181.25   23.59
  -8  -4 -12  177.91   22.79
  -8  -4 -12  174.77   12.86
   8  -4  12  144.29    7.63
   8   4  13   38.37   14.27
   8  -4  13   22.65   21.68
  -8  -4 -13  -16.06   20.72
  -8  -4 -13   34.87   10.84
   8   4  14  146.07   16.70
   8  -4  14  148.73   24.32
  -8  -4 -14  155.09   23.52
  -8  -4 -14  137.84   12.91
   8   4  15    9.49   13.55
   8  -4  15  -12.44   21.47
  -8  -4 -15   38.77   20.26
  -8  -4 -15    2.19    9.67
   8  -4  16   22.79   21.74
  -8  -4 -16   12.28   20.42
  -8  -4 -16    7.13   10.02
   8   5 -17   59.93   32.12
   8  -5 -17   86.36   23.98
  -8  -5  17   71.67   28.19
   8   5 -16    8.17   18.91
   8  -5 -16   13.84   12.18
   8  -5 -16   16.00   31.92
  -8  -5  16   -7.21   15.72
   8   5 -15   34.91   18.39
   8  -5 -15   27.70   30.71
  -8  -5  15    8.01   25.85
   8   5 -14   27.79   17.40
   8  -5 -14   17.16   18.27
  -8  -5  14  -13.53   16.05
   8   5 -13  -28.11   17.45
   8  -5 -13   33.44   18.08
  -8  -5  13   27.77   15.24
   8   5 -12   53.02   19.01
   8  -5 -12  102.18   19.92
  -8  -5  12   93.54   17.66
   8   5 -11   68.40   29.64
  -8   5  11   97.57   23.82
  -8  -5  11  107.36   17.68
   8  -5 -11   70.45   19.56
   8   5 -10  142.61   18.62
  -8   5  10  131.59   24.30
  -8  -5  10  111.68   25.85
   8  -5 -10  123.73   29.00
   8   5  -9   -2.15   16.28
  -8   5   9   23.87   19.85
  -8  -5   9   27.25   14.93
   8  -5  -9   10.45   16.48
   8   5  -8    8.61   15.40
  -8   5   8   51.81   18.43
  -8  -5   8   -2.00   14.29
   8  -5  -8    3.71   15.36
   8   5  -7   69.61   16.59
  -8   5   7   51.32   19.17
  -8  -5   7   61.27   15.82
   8  -5  -7   86.27   16.97
   8   5  -6  110.65   17.56
  -8   5   6   98.92   19.70
  -8  -5   6  118.00   15.45
   8  -5  -6  108.38   15.89
   8   5  -5  171.59   27.45
  -8   5   5  186.52   29.41
  -8  -5   5  183.73   16.83
   8  -5  -5  185.69   17.15
   8   5  -4   34.01   16.11
  -8   5   4   41.96   17.48
  -8  -5   4   54.92   14.50
   8  -5  -4   47.83   21.37
   8   5  -3   27.87   15.31
  -8   5   3   10.71   16.08
  -8  -5   3   38.03   13.31
   8  -5  -3   24.84   13.21
   8   5  -2  271.24   18.58
  -8   5   2  244.02   28.65
   8  -5  -2  227.32   23.48
  -8  -5   2  256.23   17.18
   8   5  -1   24.11   14.82
  -8   5   1   27.97   14.91
   8  -5  -1   27.75   12.15
  -8  -5   1   11.30   13.11
  -8   5   0   22.58   15.00
   8   5   0    9.74   15.10
  -8  -5   0   47.82   17.41
  -8  -5   0   35.87   19.96
   8  -5   0   34.40   12.11
  -8   5  -1  164.95   16.51
   8   5   1  182.53   17.58
  -8  -5  -1  145.89   20.38
  -8  -5  -1  145.74   15.58
   8  -5   1  174.15   13.80
  -8   5  -2   95.28   22.39
   8   5   2   86.04   16.25
  -8  -5  -2  107.09   30.17
  -8  -5  -2   86.66   14.13
   8  -5   2   88.63   12.33
  -8   5  -3   68.71   14.39
   8   5   3   68.68   15.89
  -8  -5  -3   85.87   20.86
  -8  -5  -3   66.76   21.13
   8  -5   3   82.51   11.43
  -8   5  -4  130.02   14.90
   8   5   4  125.49   17.76
  -8  -5  -4  165.60   21.14
  -8  -5  -4  135.86   14.55
   8  -5   4  123.01   18.13
  -8   5  -5   44.83   13.13
   8   5   5   51.48   24.02
  -8  -5  -5   50.07   19.44
  -8  -5  -5   74.95   13.44
   8  -5   5   46.45   10.45
  -8   5  -6   38.64   19.33
   8   5   6   42.66   15.48
  -8  -5  -6   18.54   19.67
  -8  -5  -6   10.47   12.35
   8  -5   6   31.01    9.93
  -8   5  -7  201.01   14.76
   8   5   7  206.46   19.21
  -8  -5  -7  213.71   36.02
  -8  -5  -7  199.27   22.38
   8  -5   7  185.67   12.37
  -8   5  -8   38.87   11.98
   8   5   8   40.96   16.30
  -8  -5  -8   56.39   21.19
  -8  -5  -8   36.74   12.79
   8  -5   8   43.32    9.39
  -8   5  -9   27.02   11.74
   8   5   9   48.40   16.88
  -8  -5  -9   76.16   21.91
  -8  -5  -9   41.51   13.14
   8  -5   9   42.29    9.30
  -8   5 -10    6.88   10.01
   8   5  10   14.05   15.39
  -8  -5 -10   -8.29   20.26
  -8  -5 -10   12.33   12.19
   8  -5  10   -1.59    7.65
  -8   5 -11    5.12    9.12
   8   5  11    5.04   15.37
  -8  -5 -11   39.87   20.07
  -8  -5 -11   -6.32   11.92
   8  -5  11   -8.32    6.74
   8   5  12   45.75   17.79
  -8  -5 -12   45.56   22.66
  -8  -5 -12   51.44   13.22
   8   6 -12   33.00   20.44
  -8   6  12   12.44   24.98
  -8  -6  12   37.55   18.35
   8  -6 -12    3.81   20.06
   8   6 -11   17.54   19.53
  -8   6  11    1.47   25.53
  -8  -6  11   36.98   27.32
   8  -6 -11   12.81   20.06
   8   6 -10   -8.34   31.85
  -8   6  10   22.58   24.53
  -8  -6  10   15.25   17.66
   8   6  -9   12.57   19.98
  -8   6   9    5.82   33.97
  -8  -6   9  -25.51   16.94
   8  -6  -9    1.22   17.74
   8   6  -8  226.41   24.53
  -8   6   8  182.32   26.97
  -8  -6   8  183.37   20.67
   8  -6  -8  212.29   22.13
   8   6  -7   -2.23   19.53
  -8   6   7   16.59   20.72
  -8  -6   7   -2.94   16.73
   8  -6  -7  -23.79   16.22
   8   6  -6   46.71   31.32
  -8   6   6   68.22   33.30
   8  -6  -6   47.42   17.59
  -8  -6   6   20.16   17.84
   8   6  -5   32.90   18.56
  -8   6   5   16.18   20.93
   8  -6  -5    6.57   16.52
  -8  -6   5   18.99   16.21
   8   6  -4   21.74   18.93
  -8   6   4   39.41   20.56
   8  -6  -4    7.71   16.56
  -8  -6   4   40.68   16.78
   8   6  -3   42.46   18.92
  -8   6   3   21.77   19.30
   8  -6  -3   14.87   24.72
  -8  -6   3   14.47   17.09
   8   6  -2  111.89   21.13
  -8   6   2   77.72   32.27
   8  -6  -2  121.67   16.85
  -8  -6   2  114.58   18.19
   8   6  -1   14.69   18.01
  -8   6   1    6.98   17.21
   8  -6  -1   -1.23   14.46
  -8  -6   1   10.69   15.32
   8   6   0  -19.87   17.27
  -8   6   0   31.18   16.83
   8  -6   0    0.79   13.74
  -8  -6   0   -2.07   15.40
  -8   6  -1  -12.65   16.16
   8   6   1    1.87   17.12
  -8  -6  -1   11.07   19.87
  -8  -6  -1   -4.76   23.10
   8  -6   1   23.25   20.64
  -8   6  -2   42.49   26.29
   8   6   2    1.13   18.85
  -8  -6  -2    5.99   21.07
  -8  -6  -2   16.03   15.64
   8  -6   2   21.42   13.42
  -8   6  -3   -1.92   15.43
   8   6   3    1.19   17.30
  -8  -6  -3   18.26   20.42
  -8  -6  -3   -8.32   14.86
   8  -6   3   -5.96   18.77
  -8   6  -4  102.21   18.07
   8   6   4  109.53   20.68
  -8  -6  -4   92.89   24.65
  -8  -6  -4   82.53   17.81
   8  -6   4   97.12   14.61
  -8   6  -5   22.20   15.48
   8   6   5   -2.32   18.40
  -8  -6  -5   23.13   21.92
  -8  -6  -5  -32.42   24.09
   8  -6   5   19.75   12.00
  -8   6  -6    8.92   15.30
   8   6   6  -21.13   18.66
  -8  -6  -6  -52.26   22.53
  -8  -6  -6   -9.93   15.54
   8  -6   6  -11.15   18.35
  -8   6  -7   12.50   14.51
   8   6   7    5.00   17.93
  -8  -6  -7   -9.96   21.17
  -8  -6  -7  -14.92   14.40
   8  -6   7   -7.67   11.29
   9   0 -25   10.20   15.47
   9   0 -25   -1.84   22.61
   9   0 -24   13.01   15.09
   9   0 -24  -15.87   21.31
   9   0 -23  -15.30   14.95
   9   0 -22  294.85   20.24
   9   0 -21   -3.65   13.45
   9   0 -20  152.56   24.09
   9   0 -19   -5.46   12.45
   9   0 -18   13.96   12.56
   9   0 -17    4.93   10.94
   9   0 -16   75.80   12.53
   9   0 -15    1.83   10.03
   9   0 -14   87.06   11.14
   9   0 -13    8.52   14.59
   9   0 -12  171.53   16.24
   9   0 -11   26.19   13.02
   9   0 -10  135.95   14.33
   9   0  -9   15.74   11.13
   9   0  -8  629.07   13.98
  -9   0   8  633.32    9.24
   9   0  -7    3.87    5.97
  -9   0   7   -1.27    3.64
   9   0  -6  843.41   14.24
   9   0  -6  867.69   14.98
  -9   0   6  833.93   13.02
   9   0  -5    1.62    6.27
   9   0  -5   -0.17    4.68
  -9   0   5    0.72    4.76
   9   0  -4 2712.27   34.77
   9   0  -4 2736.42   31.94
  -9   0   4 2672.39   35.58
   9   0  -3    0.37    5.32
   9   0  -3    1.13    3.67
  -9   0   3   -2.98    9.11
   9   0  -2  964.00   20.69
   9   0  -2  946.49   13.02
  -9   0   2  926.13   16.92
   9   0  -1    8.56    7.21
   9   0  -1    1.91    4.88
  -9   0   1    3.09    7.23
   9   0   0   39.36    8.75
   9   0   0   41.47    3.32
  -9   0   0   45.45    8.54
   9   0   1   -4.14    8.13
   9   0   1    0.37    2.35
  -9   0  -1    5.22    7.99
   9   0   2   90.91   16.74
  -9   0  -2   94.73   10.19
   9   0   3    5.56    9.48
   9   0   3    3.02    2.18
  -9   0  -3  -10.54    9.32
   9   0   4   35.27   11.07
  -9   0  -4   32.88   10.52
   9   0   5    7.60   10.38
  -9   0  -5  -11.47   10.22
   9   0   6   62.83   12.35
  -9   0  -6   19.15   11.58
   9   0   7   34.78   12.25
  -9   0  -7   -6.90   11.62
   9   0   8   89.98   15.06
  -9   0  -8   96.93   14.21
   9   0   9   35.73   21.37
   9   0  10  466.71   30.74
   9   0  11    1.42   13.89
   9   0  12   24.44   15.66
   9   0  13    4.05   15.72
   9   0  14  105.05   18.17
   9   0  15    1.96   16.46
   9   0  16  104.97   31.36
   9   0  17   13.23   18.54
   9   0  18   44.44   20.31
   9   0  19   20.34   19.88
   9   1 -25   19.32   16.18
   9  -1 -25   33.78   16.55
   9  -1 -25   12.28   23.72
   9   1 -24   81.07   17.47
   9  -1 -24   74.60   26.92
   9  -1 -24  134.67   38.55
   9   1 -23   -6.27   14.84
   9  -1 -23   20.12   15.00
   9  -1 -23   -7.12   21.14
   9   1 -22  110.84   16.78
   9  -1 -22   95.25   16.61
   9  -1 -22  122.56   23.11
   9   1 -21    5.09   21.45
   9  -1 -21   -2.02   14.11
   9  -1 -21   30.87   19.83
   9   1 -20   17.44   20.57
   9  -1 -20   37.40   21.61
   9  -1 -20   25.53   19.61
   9   1 -19  226.74   17.21
   9  -1 -19  244.85   16.83
   9  -1 -19  233.62   35.08
   9   1 -18   -6.58   11.99
   9  -1 -18   19.96   12.54
   9  -1 -18   30.43   17.94
   9   1 -17  226.19   15.53
   9  -1 -17  243.47   15.80
   9  -1 -17  284.32   22.59
   9   1 -16   22.95   11.03
   9  -1 -16    4.37   11.02
   9  -1 -16    1.61   15.78
  -9  -1  16    9.94    1.78
  -9  -1  16   12.36    1.78
  -9  -1  16   22.92   10.92
   9   1 -15  170.21   13.23
   9  -1 -15  170.77   19.91
   9  -1 -15  138.82   19.27
  -9  -1  15  138.05    4.99
  -9  -1  15  153.37   13.95
   9   1 -14  213.94   13.66
   9  -1 -14  227.47   13.98
   9  -1 -14  216.46   19.08
  -9  -1  14  201.38    6.27
  -9  -1  14  205.82   13.90
   9   1 -13  543.88   16.82
   9  -1 -13  546.93   16.68
   9  -1 -13  541.54   21.55
  -9  -1  13  538.37   10.27
  -9  -1  13  578.86   23.76
   9   1 -12   11.51    9.40
   9  -1 -12   -3.96    9.17
   9  -1 -12   21.73   12.61
  -9  -1  12    6.06    5.45
  -9  -1  12   24.12    9.27
   9   1 -11  118.83   11.13
   9  -1 -11  138.33   10.82
  -9  -1  11  144.49    5.23
  -9  -1  11  141.65   10.66
   9   1 -10  172.43   15.22
   9  -1 -10  182.23   10.51
  -9  -1  10  167.34    6.01
  -9  -1  10  169.16   15.70
   9   1  -9  122.31    9.14
   9  -1  -9  100.66   13.86
   9  -1  -9  116.32    3.61
   9  -1  -9  113.50   13.14
  -9  -1   9  127.43    6.01
  -9  -1   9  123.51    9.24
   9   1  -8   31.41    8.05
   9  -1  -8   41.57    7.46
   9  -1  -8   35.08    5.33
   9  -1  -8   31.69   10.67
  -9  -1   8   27.50    7.98
  -9  -1   8   41.43    7.82
   9   1  -7   57.39    8.10
   9  -1  -7   65.12    7.40
   9  -1  -7   56.65    4.63
   9  -1  -7   72.71   10.37
  -9  -1   7   66.43    6.09
  -9  -1   7   56.70   11.72
   9   1  -6    2.21    6.30
   9  -1  -6   -6.75    5.34
   9  -1  -6   -2.82    6.22
   9  -1  -6   11.59    7.97
  -9  -1   6    3.67    5.69
  -9  -1   6   19.37    6.27
   9   1  -5  136.60    7.76
   9  -1  -5  141.83    6.26
   9  -1  -5  133.16    6.08
   9  -1  -5  132.58    8.75
  -9  -1   5  124.20    7.68
   9   1  -4    6.59    5.77
   9  -1  -4    0.70    4.24
   9  -1  -4    2.36    4.83
   9  -1  -4    8.27    9.51
  -9  -1   4    5.56    6.69
  -9  -1   4    9.97    8.79
   9   1  -3   22.44    5.25
   9  -1  -3   21.15    4.12
   9  -1  -3    8.12    8.59
   9  -1  -3   22.28    5.75
  -9  -1   3   13.16    7.68
  -9  -1   3   19.30    5.81
   9   1  -2  126.97    6.07
   9  -1  -2  117.30    7.48
   9  -1  -2  127.80    8.05
   9  -1  -2  134.48    9.52
  -9  -1   2  149.08   14.45
  -9  -1   2  132.16    6.70
   9   1  -1   11.59    8.02
   9   1  -1   10.72    4.18
   9  -1  -1    9.89    3.67
   9  -1  -1   -3.67    7.23
   9  -1  -1   10.15    4.71
  -9  -1   1   21.98    8.24
  -9  -1   1    8.95    4.64
   9   1   0   23.19   13.88
   9   1   0   21.83    4.14
   9  -1   0   26.07    3.66
   9  -1   0   30.57    8.74
   9  -1   0   29.16    4.36
  -9  -1   0   19.65    8.70
  -9  -1   0   22.76    4.34
   9   1   1   35.41    9.78
   9   1   1   39.93    6.36
   9  -1   1   21.80    3.13
   9  -1   1   19.57    9.36
   9  -1   1   29.72    5.66
  -9  -1  -1   23.59   14.92
  -9  -1  -1   25.95    4.22
   9   1   2  127.85   11.65
   9  -1   2  138.81   11.50
   9  -1   2  131.66    3.48
   9  -1   2  125.39    5.48
  -9  -1  -2  152.84   12.05
  -9  -1  -2  135.22    5.02
   9   1   3   53.14   17.11
   9  -1   3   72.93   11.03
  -9  -1  -3   52.32   11.62
   9   1   4   -1.70   10.05
   9   1   4    0.35    3.13
   9  -1   4   -0.95   10.16
  -9  -1  -4   11.88   16.10
  -9  -1  -4   -4.44    4.50
   9   1   5  430.73   16.67
   9   1   5  443.15    9.40
   9  -1   5  439.16   24.55
  -9  -1  -5  425.65   17.39
  -9  -1  -5  425.22    6.85
   9   1   6   63.18   12.67
   9   1   6   67.38    3.74
   9  -1   6   71.07   13.34
  -9  -1  -6   69.69   13.46
  -9  -1  -6   67.02    3.12
   9   1   7  656.87   21.26
   9   1   7  649.72    9.23
   9  -1   7  660.56   21.94
  -9  -1  -7  656.96   30.37
  -9  -1  -7  635.08    9.19
   9   1   8  106.11   15.38
   9   1   8  100.16    5.29
   9  -1   8  102.20   16.04
  -9  -1  -8  100.97   14.83
  -9  -1  -8   99.49    2.86
   9   1   9  186.70   16.69
   9  -1   9  183.96   17.57
  -9  -1  -9  178.99   17.03
  -9  -1  -9  172.88    3.40
   9   1  10  202.54   17.52
   9  -1  10  194.19   18.60
  -9  -1 -10  185.72   25.68
   9   1  11  264.98   19.47
   9  -1  11  250.83   29.09
  -9  -1 -11  256.73   19.57
   9   1  12  106.93   17.51
   9  -1  12  109.42   18.69
  -9  -1 -12  112.72   17.20
   9   1  13   22.92   16.09
   9  -1  13   16.75   17.05
  -9  -1 -13   33.02   25.25
   9   1  14   -7.50   16.40
   9  -1  14   20.72   17.53
  -9  -1 -14   24.63   16.23
   9   1  15  -18.30   17.21
   9  -1  15  -22.94   27.92
  -9  -1 -15   14.96   16.10
   9   1  16   40.23   27.70
   9  -1  16    8.62   19.11
   9   1  17   24.11   18.61
   9  -1  17    7.83   19.55
   9   1  18   -1.80   18.07
   9  -1  18   -9.17   19.81
   9   1  19   43.07   20.66
   9  -1  19   -1.64   34.18
   9   2 -24  158.09   20.52
   9  -2 -24  175.21   20.12
   9  -2 -24  161.03   27.88
   9   2 -23   -5.72   15.90
   9  -2 -23   25.05   16.16
   9  -2 -23   11.34   22.44
   9   2 -22   50.16   16.38
   9  -2 -22   66.15   25.51
   9  -2 -22   71.83   22.81
   9   2 -21   57.72   24.27
   9  -2 -21   28.16   15.50
   9  -2 -21   29.76   22.53
  -9  -2  21   32.79   14.86
   9   2 -20   45.12   22.30
   9  -2 -20   13.85   14.76
   9  -2 -20   16.11   20.71
  -9  -2  20   15.29    4.87
  -9  -2  20   20.80   14.48
   9  -2 -19   16.63   21.54
   9  -2 -19    3.79   29.05
  -9  -2  19    4.60   12.95
   9  -2 -18   49.79   14.61
   9  -2 -18   74.61   30.20
  -9  -2  18   36.53   14.31
   9  -2 -17  167.33   15.69
   9  -2 -17  208.59   21.92
  -9  -2  17  184.42   15.84
   9   2 -16   17.48   20.00
   9  -2 -16   40.22   13.78
   9  -2 -16   51.80   18.73
  -9  -2  16   29.96   19.78
   9   2 -15   93.96   19.68
   9  -2 -15  100.01   20.37
   9  -2 -15  104.44   18.91
  -9  -2  15  118.64   13.63
   9   2 -14    2.86   11.13
   9  -2 -14   23.38   10.70
   9  -2 -14    9.13   16.03
  -9  -2  14    2.47   11.52
   9   2 -13   35.43   12.03
   9  -2 -13   42.40   10.87
   9  -2 -13   35.41   15.65
  -9  -2  13   61.24   11.57
   9   2 -12   25.61   10.34
   9  -2 -12   17.52    9.82
   9  -2 -12   28.17   14.85
  -9  -2  12   29.15   10.42
   9   2 -11   66.71   10.79
   9  -2 -11   54.81    5.07
   9  -2 -11   58.80   21.71
  -9  -2  11   52.46   16.76
   9   2 -10   28.45    9.60
   9  -2 -10   24.18    5.61
   9  -2 -10   32.78   19.51
  -9  -2  10   30.85    9.81
   9   2  -9  135.77   10.91
   9  -2  -9  115.66    5.33
   9  -2  -9  126.88   13.33
  -9  -2   9  127.42    8.34
  -9  -2   9  128.85   11.02
   9   2  -8   92.07    9.57
   9  -2  -8   71.54    5.52
   9  -2  -8   70.38   12.26
  -9  -2   8   79.59    7.88
  -9  -2   8   69.56    9.50
   9   2  -7  406.94   13.16
   9  -2  -7  405.47    9.43
   9  -2  -7  416.07   15.79
  -9  -2   7  417.73   16.38
  -9  -2   7  416.79   13.12
   9   2  -6  332.81   11.98
   9  -2  -6  320.34    8.59
   9  -2  -6  324.13   19.18
  -9  -2   6  338.05   11.95
  -9  -2   6  334.22   11.77
   9   2  -5   15.00    7.59
   9  -2  -5   15.27    5.11
   9  -2  -5   -2.51    8.45
  -9  -2   5   28.92    7.89
  -9  -2   5   -1.26    7.32
   9   2  -4  394.36   12.16
   9  -2  -4  386.96   10.32
   9  -2  -4  432.10   16.99
  -9  -2   4  400.38   13.02
  -9  -2   4  407.10   15.59
   9   2  -3  104.95   12.31
   9  -2  -3  108.12    7.55
   9  -2  -3   97.34    7.86
  -9  -2   3  100.04   10.56
  -9  -2   3  112.33    8.30
   9   2  -2  278.61    9.89
   9  -2  -2  266.56   10.31
   9  -2  -2  306.22    9.51
  -9  -2   2  302.46   13.14
  -9  -2   2  280.11   13.52
   9   2  -1   36.05    7.16
   9  -2  -1   34.88    8.69
   9  -2  -1   46.63    8.59
  -9  -2   1   33.25   10.50
  -9  -2   1   42.27    6.49
   9   2   0 1191.96   19.54
   9  -2   0 1200.64   23.29
   9  -2   0 1132.13   16.75
  -9  -2   0 1236.85   30.33
  -9  -2   0 1182.10   18.47
   9   2   1  403.32   10.72
   9  -2   1  363.10   14.19
   9  -2   1  413.30    8.42
  -9  -2  -1  404.69   16.05
  -9  -2  -1  386.62   10.26
   9   2   2   79.22    6.89
   9  -2   2   82.29   17.41
   9  -2   2   84.27    6.85
  -9  -2  -2   61.88   12.24
  -9  -2  -2   77.52    6.44
   9   2   3    1.87    8.56
   9  -2   3  -18.53   10.20
   9  -2   3    2.62    2.92
  -9  -2  -3   -0.37   10.80
  -9  -2  -3   -6.64    4.90
   9   2   4   36.94    6.33
   9  -2   4   37.97    4.97
   9  -2   4   41.62   12.50
  -9  -2  -4   64.81   13.13
  -9  -2  -4   34.72    5.44
   9   2   5  298.76    9.22
   9  -2   5  281.34    5.21
   9  -2   5  286.90   16.35
  -9  -2  -5  302.49   24.35
  -9  -2  -5  299.58    8.18
   9   2   6   -6.33    8.60
   9  -2   6    3.58    2.51
   9  -2   6   -2.44   12.41
  -9  -2  -6    6.86   12.94
  -9  -2  -6    4.07    4.56
   9   2   7   12.64    5.83
   9  -2   7   15.75   14.28
  -9  -2  -7   11.86   14.14
  -9  -2  -7   17.51    7.47
   9   2   8   25.75    9.29
   9  -2   8   27.59   14.56
  -9  -2  -8   -1.66   15.00
  -9  -2  -8   12.51    4.57
   9   2   9    6.12    5.97
   9  -2   9  -14.59   13.79
  -9  -2  -9   27.16   13.62
  -9  -2  -9   -4.27    4.35
   9   2  10   11.62   14.95
   9   2  10    5.29    6.27
   9  -2  10   28.40   15.41
  -9  -2 -10  -28.58   23.37
  -9  -2 -10    6.14    6.96
   9   2  11   89.06   17.22
   9   2  11   86.06   11.25
   9  -2  11   87.78   19.14
  -9  -2 -11   83.39   17.75
  -9  -2 -11   85.94    5.83
   9   2  12  292.10   20.93
   9  -2  12  291.96   23.57
  -9  -2 -12  329.90   21.85
  -9  -2 -12  306.76    8.37
   9   2  13   52.31   16.54
   9  -2  13   29.63   18.90
  -9  -2 -13   66.07   18.23
  -9  -2 -13   36.19    7.29
   9   2  14  147.50   20.11
   9  -2  14  193.54   32.94
  -9  -2 -14  165.43   20.92
  -9  -2 -14  140.84    8.73
   9  -2  15   10.43   19.41
  -9  -2 -15   55.56   28.71
   9  -2  16  182.66   24.81
  -9  -2 -16  152.27   22.34
   9  -2  17   70.34   21.75
  -9  -2 -17   23.70   20.21
   9  -2  18  112.40   24.04
  -9  -2 -18  114.20   22.48
   9   3 -22   21.85   17.12
   9  -3 -22   26.87   17.29
   9  -3 -22   16.77   21.97
  -9  -3  22  -10.54   25.58
   9   3 -21   40.90   24.68
   9  -3 -21    3.23   16.46
   9  -3 -21    8.33   21.04
  -9  -3  21    8.71   15.91
   9   3 -20  -14.73   24.06
   9  -3 -20  -69.11   24.56
   9  -3 -20   30.01   31.46
  -9  -3  20   10.74   15.07
   9   3 -19   11.68   23.94
   9  -3 -19   20.99   15.97
   9  -3 -19   49.15   31.26
  -9  -3  19   16.57   15.22
   9   3 -18    1.15   14.64
   9  -3 -18   13.98   14.75
   9  -3 -18   40.92   31.58
  -9  -3  18   10.92   14.42
   9   3 -17   15.42   14.59
   9  -3 -17   12.73   14.21
   9  -3 -17  -26.89   28.92
  -9  -3  17   12.28   21.18
   9   3 -16   49.27   14.22
   9  -3 -16   32.41   29.40
  -9  -3  16   30.08   14.20
   9   3 -15  260.73   17.74
   9  -3 -15  238.14   30.88
  -9  -3  15  256.53   16.60
   9   3 -14   53.20   14.56
   9  -3 -14   68.41   17.25
  -9  -3  14   44.65   13.47
   9   3 -13  157.56   15.13
   9  -3 -13  167.81   18.66
  -9  -3  13  162.55   15.13
   9   3 -12    5.16   12.47
   9  -3 -12   21.67   15.29
  -9  -3  12   30.57   11.89
   9   3 -11  224.05   23.01
   9  -3 -11  254.90   18.31
  -9  -3  11  233.79   14.86
   9   3 -10   23.39   11.20
   9  -3 -10   33.95   13.59
  -9  -3  10   -9.97   16.40
   9   3  -9  267.48   14.87
   9  -3  -9  303.66   17.51
  -9  -3   9  272.34   14.38
   9   3  -8   29.26   17.42
   9  -3  -8   52.95   12.77
  -9  -3   8   46.88   17.04
   9   3  -7   26.02   10.79
   9  -3  -7   39.14   11.64
  -9  -3   7   39.57   10.11
   9   3  -6   11.63    9.18
   9  -3  -6   -9.51   10.11
  -9  -3   6   -9.06    9.21
   9   3  -5   34.59   10.63
   9  -3  -5   38.93   10.92
  -9  -3   5   50.57   10.44
  -9  -3   5   41.39    9.64
   9   3  -4   27.09    9.44
   9  -3  -4   -2.02    9.50
  -9  -3   4    4.99   10.11
  -9  -3   4   15.09    8.79
   9   3  -3  187.06   12.35
  -9   3   3  204.86   13.14
   9  -3  -3  176.76   11.53
  -9  -3   3  196.64   11.14
  -9  -3   3  193.36   20.41
   9   3  -2   92.01   16.25
  -9   3   2   98.64   11.13
   9  -3  -2  109.19    9.38
  -9  -3   2   97.32    9.49
  -9  -3   2   92.96   13.14
   9   3  -1  170.03   11.28
  -9   3   1  159.33   11.85
   9  -3  -1  182.23   14.02
  -9  -3   1  171.83   15.16
  -9  -3   1  193.85   13.95
   9   3   0  179.67   11.02
  -9   3   0  179.16   16.81
   9  -3   0  199.00    9.34
  -9  -3   0  212.36   10.63
  -9  -3   0  191.22   14.98
   9   3   1   36.03    9.02
  -9   3  -1   45.04    8.60
   9  -3   1   32.22    6.85
  -9  -3  -1   34.37    8.27
  -9  -3  -1   51.72   13.61
  -9   3  -2  540.43   14.64
   9   3   2  567.23   20.55
  -9  -3  -2  560.32   20.93
  -9  -3  -2  575.60   14.64
   9  -3   2  582.93   16.06
  -9   3  -3  835.71   17.12
   9   3   3  866.39   23.32
  -9  -3  -3  830.24   24.74
  -9  -3  -3  856.40   17.60
   9  -3   3  849.20   18.29
  -9   3  -4   17.95   10.66
   9   3   4    8.66    8.61
  -9  -3  -4    4.50   21.36
  -9  -3  -4   14.05   11.10
   9  -3   4   14.01    5.40
   9   3   5   68.54    9.42
  -9   3  -5   76.34   10.83
  -9  -3  -5   94.61    8.12
  -9  -3  -5   73.60   16.47
   9   3   6   26.28    9.17
  -9   3  -6   32.62    6.27
   9  -3   6   39.39   14.79
  -9  -3  -6   60.94   16.49
  -9  -3  -6   40.62    7.56
   9  -3   6   37.26    4.88
   9   3   7  -13.76    8.22
  -9   3  -7    3.04    4.95
   9  -3   7    1.72   14.29
  -9  -3  -7    7.24   14.99
  -9  -3  -7    6.40    6.72
   9  -3   7    2.20    3.82
   9   3   8    7.63    8.70
  -9   3  -8    1.82    4.98
   9  -3   8   -1.93   15.50
  -9  -3  -8    0.90   15.82
  -9  -3  -8   20.62    7.01
   9  -3   8   10.36    3.55
   9   3   9  111.52   16.25
  -9   3  -9  113.50    5.91
   9  -3   9  161.77   19.42
  -9  -3  -9  134.35   19.96
  -9  -3  -9  145.93    9.03
   9  -3   9  112.58    4.66
   9   3  10   28.56   14.63
  -9   3 -10   13.08    5.95
   9  -3  10   39.13   18.09
  -9  -3 -10   27.52   17.47
  -9  -3 -10   39.17   11.33
   9  -3  10   22.80    2.83
  -9   3 -11    5.25    4.22
   9   3  11    6.35   14.05
  -9  -3 -11   17.80   26.43
  -9  -3 -11    8.89    7.05
   9  -3  11   14.75   17.34
   9   3  12   32.33   16.04
   9  -3  12   83.74   31.43
  -9  -3 -12   30.09   19.88
  -9  -3 -12   53.75    7.80
   9   3  13   37.73   15.70
   9  -3  13   44.59   19.66
  -9  -3 -13   25.12   18.97
  -9  -3 -13   25.46    7.32
   9  -3  14   25.78   20.70
  -9  -3 -14   37.82   19.51
  -9  -3 -14   16.65    7.05
   9  -3  15  193.06   37.79
  -9  -3 -15  214.40   24.04
  -9  -3 -15  150.79    9.33
   9  -3  16   18.58   21.83
  -9  -3 -16    4.56   31.59
   9  -3  17    8.79   20.76
  -9  -3 -17   -8.09   19.75
   9   4 -20   22.38   28.00
   9  -4 -20   31.50   23.38
  -9  -4  20   19.56   17.08
   9   4 -19   34.88   28.13
   9  -4 -19   44.65   22.90
  -9  -4  19   67.35   17.31
   9   4 -18   35.48   27.03
   9  -4 -18   -2.69   22.16
  -9  -4  18   24.62   16.03
   9   4 -17   72.60   17.66
   9  -4 -17   27.17   34.14
  -9  -4  17   48.34   16.79
   9   4 -16    2.53   16.08
   9  -4 -16    2.46    5.25
   9  -4 -16   21.24   30.04
  -9  -4  16    5.30   14.91
   9   4 -15  -25.36   15.55
   9  -4 -15  -29.06   29.07
  -9  -4  15   21.51   23.08
   9   4 -14  142.94   18.04
   9  -4 -14  140.75   20.67
  -9  -4  14  140.17   17.53
   9   4 -13   37.02   14.86
   9  -4 -13   30.99   17.84
  -9  -4  13   24.65   14.54
   9   4 -12  257.85   19.21
   9  -4 -12  283.77   21.32
  -9  -4  12  245.15   18.35
   9   4 -11   74.65   15.84
   9  -4 -11   62.45   17.41
  -9  -4  11   52.11   14.65
   9   4 -10   96.30   15.91
   9  -4 -10  136.04   16.72
  -9  -4  10  108.68   14.71
   9   4  -9   -7.48   13.22
   9  -4  -9  -16.59   14.13
  -9  -4   9  -11.72   12.35
   9   4  -8   15.71   20.02
   9  -4  -8   -5.02   13.48
  -9  -4   8   18.97   18.18
   9   4  -7   15.68   13.32
  -9   4   7    5.35   15.10
  -9  -4   7   36.32   11.37
   9  -4  -7    4.46   13.48
   9   4  -6  150.91   14.76
  -9   4   6  136.19   16.93
  -9  -4   6  112.54   13.89
   9  -4  -6  145.61   14.35
   9   4  -5  109.41   14.29
  -9   4   5  103.97   16.32
  -9  -4   5  105.79   13.43
   9  -4  -5  109.58   13.41
   9   4  -4  -13.58   11.87
  -9   4   4   39.80   13.01
  -9  -4   4    4.93   10.85
   9  -4  -4   -3.19   10.69
   9   4  -3   13.71   11.92
  -9   4   3    9.02   12.58
   9  -4  -3   27.43   10.45
  -9  -4   3   -9.17   16.57
  -9  -4   3    3.24   13.12
   9   4  -2   40.19   12.68
  -9   4   2   45.92   12.90
   9  -4  -2   28.77   10.55
  -9  -4   2   48.52   11.25
  -9  -4   2   43.56   14.14
   9   4  -1   17.66   11.83
  -9   4   1   24.77   18.01
   9  -4  -1    8.50   14.91
  -9  -4   1    5.47   10.02
  -9  -4   1    9.88   21.01
   9   4   0   41.55   12.41
  -9   4   0   42.15   12.19
   9  -4   0   60.43    9.68
  -9  -4   0   59.56   10.99
  -9  -4   0   49.99   15.95
  -9   4  -1    5.64   10.40
   9   4   1   -4.02   11.05
  -9  -4  -1   18.72   14.99
  -9  -4  -1    3.89    9.76
   9  -4   1   16.86    8.28
  -9   4  -2  122.45   12.76
   9   4   2  137.91   13.47
  -9  -4  -2  134.89   18.44
  -9  -4  -2  124.52   11.58
   9  -4   2  137.76   10.15
  -9   4  -3   34.14   15.92
   9   4   3   43.11   11.49
  -9  -4  -3   61.83   17.08
  -9  -4  -3    8.88    9.97
   9  -4   3   19.26    8.08
  -9   4  -4   67.82   10.49
   9   4   4   62.92   12.65
  -9  -4  -4   29.56   27.57
  -9  -4  -4   58.04   10.39
   9  -4   4   60.85    8.42
  -9   4  -5  145.09   11.58
   9   4   5  136.54   14.59
  -9  -4  -5  151.70   19.82
  -9  -4  -5  156.93   12.11
   9  -4   5  165.27    9.44
  -9   4  -6   29.44    8.85
   9   4   6   33.40   18.52
  -9  -4  -6   -6.63   17.68
  -9  -4  -6    6.53    9.65
   9  -4   6   16.87    6.77
  -9   4  -7    6.07    8.18
   9   4   7   21.16   11.36
  -9  -4  -7   16.23   18.09
  -9  -4  -7   -7.96    9.75
   9  -4   7    7.99    6.25
  -9   4  -8   -2.26   12.16
   9   4   8    4.46   11.83
  -9  -4  -8   30.33   18.21
  -9  -4  -8   11.71    9.10
   9  -4   8    4.25    6.10
  -9   4  -9   16.51   11.95
   9   4   9   12.50   12.21
  -9  -4  -9   14.83   29.05
  -9  -4  -9   13.45    9.24
   9  -4   9   13.76    8.73
   9   4  10    2.07   12.11
  -9   4 -10    5.97    9.79
   9  -4  10   32.59   18.41
  -9  -4 -10   -7.61   18.50
  -9  -4 -10  -12.52   13.97
   9  -4  10    3.27    4.74
   9   4  11   32.70   20.01
   9  -4  11   13.64    6.83
   9  -4  11   -4.32   20.36
  -9  -4 -11   15.68   20.29
  -9  -4 -11   13.48    9.69
   9   4  12    0.25   19.02
   9  -4  12  -18.88   31.09
  -9  -4 -12   -0.07   19.64
  -9  -4 -12   -2.80    9.33
   9   4  13   55.71   14.68
   9  -4  13   88.67   24.11
  -9  -4 -13   74.91   22.56
  -9  -4 -13   89.71   10.75
   9   4  14    8.67   12.74
   9  -4  14    8.35   21.43
  -9  -4 -14   -0.58   21.45
  -9  -4 -14    8.83    9.12
   9   4  15    0.24   12.38
  -9  -4 -15   -1.18   21.29
  -9  -4 -15   14.49    8.85
   9   5 -17   47.64   30.76
   9  -5 -17   23.57   22.82
  -9  -5  17   36.79   18.83
   9   5 -16   22.40   31.99
   9  -5 -16   20.63   22.87
  -9  -5  16   57.22   17.79
   9   5 -15  -16.63   19.54
   9  -5 -15   35.59   32.58
  -9  -5  15  -32.19   16.77
   9   5 -14   27.46   19.68
   9  -5 -14   51.42   31.33
  -9  -5  14   28.78   17.77
   9   5 -13  -14.23   17.95
   9  -5 -13    2.05   17.47
  -9  -5  13   16.36   16.02
   9   5 -12   70.30   19.45
   9  -5 -12   73.28   18.34
  -9  -5  12   67.51   27.14
   9   5 -11   74.24   27.91
   9  -5 -11   63.50   18.83
  -9  -5  11   51.53   17.06
   9   5 -10   42.55   18.70
   9  -5 -10   44.41   18.19
  -9  -5  10   46.58   16.49
   9   5  -9   -8.30   16.31
  -9   5   9    7.50   19.09
  -9  -5   9   -2.98   15.01
   9  -5  -9  -23.64   24.84
   9   5  -8   64.56   17.68
  -9   5   8   77.80   20.32
  -9  -5   8   44.20   15.65
   9  -5  -8   28.54   16.98
   9   5  -7   79.07   18.61
  -9   5   7  113.17   20.32
  -9  -5   7   71.07   16.12
   9  -5  -7   96.94   17.31
   9   5  -6  107.26   17.76
  -9   5   6   86.84   19.62
  -9  -5   6  104.94   15.87
   9  -5  -6  119.67   24.84
   9   5  -5   43.33   17.12
  -9   5   5   84.76   18.42
  -9  -5   5   44.99   14.98
   9  -5  -5   82.07   14.89
   9   5  -4  -22.85   15.22
  -9   5   4   11.75   15.87
  -9  -5   4  -26.12   20.67
   9  -5  -4   15.30   12.93
   9   5  -3    9.75   14.31
  -9   5   3  -25.65   23.51
  -9  -5   3  -15.39   12.73
   9  -5  -3    6.75   12.29
  -9   5   2  161.90   18.12
   9   5  -2  127.04   17.25
  -9  -5   2  118.36   19.30
  -9  -5   2  132.88   15.99
   9  -5  -2  150.16   15.17
  -9   5   1   64.78   15.09
   9   5  -1   14.69   15.46
  -9  -5   1   43.37   17.18
  -9  -5   1   21.37   21.85
   9  -5  -1   40.80   12.40
  -9   5   0   58.49   14.91
   9   5   0   37.06   15.74
  -9  -5   0   13.21   18.55
  -9  -5   0   40.25   13.23
   9  -5   0   38.46   18.34
  -9   5  -1   59.33   23.47
   9   5   1   36.77   15.43
  -9  -5  -1   64.47   19.92
  -9  -5  -1   76.03   13.93
   9  -5   1   61.52   12.25
  -9   5  -2   19.55   13.33
   9   5   2   23.45   14.76
  -9  -5  -2   63.45   18.67
  -9  -5  -2   12.63   19.89
   9  -5   2   23.96   10.82
  -9   5  -3    8.26   12.73
   9   5   3   14.62   14.53
  -9  -5  -3  -12.66   29.29
  -9  -5  -3    4.67   12.25
   9  -5   3    9.46   10.43
  -9   5  -4    7.14   12.42
   9   5   4    8.02   14.80
  -9  -5  -4   14.39   19.74
  -9  -5  -4   -5.03   11.95
   9  -5   4   22.41   15.02
  -9   5  -5   72.85   14.23
   9   5   5  118.26   24.42
  -9  -5  -5  101.96   22.91
  -9  -5  -5   99.94   14.05
   9  -5   5  101.24   11.07
  -9   5  -6   37.25   19.17
   9   5   6   31.62   15.23
  -9  -5  -6   22.88   21.02
  -9  -5  -6   33.15   19.70
   9  -5   6   16.10    9.59
  -9   5  -7   95.17   20.22
   9   5   7  114.69   17.62
  -9  -5  -7  128.27   23.57
  -9  -5  -7  118.36   14.44
   9  -5   7  104.64   10.82
  -9   5  -8   32.68   11.66
   9   5   8   32.82   16.21
  -9  -5  -8   72.88   34.67
  -9  -5  -8   47.32   12.83
   9  -5   8   29.19    8.68
  -9   5  -9   11.61    9.95
   9   5   9   -2.41   15.72
  -9  -5  -9   25.26   21.56
  -9  -5  -9    3.70   11.92
   9  -5   9   20.68    7.70
   9   5  10   16.18   16.19
   9  -5  10   11.06    6.85
  -9  -5 -10   35.58   21.49
  -9  -5 -10    8.28   11.60
   9   5  11   25.89   24.35
  -9  -5 -11   -0.91   21.25
  -9  -5 -11   -5.99   18.10
   9   6 -10   31.59   20.16
  -9   6  10    2.25   24.45
  -9  -6  10   43.01   27.48
   9  -6 -10   -1.42   19.67
   9   6  -9    5.89   29.15
  -9   6   9  -16.72   21.27
  -9  -6   9   -9.60   16.41
   9  -6  -9   20.10   17.12
   9   6  -8   33.78   21.29
  -9   6   8   83.25   23.52
  -9  -6   8   13.92   18.72
   9  -6  -8   76.62   28.31
   9   6  -7   18.95   19.45
  -9   6   7   17.35   22.11
  -9  -6   7   36.44   26.75
   9  -6  -7    7.35   17.53
   9   6  -6  -19.02   29.60
  -9   6   6   26.39   21.54
  -9  -6   6    8.98   17.02
   9  -6  -6   25.28   16.91
   9   6  -5   -5.94   19.02
  -9   6   5   14.27   19.30
   9  -6  -5  -19.60   24.18
  -9  -6   5   -9.77   16.61
   9   6  -4   30.75   20.33
  -9   6   4   40.34   20.87
   9  -6  -4   37.28   16.33
  -9  -6   4   39.42   26.61
   9   6  -3  -16.34   27.52
  -9   6   3    4.66   18.85
   9  -6  -3   14.10   14.72
  -9  -6   3   -7.45   15.64
  -9   6   2   35.90   20.28
   9   6  -2   59.05   20.08
  -9  -6   2   46.42   22.17
  -9  -6   2   76.25   17.38
   9  -6  -2   36.28   15.96
  -9   6   1   -8.22   17.93
   9   6  -1    8.42   18.11
  -9  -6   1   23.96   20.30
  -9  -6   1   -0.14   24.63
   9  -6  -1    4.35   14.25
  -9   6   0   -9.04   17.19
   9   6   0   21.08   17.74
  -9  -6   0   10.09   21.35
  -9  -6   0   12.68   15.74
   9  -6   0   -2.10   13.37
  -9   6  -1  -15.74   25.43
   9   6   1   -6.28   17.17
  -9  -6  -1   -4.96   33.55
  -9  -6  -1   36.10   15.33
   9  -6   1   -7.71   13.33
  -9   6  -2   28.77   16.14
   9   6   2    4.26   17.81
  -9  -6  -2   -7.87   22.45
  -9  -6  -2  -14.13   15.55
   9  -6   2    9.05   13.30
  -9   6  -3    6.06   15.47
   9   6   3   31.81   18.83
  -9  -6  -3   17.96   21.91
  -9  -6  -3    0.41   24.02
   9  -6   3   -8.10   19.14
  -9   6  -4    8.76   16.10
   9   6   4   57.47   19.36
  -9  -6  -4   29.24   37.00
  -9  -6  -4   15.58   16.00
   9  -6   4   37.43   13.14
  -9   6  -5   12.84   15.06
   9   6   5   13.31   17.60
  -9  -6  -5  -21.78   23.30
  -9  -6  -5  -30.46   14.63
   9  -6   5    3.90   11.39
  10   0 -25   12.53   25.44
  10   0 -25    1.46   24.25
  10   0 -24   10.97   16.32
  10   0 -24   16.53   23.36
  10   0 -23  -13.96   16.17
  10   0 -22  281.07   20.38
  10   0 -21   12.03   14.63
  10   0 -20  369.07   28.69
  10   0 -19   -3.57   19.40
  10   0 -18  177.52   15.83
  10   0 -17   22.00   12.36
  10   0 -16  274.59   15.98
  10   0 -15    4.47   10.86
  10   0 -14   97.56   12.36
  10   0 -13  -16.34    9.86
  10   0 -12    4.75    8.78
  10   0 -11   -5.81    7.89
  10   0 -10    3.45    7.99
  10   0  -9   -6.81    7.27
  10   0  -8    8.52    6.87
 -10   0   8    4.36    3.90
  10   0  -7    7.65    6.20
 -10   0   7   -3.39    6.94
  10   0  -6  229.55    6.90
  10   0  -6  229.40   11.80
 -10   0   6  230.01    7.74
  10   0  -5   -4.78    7.38
  10   0  -5   -8.02    4.98
 -10   0   5    0.23    5.76
  10   0  -4 2613.78   33.26
  10   0  -4 2577.05   31.64
 -10   0   4 2533.52   33.03
  10   0  -3    4.71    5.89
  10   0  -3   -1.98    3.91
 -10   0   3   -1.88    6.76
  10   0  -2  104.63    8.46
  10   0  -2   83.52    4.72
 -10   0   2   80.06    8.59
  10   0  -1  -15.09    8.18
 -10   0   1   -0.13    7.97
  10   0   0   16.90    9.10
  10   0   0   13.22    3.26
 -10   0   0   26.29    8.54
  10   0   1   -3.66    8.81
  10   0   1    1.76    2.45
 -10   0  -1    0.46    8.56
  10   0   2  317.48   14.13
  10   0   2  298.36    6.35
 -10   0  -2  279.44   13.87
  10   0   3   11.51   10.06
  10   0   3   -2.55    2.53
 -10   0  -3   -1.20   15.37
  10   0   4   14.35   10.96
  10   0   4    6.30    1.38
  10   0   4    5.88    1.69
 -10   0  -4   -7.54   10.58
  10   0   5  -13.57   18.02
 -10   0  -5   14.45   11.36
  10   0   6   31.60   20.18
 -10   0  -6   29.42   12.65
  10   0   7   -2.05   12.69
 -10   0  -7   -2.44   12.32
  10   0   8  189.35   17.57
  10   0   9   24.89   15.31
  10   0  10   62.22   16.44
  10   0  11   -1.74   15.27
  10   0  12   61.39   17.41
  10   0  13    4.00   16.29
  10   0  14   19.11   18.44
  10   0  15   16.14   28.26
  10   0  16    6.36   19.09
  10   0  17   27.78   20.28
  10   0  18   60.67   21.29
  10   1 -24   10.89   16.29
  10  -1 -24   -1.19   16.12
  10  -1 -24   16.01   22.98
  10   1 -23   15.41   15.56
  10  -1 -23   12.32   16.01
  10  -1 -23  -12.38   22.58
  10   1 -22   13.43   14.43
  10  -1 -22   -4.60   14.98
  10  -1 -22   -8.22   20.99
  10   1 -21   19.62   14.93
  10  -1 -21   41.68   15.36
  10  -1 -21   12.32   21.95
  10   1 -20   19.16   21.76
  10  -1 -20   29.69   14.64
  10  -1 -20   21.70   32.13
  10   1 -19   97.10   23.07
  10  -1 -19   47.66   22.87
  10  -1 -19   38.49   21.92
  10   1 -18   12.64   13.16
  10  -1 -18   44.64   13.44
  10  -1 -18   11.97   19.13
  10   1 -17   52.13   13.23
  10  -1 -17   51.01   13.22
  10  -1 -17   58.64   19.75
  10   1 -16   -0.86   11.59
  10  -1 -16    9.38   11.94
  10  -1 -16    3.19   17.75
  10   1 -15  105.36   13.65
  10  -1 -15  117.86   13.23
  10  -1 -15  124.25   18.26
 -10  -1  15  128.33   12.91
  10   1 -14  370.60   15.88
  10  -1 -14  347.68   15.68
  10  -1 -14  336.26   21.11
 -10  -1  14  322.80    6.40
 -10  -1  14  379.36   16.26
  10   1 -13  238.50   14.45
  10  -1 -13  282.96   20.21
  10  -1 -13  282.38   19.28
 -10  -1  13  277.99    8.29
 -10  -1  13  284.78   15.11
  10   1 -12  -15.73   14.29
  10  -1 -12   16.77    8.97
  10  -1 -12  -14.07   13.34
 -10  -1  12   -1.85    5.59
 -10  -1  12   -2.71    9.02
  10   1 -11   95.74   10.99
  10  -1 -11  111.37   10.57
  10  -1 -11   81.58   14.28
 -10  -1  11  105.16    7.87
 -10  -1  11  112.83   10.73
  10   1 -10    3.78    8.55
  10  -1 -10   -0.18    7.90
  10  -1 -10   -3.79    3.12
  10  -1 -10   -2.28   11.36
 -10  -1  10   -6.79    7.04
 -10  -1  10    2.02    8.30
  10   1  -9  568.77   15.03
  10  -1  -9  575.75   14.82
  10  -1  -9  544.42   10.43
  10  -1  -9  558.84   18.68
 -10  -1   9  582.88   11.42
 -10  -1   9  571.36   19.95
  10   1  -8   73.31    8.53
  10  -1  -8   52.75    8.35
  10  -1  -8   59.57    4.68
  10  -1  -8   65.68   11.29
 -10  -1   8   75.04    6.53
 -10  -1   8   65.61    8.69
  10   1  -7  973.69   23.27
  10  -1  -7 1006.84   17.88
  10  -1  -7 1011.97   15.12
  10  -1  -7 1019.84   21.71
 -10  -1   7 1050.16   17.19
 -10  -1   7 1050.34   19.24
  10   1  -6   56.02    7.53
  10  -1  -6   42.39    6.15
  10  -1  -6   55.89    5.28
  10  -1  -6   65.21    8.77
 -10  -1   6   48.00    7.28
 -10  -1   6   50.13   11.78
  10   1  -5   68.30    7.21
  10  -1  -5   73.21    5.93
  10  -1  -5   71.73    5.86
  10  -1  -5   74.21    8.24
 -10  -1   5   70.43   11.90
 -10  -1   5   74.39    7.47
  10   1  -4   14.82    6.18
  10  -1  -4   26.19    4.65
  10  -1  -4   20.22    8.87
  10  -1  -4   30.41   10.40
 -10  -1   4   10.24    7.67
 -10  -1   4   22.28    6.22
  10   1  -3  110.82    9.83
  10  -1  -3  110.27    5.61
  10  -1  -3  113.78    7.64
  10  -1  -3  114.46    7.29
 -10  -1   3  128.21    9.61
 -10  -1   3  102.02    6.94
  10   1  -2  192.64   10.69
  10   1  -2  174.99    6.96
  10  -1  -2  187.03    8.34
  10  -1  -2  193.49    9.50
  10  -1  -2  184.96   10.91
 -10  -1   2  215.89   11.02
 -10  -1   2  171.76   10.38
  10   1  -1   29.48    9.09
  10   1  -1   42.46    4.84
  10  -1  -1   36.82    4.36
  10  -1  -1   42.98    8.80
  10  -1  -1   35.77    5.54
 -10  -1   1   43.21   14.74
 -10  -1   1   33.85    5.24
  10   1   0   -0.22   13.76
  10   1   0   -3.24    6.26
  10  -1   0    8.59    5.40
  10  -1   0    5.87    8.42
  10  -1   0    5.72    4.37
 -10  -1   0  -10.68    9.32
 -10  -1   0   -1.95    4.27
  10   1   1   25.37   10.21
  10   1   1   24.54    4.55
  10  -1   1   19.43    4.82
  10  -1   1   10.63    9.92
  10  -1   1   27.03    6.21
 -10  -1  -1   17.33   10.61
 -10  -1  -1   22.51    4.38
  10   1   2   14.67   10.21
  10   1   2    2.04    3.74
  10  -1   2   -0.67    3.71
  10  -1   2   13.87   10.04
  10  -1   2   12.31    4.40
 -10  -1  -2   -0.17   10.61
 -10  -1  -2    5.80    5.57
  10   1   3   28.61   11.63
  10   1   3   18.84    3.84
  10  -1   3   26.36   11.44
 -10  -1  -3   33.09   11.55
 -10  -1  -3   16.59    5.28
  10   1   4   10.84   16.62
  10   1   4    0.79    3.34
  10  -1   4   -6.72   11.00
 -10  -1  -4   -6.61   11.16
 -10  -1  -4   -0.37    2.81
  10   1   5  100.81   14.60
  10   1   5  107.71    6.41
  10  -1   5   85.82   14.53
 -10  -1  -5  117.21   14.22
 -10  -1  -5   99.44    3.77
  10   1   6  295.55   17.61
  10   1   6  305.94    6.18
  10  -1   6  311.21   18.20
 -10  -1  -6  320.23   25.44
 -10  -1  -6  291.11    5.37
  10   1   7  436.45   19.31
  10   1   7  387.78    6.67
  10  -1   7  383.07   20.72
 -10  -1  -7  406.90   20.01
 -10  -1  -7  384.05    6.61
  10   1   8   17.48   14.56
  10  -1   8    1.87   13.92
 -10  -1  -8   13.89   15.07
  10   1   9  434.66   21.84
  10  -1   9  390.28   31.53
 -10  -1  -9  361.59   29.42
  10   1  10  114.31   17.37
  10  -1  10  123.92   18.53
 -10  -1 -10  108.77   17.26
  10   1  11  299.90   21.49
  10  -1  11  310.57   22.21
 -10  -1 -11  294.89   20.94
  10   1  12   28.70   16.59
  10  -1  12    8.44   17.47
 -10  -1 -12   20.67   17.38
  10   1  13    6.96   17.81
  10  -1  13   49.81   18.82
 -10  -1 -13    7.74   16.73
  10   1  14   38.15   18.78
  10  -1  14   44.22   29.20
 -10  -1 -14   22.70   18.34
  10   1  15  -14.64   29.16
  10  -1  15   11.14   19.17
 -10  -1 -15   17.70   18.08
  10   1  16   29.91   20.24
  10  -1  16   28.62   20.47
  10   1  17   12.68   20.72
  10  -1  17   25.18   21.57
  10   1  18   -0.14   18.83
  10  -1  18   -1.74   31.82
  10   2 -23    9.74   16.56
  10  -2 -23   26.23   16.51
  10  -2 -23   22.00   23.80
  10   2 -22   30.39   17.59
  10  -2 -22   48.93   17.20
  10  -2 -22   46.34   23.14
  10   2 -21   92.24   18.04
  10  -2 -21  104.77   17.79
  10  -2 -21   65.13   24.30
  10   2 -20   44.21   24.33
  10  -2 -20   41.46   17.09
  10  -2 -20   77.28   34.41
 -10  -2  20   88.59   16.62
  10   2 -19   -3.13   21.84
  10  -2 -19   10.57   14.35
  10  -2 -19  -27.84   30.68
 -10  -2  19    9.70   13.46
  10   2 -18   94.52   24.92
  10  -2 -18  114.47   15.52
  10  -2 -18   88.88   23.46
 -10  -2  18   95.67   15.71
  10   2 -17   54.54   23.04
  10  -2 -17   67.95   15.12
  10  -2 -17   63.53   20.55
 -10  -2  17   78.29   14.61
  10   2 -16   57.40   20.50
  10  -2 -16   56.95   13.74
  10  -2 -16   30.24   19.43
 -10  -2  16   74.20   14.20
  10   2 -15   14.34   13.03
  10  -2 -15   38.26   12.73
  10  -2 -15   19.99   18.28
 -10  -2  15   27.30    6.01
 -10  -2  15   13.16   13.28
  10   2 -14   33.34   13.14
  10  -2 -14   57.54   12.50
  10  -2 -14   54.37   17.52
 -10  -2  14   51.73    6.73
 -10  -2  14   48.22   12.38
  10   2 -13   64.15   12.53
  10  -2 -13   37.89   12.10
  10  -2 -13   91.59   16.87
 -10  -2  13   70.66    7.42
 -10  -2  13   86.80   12.44
  10   2 -12   89.50   12.56
  10  -2 -12   97.15   11.83
  10  -2 -12  121.49   16.47
 -10  -2  12   86.93    7.68
 -10  -2  12   91.86   12.50
  10   2 -11   58.65   11.31
  10  -2 -11   78.83   11.06
  10  -2 -11   65.18    5.74
  10  -2 -11   85.86   15.01
 -10  -2  11   84.89   11.55
 -10  -2  11   56.96   11.35
  10   2 -10    3.20   14.77
  10  -2 -10   -2.64    8.71
  10  -2 -10   -4.95    5.80
  10  -2 -10   36.20   19.30
 -10  -2  10    0.06    6.83
 -10  -2  10   -3.04   14.12
  10   2  -9  337.76   13.52
  10  -2  -9  310.97    8.47
  10  -2  -9  349.96   16.73
 -10  -2   9  345.07   11.54
 -10  -2   9  348.82   14.31
  10   2  -8   82.56    9.86
  10  -2  -8   61.91    8.67
  10  -2  -8   75.57   12.67
 -10  -2   8   53.32   12.75
 -10  -2   8   70.53   10.02
  10   2  -7  222.85   16.80
  10  -2  -7  224.42    8.05
  10  -2  -7  243.76   13.99
 -10  -2   7  235.54   10.74
 -10  -2   7  233.20   11.50
  10   2  -6   74.15    9.21
  10  -2  -6   60.06    6.25
  10  -2  -6   66.98   15.76
 -10  -2   6   65.93    8.99
 -10  -2   6   70.75    8.87
  10   2  -5   -0.82    7.58
  10  -2  -5    9.17    5.47
  10  -2  -5    5.80    8.09
 -10  -2   5   12.04   12.79
 -10  -2   5   12.06   11.64
  10   2  -4   28.27    8.04
  10  -2  -4   29.36    6.70
  10  -2  -4   40.45    8.00
 -10  -2   4   29.48    9.35
 -10  -2   4   35.19    7.69
  10   2  -3   -4.28   10.76
  10  -2  -3  -14.73    6.53
  10  -2  -3    3.05    6.18
 -10  -2   3    1.54    8.91
 -10  -2   3    0.64    6.75
  10   2  -2  557.94   13.53
  10  -2  -2  536.13   14.56
  10  -2  -2  539.03   12.25
 -10  -2   2  561.85   23.04
 -10  -2   2  556.36   13.09
  10   2  -1  131.53    8.52
  10  -2  -1  140.74   10.53
  10  -2  -1  138.94   10.20
 -10  -2   1  140.43   12.51
 -10  -2   1  133.62    8.12
  10   2   0  978.86   17.83
  10  -2   0  967.02   22.12
  10  -2   0  984.06   18.20
 -10  -2   0 1024.69   23.51
 -10  -2   0  976.18   20.42
  10   2   1  572.52   13.12
  10  -2   1  523.63   17.30
  10  -2   1  525.72   10.06
 -10  -2  -1  530.03   18.43
 -10  -2  -1  552.04   12.30
  10   2   2  144.23    7.90
  10  -2   2  166.15   13.58
  10  -2   2  143.98    5.46
 -10  -2  -2  141.11   14.68
 -10  -2  -2  144.83    7.31
  10   2   3    3.65    5.78
  10  -2   3    8.24   17.05
  10  -2   3    2.84    3.27
 -10  -2  -3   12.81   11.98
 -10  -2  -3    8.09    7.99
  10   2   4  389.15   10.64
  10  -2   4  386.63   17.84
  10  -2   4  375.84    8.12
  10  -2   4  379.15    6.51
 -10  -2  -4  405.26   18.83
 -10  -2  -4  381.71    9.70
  10   2   5  103.98    7.12
  10  -2   5   95.81    4.04
  10  -2   5  110.78   15.14
 -10  -2  -5   93.57   16.03
 -10  -2  -5   97.15    6.04
  10   2   6  139.65   11.14
  10  -2   6  138.57   16.28
 -10  -2  -6  100.52   26.39
 -10  -2  -6  140.00    8.96
  10   2   7   -0.43    5.56
  10  -2   7    7.96   13.73
 -10  -2  -7    7.92   14.38
 -10  -2  -7   -2.12    4.28
  10   2   8   12.58    9.06
  10  -2   8   -6.08   24.45
 -10  -2  -8   12.96   15.82
 -10  -2  -8   19.04    4.55
  10   2   9   25.02    6.29
  10  -2   9   20.52   17.11
 -10  -2  -9   33.83   16.52
 -10  -2  -9   28.35    6.95
  10   2  10   14.73   15.30
  10   2  10    4.53    8.99
  10  -2  10   12.36   16.67
 -10  -2 -10   12.19   16.37
 -10  -2 -10    3.12    4.00
  10   2  11    4.67   15.68
  10   2  11   10.56    5.54
  10  -2  11   -5.17   17.54
 -10  -2 -11  -16.45   17.31
 -10  -2 -11    4.54    3.75
  10   2  12   39.61   18.10
  10  -2  12   47.89   31.00
 -10  -2 -12   34.93   18.76
  10   2  13   44.55   19.43
  10  -2  13  104.03   21.36
 -10  -2 -13   80.28   19.63
  10  -2  14   57.62   20.68
 -10  -2 -14  -15.36   30.54
  10  -2  15   53.51   21.51
 -10  -2 -15   -5.75   19.39
  10  -2  16  138.58   38.10
 -10  -2 -16  108.00   22.51
  10  -2  17   37.68   22.43
 -10  -2 -17   17.23   31.43
  10   3 -22    6.14   26.73
  10  -3 -22   -2.34   27.15
  10  -3 -22   29.95   35.33
 -10  -3  22   13.80   26.01
  10   3 -21    7.47   25.35
  10  -3 -21   22.45   15.67
  10  -3 -21  -13.16   32.66
 -10  -3  21  -21.37   16.19
  10   3 -20   32.28   23.12
  10  -3 -20  -20.62   16.30
  10  -3 -20   31.32   32.10
 -10  -3  20   -0.27   15.53
  10   3 -19   48.28   26.16
  10  -3 -19  152.84   26.92
  10  -3 -19   73.21   23.32
 -10  -3  19   66.02   17.49
  10   3 -18   10.19   22.61
  10  -3 -18   -4.70   14.58
  10  -3 -18   29.10   19.94
 -10  -3  18  -24.93   14.15
  10   3 -17    4.27   14.32
  10  -3 -17   -6.99   14.69
  10  -3 -17  -12.12   19.16
 -10  -3  17    5.81   14.14
  10   3 -16   34.88   14.83
  10  -3 -16   30.88   14.31
  10  -3 -16   38.85   18.96
 -10  -3  16   40.59   14.23
  10   3 -15   62.01   14.98
  10  -3 -15   41.64   29.38
 -10  -3  15   36.63   14.62
  10   3 -14   40.57   14.18
  10  -3 -14   12.68   27.40
 -10  -3  14    2.79   21.69
  10   3 -13   54.76   13.81
  10  -3 -13   20.33   16.53
 -10  -3  13   52.74   13.05
  10   3 -12  -12.77   12.36
  10  -3 -12    6.64   14.68
 -10  -3  12   10.24   11.55
  10   3 -11  396.62   25.53
  10  -3 -11  435.79   21.05
 -10  -3  11  435.17   18.02
  10   3 -10    0.78   11.52
  10  -3 -10   19.30   13.52
 -10  -3  10    7.84   11.23
  10   3  -9  336.99   16.25
  10  -3  -9  378.53   18.41
 -10  -3   9  360.30   22.84
  10   3  -8   39.42   17.94
  10  -3  -8   36.13   19.53
 -10  -3   8   38.93   10.44
 -10  -3   8   41.99   11.01
  10   3  -7   -4.02   10.69
  10  -3  -7    1.74   11.42
 -10  -3   7   -4.63   10.15
 -10  -3   7  -17.71    9.78
  10   3  -6    4.63    9.72
  10  -3  -6   -6.64   10.59
 -10  -3   6    0.86    9.81
 -10  -3   6    9.96    9.24
  10   3  -5  119.28   11.91
  10  -3  -5  131.08   12.38
 -10  -3   5  129.48   12.99
 -10  -3   5  115.17   11.09
  10   3  -4   54.63   10.21
  10  -3  -4   32.78   10.09
 -10  -3   4   22.81   11.88
 -10  -3   4   36.70   14.07
  10   3  -3   -0.62    9.23
  10  -3  -3    9.54    8.57
 -10  -3   3   -2.25   17.67
 -10  -3   3    1.40    8.31
  10   3  -2  -11.13   13.63
  10  -3  -2    6.87   11.65
 -10  -3   2    5.24   11.57
 -10  -3   2   -0.49    8.10
  10   3  -1   20.66    9.35
  10  -3  -1    9.84    7.59
 -10  -3   1   30.56   12.60
 -10  -3   1   24.82    8.13
  10   3   0    9.80    9.02
  10  -3   0   11.48    7.02
 -10  -3   0   18.63   13.32
 -10  -3   0   17.61    7.90
  10   3   1  201.24   11.82
  10  -3   1  202.23    8.96
 -10  -3  -1  207.05   16.57
 -10  -3  -1  207.70   15.22
  10   3   2   96.29   14.90
  10  -3   2  102.88    7.49
 -10  -3  -2  100.58   16.27
 -10  -3  -2   98.86    9.23
  10   3   3  322.73   17.63
 -10   3  -3  295.48   10.87
  10  -3   3  306.36   18.48
 -10  -3  -3  333.37   19.47
 -10  -3  -3  303.09   11.50
  10  -3   3  289.13   11.96
  10   3   4    9.97    8.05
 -10   3  -4    4.13    6.58
  10  -3   4  -11.48   13.83
 -10  -3  -4   33.81   14.92
 -10  -3  -4    8.55   11.07
  10  -3   4    5.59    5.05
  10   3   5    9.18    7.86
 -10   3  -5  -10.96    6.10
  10  -3   5   -7.55   13.93
 -10  -3  -5  -35.61   22.22
 -10  -3  -5   -0.74    6.69
  10  -3   5    3.07    6.59
  10   3   6   34.33    9.23
  10  -3   6   25.60    6.66
  10  -3   6    1.16   24.25
 -10  -3  -6   25.25   17.08
 -10  -3  -6   38.77    7.36
  10   3   7   67.72    9.87
  10  -3   7   71.91    6.15
  10  -3   7   37.04   17.60
 -10  -3  -7   74.36   19.06
 -10  -3  -7   69.33   11.87
  10   3   8   -9.11   12.64
  10  -3   8    1.14    3.95
  10  -3   8   17.43   15.77
 -10  -3  -8   -1.87   15.40
 -10  -3  -8    1.61    6.45
  10   3   9   64.79   14.93
  10  -3   9   80.59   18.55
 -10  -3  -9   92.95   19.72
 -10  -3  -9   74.32    7.82
  10   3  10    1.22   13.52
  10  -3  10   32.52   27.61
 -10  -3 -10   -8.88   27.95
 -10  -3 -10    3.12    6.42
  10   3  11   17.22   14.49
  10  -3  11   25.76   19.22
 -10  -3 -11   10.88   18.59
 -10  -3 -11    2.92   10.24
  10   3  12   42.05    9.97
  10  -3  12   49.62   20.83
 -10  -3 -12   76.09   21.26
 -10  -3 -12   50.25   10.83
  10   3  13   63.81   10.10
  10  -3  13   74.09   23.00
 -10  -3 -13   86.96   22.49
 -10  -3 -13   71.25   10.81
  10  -3  14   82.42   23.32
 -10  -3 -14   52.43   22.29
 -10  -3 -14   43.41    6.71
  10  -3  15  156.40   26.74
 -10  -3 -15  160.88   37.54
  10  -3  16   36.73   25.16
 -10  -3 -16   61.89   22.98
  10   4 -20   75.52   19.41
  10  -4 -20   48.05   19.96
 -10  -4  20   28.53   18.68
  10   4 -19    5.58   26.96
  10  -4 -19   22.49   23.25
 -10  -4  19    2.01   16.84
  10   4 -18    9.72   27.88
  10  -4 -18   49.71   22.42
 -10  -4  18   64.96   17.38
  10   4 -17  -15.00   24.36
  10  -4 -17   28.33   20.18
 -10  -4  17  -11.03   24.40
  10   4 -16   42.64   16.96
  10  -4 -16   -8.23   20.84
 -10  -4  16   18.60   16.40
  10   4 -15   48.84   18.07
  10  -4 -15   66.18   32.52
 -10  -4  15   80.39   17.05
  10   4 -14   90.37   17.30
  10  -4 -14  117.35   30.37
 -10  -4  14  100.61   17.06
  10   4 -13  -10.47   15.68
  10  -4 -13   -0.68   18.04
 -10  -4  13  -18.82   14.24
  10   4 -12  137.27   16.90
  10  -4 -12  115.31   19.59
 -10  -4  12   87.32   24.28
  10   4 -11    4.47   22.23
  10  -4 -11    3.70   15.62
 -10  -4  11   13.33   13.37
  10   4 -10   64.59   15.45
  10  -4 -10   37.88   16.43
 -10  -4  10   74.51   14.48
  10   4  -9   34.18   14.95
  10  -4  -9   48.39   23.63
 -10  -4   9   44.94   13.67
  10   4  -8   35.09   21.65
  10  -4  -8   54.80   14.76
 -10  -4   8    4.99   12.45
  10   4  -7   16.67   13.64
  10  -4  -7    9.58   12.93
 -10  -4   7    0.59   11.86
  10   4  -6   -3.74   12.79
  10  -4  -6   -4.12   18.55
 -10  -4   6   -2.70   11.32
  10   4  -5  101.96   14.48
  10  -4  -5   90.31   13.30
 -10  -4   5   94.64   15.68
 -10  -4   5   92.72   12.85
  10   4  -4  -11.25   11.63
 -10   4   4    1.98   12.69
  10  -4  -4   18.30   16.06
 -10  -4   4    0.78   16.20
 -10  -4   4   -2.63   12.70
  10   4  -3    1.86   11.38
 -10   4   3   15.63   12.18
  10  -4  -3    3.15   10.26
 -10  -4   3  -13.30   10.56
 -10  -4   3    1.78   20.94
  10   4  -2   23.30   12.41
 -10   4   2   43.99   13.21
  10  -4  -2   41.81   10.46
 -10  -4   2   29.10   10.95
 -10  -4   2   27.61   14.90
  10   4  -1   80.85   13.31
 -10   4   1  110.75   20.32
  10  -4  -1  101.58   11.17
 -10  -4   1   83.77   11.92
 -10  -4   1   72.65   16.54
  10   4   0   53.24   13.15
 -10   4   0   75.75   12.61
  10  -4   0   74.03   10.10
 -10  -4   0   71.99   10.88
 -10  -4   0   98.41   25.87
 -10   4  -1   15.54   10.66
  10   4   1   -3.73   11.31
 -10  -4  -1    5.64   15.68
 -10  -4  -1    7.97    9.81
  10  -4   1    9.30    8.31
 -10   4  -2   51.00   11.68
  10   4   2   57.17   12.90
 -10  -4  -2   86.18   17.44
 -10  -4  -2   61.62   10.52
  10  -4   2   53.10    9.25
 -10   4  -3  187.63   12.89
  10   4   3  188.05   14.74
 -10  -4  -3  186.50   20.20
 -10  -4  -3  189.79   12.54
  10  -4   3  176.43   10.58
 -10   4  -4  224.43   19.17
  10   4   4  240.20   15.26
 -10  -4  -4  223.24   22.70
 -10  -4  -4  238.30   13.40
  10  -4   4  230.22   10.60
 -10   4  -5  111.05   15.98
  10   4   5  114.24   13.68
 -10  -4  -5   90.98   32.39
 -10  -4  -5  121.95   16.61
  10  -4   5  110.76    8.48
 -10   4  -6   50.63   14.36
  10   4   6   56.71   19.75
 -10  -4  -6   41.24   19.28
 -10  -4  -6   46.77   10.28
  10  -4   6   54.78    7.07
  10   4   7   11.59   11.69
 -10   4  -7   10.71    8.12
  10  -4   7   30.10   17.63
 -10  -4  -7  -21.94   18.59
 -10  -4  -7    9.76    9.17
  10  -4   7    5.78    5.56
  10   4   8    3.18   11.35
 -10   4  -8    1.08    6.76
  10  -4   8   -1.11   18.35
 -10  -4  -8   23.05   18.59
 -10  -4  -8    6.81    8.89
  10  -4   8   -0.14    4.86
  10   4   9   10.34   11.99
 -10   4  -9    5.53   10.00
  10  -4   9   26.24   19.62
 -10  -4  -9    6.16   19.85
 -10  -4  -9    0.81   13.84
  10  -4   9    9.28    4.57
  10   4  10    6.61   12.16
  10  -4  10   21.56   30.31
 -10  -4 -10   24.86   31.03
 -10  -4 -10   -2.41   13.81
  10   4  11   21.47   12.85
  10  -4  11    5.82   21.61
 -10  -4 -11   32.56   21.28
 -10  -4 -11   29.60    9.73
  10   4  12   37.00   17.73
  10  -4  12   17.08   21.09
 -10  -4 -12  -27.00   20.24
 -10  -4 -12   -6.01    8.25
  10   4  13   83.67   19.76
  10  -4  13   58.32   24.24
 -10  -4 -13   79.91   24.30
 -10  -4 -13   44.26    9.96
  10   5 -16   72.83   33.01
  10  -5 -16   66.20   24.38
 -10  -5  16  127.81   30.47
  10   5 -15   -0.37   19.47
  10  -5 -15    2.90   21.21
 -10  -5  15  -26.99   17.25
  10   5 -14   89.47   21.03
  10  -5 -14   70.11   33.37
 -10  -5  14   92.60   19.65
  10   5 -13   -3.43   18.33
  10  -5 -13   46.26   27.94
 -10  -5  13   -5.15   16.21
  10   5 -12   10.54   17.84
  10  -5 -12    5.44   18.25
 -10  -5  12   27.16   16.60
  10   5 -11   33.19   17.70
  10  -5 -11   -9.21   17.71
 -10  -5  11    9.09   25.40
  10   5 -10    0.94   17.25
  10  -5 -10   33.61   17.92
 -10  -5  10   37.97   16.40
  10   5  -9    1.71   16.90
  10  -5  -9   39.52   26.06
 -10  -5   9   24.85   15.75
  10   5  -8   60.62   17.53
  10  -5  -8   48.23   17.19
 -10  -5   8   49.05   15.27
  10   5  -7  164.79   29.75
 -10   5   7  125.71   21.89
 -10  -5   7  196.49   18.17
  10  -5  -7  148.14   18.19
  10   5  -6  191.82   19.58
 -10   5   6  209.03   22.08
 -10  -5   6  226.54   18.24
  10  -5  -6  201.94   28.16
  10   5  -5   65.26   17.51
 -10   5   5   86.81   19.23
 -10  -5   5   60.70   15.53
  10  -5  -5   86.84   15.68
  10   5  -4    3.09   15.36
 -10   5   4  -19.07   25.00
  10  -5  -4   18.07   12.88
 -10  -5   4   12.95   13.50
 -10  -5   4   15.42   16.67
  10   5  -3    9.38   14.89
 -10   5   3  -19.38   16.14
  10  -5  -3   20.13   12.93
 -10  -5   3   -0.25   13.44
 -10  -5   3   13.19   16.39
 -10   5   2   -6.69   14.73
  10   5  -2   -7.09   23.08
 -10  -5   2   29.62   16.86
 -10  -5   2   -4.67   12.71
  10  -5  -2    4.86   12.04
 -10   5   1   76.13   16.21
  10   5  -1   76.94   16.46
 -10  -5   1   24.29   20.65
 -10  -5   1   61.91   14.32
  10  -5  -1   81.19   12.98
 -10   5   0   20.47   22.36
  10   5   0    3.69   23.15
 -10  -5   0   20.43   18.24
 -10  -5   0   10.59   12.76
  10  -5   0   -4.15   17.14
 -10   5  -1   -3.76   21.19
  10   5   1   17.42   14.84
 -10  -5  -1    6.17   18.47
 -10  -5  -1    9.19   19.87
  10  -5   1   10.64   10.94
 -10   5  -2   11.75   13.23
  10   5   2   -5.16   14.35
 -10  -5  -2   -2.81   19.03
 -10  -5  -2   11.28   12.03
  10  -5   2    9.14   10.18
 -10   5  -3   -8.89   12.72
  10   5   3   -2.73   14.15
 -10  -5  -3   10.88   19.00
 -10  -5  -3    1.29   11.86
  10  -5   3   18.21    9.71
  10   5   4   -2.50   14.68
 -10   5  -4    9.56   12.40
 -10  -5  -4    9.73   11.91
 -10  -5  -4   24.52   30.17
 -10   5  -5   64.79   13.67
  10   5   5   63.22   24.85
 -10  -5  -5   48.08   23.50
 -10  -5  -5   80.17   20.43
  10  -5   5   75.01   10.48
 -10   5  -6   23.26   12.22
  10   5   6   51.97   15.16
 -10  -5  -6   54.05   21.90
 -10  -5  -6   23.41   12.05
  10  -5   6   29.91    9.14
 -10   5  -7   19.08   16.52
  10   5   7   25.26   15.40
 -10  -5  -7   -0.17   33.50
 -10  -5  -7    0.92   11.88
  10  -5   7   13.13    7.99
 -10   5  -8    8.72   14.37
  10   5   8   -1.21   14.49
 -10  -5  -8  -14.80   20.84
 -10  -5  -8   -8.94   10.97
  10  -5   8    5.12    6.69
  10   5   9   32.45   15.89
 -10  -5  -9   19.56   22.97
 -10  -5  -9   11.87   12.16
  10   5  10   34.27   15.84
  10  -5  10  -10.42   23.30
 -10  -5 -10   -9.84   23.67
 -10  -5 -10   11.05   17.87
  10   6  -9  -16.00   30.65
  10  -6  -9    9.71   18.38
 -10  -6   9    7.43   27.04
  10   6  -8    6.16   19.96
 -10   6   8    0.61   21.75
 -10  -6   8  -14.46   17.19
  10  -6  -8    9.33   27.30
  10   6  -7   12.83   19.56
 -10   6   7  -22.51   21.53
 -10  -6   7    0.48   17.19
  10  -6  -7   35.04   17.17
  10   6  -6    4.61   19.66
 -10   6   6   26.48   21.10
 -10  -6   6   -8.14   25.53
  10  -6  -6   16.63   16.86
  10   6  -5    3.40   19.41
 -10   6   5   -7.18   31.55
  10  -6  -5   14.71   25.03
 -10  -6   5   36.49   17.25
 -10   6   4   99.60   22.33
  10   6  -4   91.73   21.59
 -10  -6   4   68.64   22.54
 -10  -6   4   82.07   19.27
  10  -6  -4   90.31   17.17
 -10   6   3   42.10   20.07
  10   6  -3   22.01   30.41
 -10  -6   3   40.08   21.92
 -10  -6   3    7.28   26.58
  10  -6  -3   32.87   16.28
 -10   6   2   20.04   18.05
  10   6  -2   -9.32   18.00
 -10  -6   2   15.28   20.44
 -10  -6   2  -23.37   16.02
  10  -6  -2   11.50   14.34
 -10   6   1   43.65   29.74
  10   6  -1   77.14   19.75
 -10  -6   1   34.41   36.41
 -10  -6   1   49.25   17.45
  10  -6  -1   54.02   15.91
 -10   6   0   10.77   25.89
  10   6   0  -30.23   17.72
 -10  -6   0   30.30   20.98
 -10  -6   0   18.06   15.41
  10  -6   0  -12.99   13.02
 -10   6  -1   11.80   17.22
  10   6   1    0.70   18.14
 -10  -6  -1    1.84   21.97
 -10  -6  -1   15.19   24.46
  10  -6   1    3.21   13.23
 -10   6  -2   79.76   18.09
  10   6   2   66.83   21.05
 -10  -6  -2   60.98   38.86
 -10  -6  -2   66.83   17.41
  10  -6   2   69.35   14.29
  10  -6   3   14.93   18.31
 -10  -6  -3   -0.72   14.93
  11   0 -24   -2.96   16.14
  11   0 -23    4.52   16.06
  11   0 -22  -13.11   15.93
  11   0 -21    5.42   14.88
  11   0 -20   21.70   14.10
  11   0 -19    9.26   13.56
  11   0 -18  176.74   24.54
  11   0 -17    0.27   11.44
  11   0 -16  453.59   19.20
  11   0 -15   14.29   11.72
  11   0 -14    5.06   10.27
  11   0 -13    5.81    9.88
  11   0 -12  390.61   15.19
  11   0 -11    1.90    8.78
  11   0 -10   45.16    8.99
  11   0  -9   -0.95    7.49
  11   0  -8   55.57   12.06
 -11   0   8   34.48    5.28
  11   0  -7    1.38    4.27
  11   0  -7    3.30    6.49
 -11   0   7   -0.56    4.96
  11   0  -6   14.54    5.05
  11   0  -6    9.81    5.85
 -11   0   6   28.03    9.12
  11   0  -5   -0.92    8.27
  11   0  -5   -4.95    5.10
 -11   0   5    1.62    9.71
  11   0  -4    4.57    6.08
  11   0  -4    0.81    4.55
 -11   0   4    6.90    6.64
  11   0  -3   -1.34   10.77
  11   0  -3   -6.85    4.22
 -11   0   3   -2.65    7.39
  11   0  -2   37.85    8.54
  11   0  -2   41.34    4.53
 -11   0   2   43.33    8.73
  11   0  -1    4.56    8.68
  11   0  -1    1.95    3.49
 -11   0   1   -3.99    8.50
  11   0   0  299.56   19.07
  11   0   0  270.58    6.43
 -11   0   0  257.21   12.51
  11   0   1    3.11   10.09
  11   0   1   -1.96    2.70
 -11   0  -1   -9.09   14.87
  11   0   2   80.29   11.89
  11   0   2   60.73    3.14
 -11   0  -2   66.91   11.23
  11   0   3    4.95   10.78
  11   0   3    0.49    1.74
  11   0   3    5.26    4.17
 -11   0  -3    7.35   10.60
  11   0   4   33.41   12.61
 -11   0  -4   38.93   12.23
  11   0   5   -4.78   12.57
 -11   0  -5   -5.26   12.08
  11   0   6  132.86   16.10
 -11   0  -6  122.14   14.90
  11   0   7   -0.30   13.24
  11   0   8  363.15   20.59
  11   0   9   24.11   16.10
  11   0  10  -24.76   17.53
  11   0  11   13.60   16.80
  11   0  12   82.56   20.38
  11   0  13    3.59   28.83
  11   0  14   12.63   18.79
  11   0  15    6.38   20.37
  11   0  16    0.96   19.83
  11   0  17   13.98   21.10
  11   1 -24   23.42   17.08
  11  -1 -24    6.64   17.69
  11  -1 -24   55.82   24.76
  11   1 -23    2.83   16.72
  11  -1 -23   12.16   16.31
  11  -1 -23   31.46   23.90
  11   1 -22   -3.68   15.68
  11  -1 -22   -4.74   15.25
  11  -1 -22  -15.52   21.69
  11   1 -21   56.93   16.93
  11  -1 -21   98.01   17.20
  11  -1 -21   60.92   23.55
  11   1 -20   32.11   15.55
  11  -1 -20   21.15   15.37
  11  -1 -20    6.36   33.92
  11   1 -19   35.63   15.25
  11  -1 -19   26.78   15.28
  11  -1 -19   53.00   21.23
  11   1 -18   -3.79   21.45
  11  -1 -18   36.53   13.72
  11  -1 -18   25.87   20.06
  11   1 -17   17.28   20.50
  11  -1 -17    6.96   19.44
  11  -1 -17  -28.82   18.42
  11   1 -16  239.37   23.63
  11  -1 -16  258.77   16.43
  11  -1 -16  271.77   23.05
  11   1 -15   40.55   19.26
  11  -1 -15   48.06   12.87
  11  -1 -15   44.79   18.47
 -11  -1  15   62.05   13.24
  11   1 -14  123.71   20.60
  11  -1 -14  121.43   13.39
  11  -1 -14  154.24   18.63
 -11  -1  14  159.85   13.89
  11   1 -13   30.93   10.70
  11  -1 -13   17.30   10.30
  11  -1 -13   36.06   15.10
 -11  -1  13   13.32    6.06
 -11  -1  13   17.55   10.33
  11   1 -12    2.00   10.15
  11  -1 -12    8.72    9.81
  11  -1 -12   26.94   14.38
 -11  -1  12   11.49    4.40
 -11  -1  12    1.98   16.14
  11   1 -11    6.79    9.83
  11  -1 -11   24.01    9.16
  11  -1 -11   27.69   13.63
 -11  -1  11   18.92    5.08
 -11  -1  11   21.23   10.11
  11   1 -10    6.26    8.90
  11  -1 -10    5.67    8.23
  11  -1 -10    2.54    4.53
  11  -1 -10    6.08   12.19
 -11  -1  10   -2.41    5.24
 -11  -1  10   17.03    8.87
  11   1  -9  114.37   10.42
  11  -1  -9  104.09   14.28
  11  -1  -9   79.40    7.09
  11  -1  -9   77.08   13.70
 -11  -1   9   93.41    6.88
 -11  -1   9  105.63   10.15
  11   1  -8  184.17   15.16
  11  -1  -8  185.26   13.95
  11  -1  -8  177.28    9.20
  11  -1  -8  186.00   13.96
 -11  -1   8  183.39    8.62
 -11  -1   8  193.46   15.38
  11   1  -7  181.01   10.24
  11  -1  -7  203.85   12.56
  11  -1  -7  191.92   10.06
  11  -1  -7  185.80   12.21
 -11  -1   7  194.39    9.03
 -11  -1   7  189.97   10.35
  11   1  -6  347.67   11.60
  11  -1  -6  340.27    9.82
  11  -1  -6  356.55    9.76
  11  -1  -6  347.95   13.20
 -11  -1   6  363.13   11.62
 -11  -1   6  349.83   11.61
  11   1  -5  257.34    9.80
  11  -1  -5  232.85    8.00
  11  -1  -5  240.75   11.96
  11  -1  -5  252.14   10.81
 -11  -1   5  230.48   10.74
 -11  -1   5  245.45    9.90
  11   1  -4    2.47    6.00
  11  -1  -4    3.17    4.72
  11  -1  -4    4.64    5.98
  11  -1  -4   12.39    6.77
 -11  -1   4    2.15   12.40
 -11  -1   4    9.05    6.43
  11   1  -3  652.45   13.34
  11  -1  -3  672.11   12.13
  11  -1  -3  665.03   15.36
  11  -1  -3  677.65   14.66
 -11  -1   3  681.86   17.13
 -11  -1   3  669.93   16.93
  11   1  -2   16.57    9.11
  11   1  -2   17.56    5.14
  11  -1  -2   18.22    6.89
  11  -1  -2   22.32    8.15
  11  -1  -2   25.17    6.60
 -11  -1   2    9.93    9.16
 -11  -1   2   24.21    5.48
  11   1  -1  171.08   11.62
  11   1  -1  148.73    9.19
  11  -1  -1  162.11    6.31
  11  -1  -1  162.17   16.69
  11  -1  -1  170.89    7.57
 -11  -1   1  180.40   12.21
 -11  -1   1  150.00    7.00
  11   1   0   26.84   16.17
  11   1   0   25.79    4.78
  11  -1   0   29.82    4.00
  11  -1   0   19.61   15.71
  11  -1   0   26.22    5.06
 -11  -1   0   44.22   10.88
 -11  -1   0   26.36    5.08
  11   1   1    4.67   10.38
  11   1   1    4.86    4.24
  11  -1   1    2.12    4.73
  11  -1   1    5.02   10.44
  11  -1   1    1.85    5.96
 -11  -1  -1   -5.55   10.61
 -11  -1  -1    1.45    4.08
  11   1   2  157.18   13.43
  11   1   2  150.06    8.15
  11  -1   2  138.81    4.10
  11  -1   2  139.97   13.86
  11  -1   2  137.62    6.39
 -11  -1  -2  168.42   13.81
 -11  -1  -2  137.51    5.47
  11   1   3   44.07   12.74
  11   1   3   40.20    4.33
  11  -1   3   31.33    2.91
  11  -1   3   25.21   19.09
  11  -1   3   31.46    2.98
 -11  -1  -3   50.77   13.10
 -11  -1  -3   25.71    3.92
  11   1   4    1.80   19.86
  11   1   4   15.89    3.74
  11  -1   4   10.79   20.03
 -11  -1  -4   24.18   13.45
 -11  -1  -4   19.57    3.21
  11   1   5    9.56   20.48
  11   1   5   -3.68    5.11
  11  -1   5  -17.81   19.47
 -11  -1  -5   11.31   12.71
 -11  -1  -5    4.46    2.66
  11   1   6  292.59   18.99
  11   1   6  253.82    7.15
  11  -1   6  273.69   18.18
 -11  -1  -6  288.59   18.90
  11   1   7    5.16   14.45
  11   1   7    1.38    1.95
  11  -1   7   12.31   14.44
 -11  -1  -7  -12.96   13.54
 -11  -1  -7    0.29    2.15
  11   1   8   85.62   16.91
  11  -1   8   97.75   17.67
 -11  -1  -8   67.91   26.32
  11   1   9   38.72   17.60
  11  -1   9   35.10   17.51
 -11  -1  -9   54.49   17.04
  11   1  10    9.79   16.95
  11  -1  10  -28.38   16.76
 -11  -1 -10   -5.99   15.95
  11   1  11  185.44   21.01
  11  -1  11  182.54   22.62
 -11  -1 -11  179.34   20.42
  11   1  12   25.30   18.96
  11  -1  12   67.97   31.23
 -11  -1 -12   37.84   18.47
  11   1  13   20.21   30.34
  11  -1  13   70.28   20.41
 -11  -1 -13   19.88   20.15
  11   1  14   33.70   32.21
  11  -1  14   69.27   21.70
 -11  -1 -14   37.15   20.19
  11   1  15   69.55   22.13
  11  -1  15   64.91   22.87
  11   1  16   60.24   22.10
  11  -1  16   53.42   22.27
  11   1  17   29.70   21.07
  11  -1  17  -23.63   34.04
  11   2 -23   18.56   18.38
  11  -2 -23   24.60   17.84
  11  -2 -23   17.57   24.82
  11   2 -22   15.31   16.24
  11  -2 -22   22.78   16.96
  11  -2 -22   24.85   22.94
  11   2 -21  116.00   18.97
  11  -2 -21   91.77   18.67
  11  -2 -21  121.68   38.87
  11   2 -20   25.68   16.46
  11  -2 -20   39.86   16.68
  11  -2 -20   15.30   35.66
 -11  -2  20   49.06   16.01
  11   2 -19   -6.33   23.29
  11  -2 -19   -2.83   14.55
  11  -2 -19   22.29   21.55
 -11  -2  19   15.34   14.76
  11   2 -18   69.68   24.65
  11  -2 -18   76.59   16.15
  11  -2 -18   39.03   21.70
 -11  -2  18   48.64    7.72
 -11  -2  18   77.47   23.54
  11   2 -17  -14.40   13.06
  11  -2 -17   -1.25   12.85
  11  -2 -17    0.35   18.95
 -11  -2  17   -6.71    7.58
 -11  -2  17   11.69   13.33
  11   2 -16  156.14   17.12
  11  -2 -16   98.50   23.76
  11  -2 -16  156.84   22.05
 -11  -2  16  118.24   10.60
 -11  -2  16  145.51   16.35
  11   2 -15    8.36   13.02
  11  -2 -15    8.10   12.67
  11  -2 -15  -12.50   16.69
 -11  -2  15    7.99    9.05
 -11  -2  15   15.72   19.04
  11   2 -14  251.07   16.69
  11  -2 -14  243.90   15.88
  11  -2 -14  280.55   21.92
 -11  -2  14  240.11   13.30
 -11  -2  14  270.20   16.99
  11   2 -13  114.58   14.29
  11  -2 -13  141.46   13.58
  11  -2 -13  132.46   18.22
 -11  -2  13  133.16   11.91
 -11  -2  13  134.22   14.13
  11   2 -12   51.65   12.76
  11  -2 -12   74.56   11.66
  11  -2 -12   50.28    4.19
  11  -2 -12   69.75   16.38
 -11  -2  12   50.91    7.78
 -11  -2  12   56.88   18.32
  11   2 -11   14.57   10.52
  11  -2 -11   27.86   15.32
  11  -2 -11   -1.30    3.49
  11  -2 -11   -9.62   13.72
 -11  -2  11    9.91    7.10
 -11  -2  11    2.66   10.55
  11   2 -10   89.95   17.65
  11  -2 -10   72.30   10.05
  11  -2 -10   84.04   22.21
 -11  -2  10   70.26    8.72
 -11  -2  10   61.15   11.31
  11   2  -9   63.51   11.03
  11  -2  -9   63.03    9.65
  11  -2  -9   46.62    6.16
  11  -2  -9   58.25   13.78
 -11  -2   9   63.00   13.34
 -11  -2   9   72.38   16.30
  11   2  -8   89.85   11.14
  11  -2  -8  109.61    9.63
  11  -2  -8   98.03   10.34
  11  -2  -8  112.17   13.40
 -11  -2   8  102.80    9.69
 -11  -2   8  118.07   11.23
  11   2  -7   12.17   13.17
  11  -2  -7   11.79    6.64
  11  -2  -7   -5.94    5.86
  11  -2  -7   -3.66   10.38
 -11  -2   7    5.35    8.19
 -11  -2   7   -6.43    8.38
  11   2  -6   -1.28    8.48
  11  -2  -6   10.74    6.14
  11  -2  -6    6.68    6.08
  11  -2  -6    4.71   14.68
 -11  -2   6    9.90    8.98
 -11  -2   6    7.07   12.40
  11   2  -5   47.79   12.73
  11  -2  -5   29.09    6.28
  11  -2  -5   33.73    7.11
  11  -2  -5   29.69    9.34
 -11  -2   5   22.01   15.25
 -11  -2   5   31.44    8.53
  11   2  -4   11.88    7.79
  11  -2  -4    9.40    5.40
  11  -2  -4   -0.60    6.84
  11  -2  -4    6.79    7.44
 -11  -2   4    8.34    9.54
 -11  -2   4   -6.14    7.49
  11   2  -3    8.21    7.32
  11  -2  -3   -3.74    4.76
  11  -2  -3   -2.35    7.40
  11  -2  -3    8.55    6.36
 -11  -2   3    6.35    9.72
 -11  -2   3    1.12   10.43
  11   2  -2  226.16   14.52
  11  -2  -2  227.41    7.72
  11  -2  -2  205.22   11.76
  11  -2  -2  235.05   12.72
 -11  -2   2  215.84   14.39
 -11  -2   2  226.73    9.82
  11   2  -1  113.47    8.51
  11  -2  -1   93.44    6.26
  11  -2  -1   99.64   11.22
  11  -2  -1  102.72   10.29
 -11  -2   1  126.33   13.55
 -11  -2   1  102.02    7.99
  11   2   0  275.67   10.51
  11  -2   0  269.89    7.80
  11  -2   0  289.99   14.84
  11  -2   0  278.76   10.98
 -11  -2   0  294.28   15.89
 -11  -2   0  260.31   13.14
  11   2   1  280.12   10.35
  11  -2   1  286.07    7.43
  11  -2   1  284.27   15.83
  11  -2   1  277.71    7.61
 -11  -2  -1  301.41   17.01
 -11  -2  -1  287.68    9.73
  11   2   2  145.28    8.30
  11  -2   2  149.06    5.40
  11  -2   2  124.86   14.71
  11  -2   2  146.46    7.42
 -11  -2  -2  130.53   15.76
 -11  -2  -2  136.24    7.69
  11   2   3   86.25   10.88
  11  -2   3   80.18    5.78
  11  -2   3   71.87   14.13
  11  -2   3   70.39    4.03
 -11  -2  -3   83.32   14.66
 -11  -2  -3   78.03    6.34
  11   2   4  171.63    8.39
  11  -2   4  145.52   16.48
  11  -2   4  160.63    4.40
  11  -2   4  156.81    5.54
 -11  -2  -4  154.81   17.15
 -11  -2  -4  163.61   10.18
  11   2   5    9.15    5.77
  11  -2   5   22.91   21.57
  11  -2   5    9.08    2.19
  11  -2   5    6.80    2.09
 -11  -2  -5  -13.17   14.76
 -11  -2  -5   11.73    4.94
  11   2   6   67.00   10.50
  11  -2   6   79.69   16.34
 -11  -2  -6   78.66   17.35
 -11  -2  -6   75.25    5.56
  11   2   7    2.02    5.70
  11  -2   7    4.53   16.02
 -11  -2  -7   10.54   15.86
 -11  -2  -7    5.21    4.41
  11   2   8    2.75    8.38
  11  -2   8   -0.01   15.85
 -11  -2  -8   14.38   15.47
 -11  -2  -8   -2.64    6.14
  11   2   9   22.47    8.90
  11  -2   9   20.23   18.31
 -11  -2  -9   34.58   17.63
 -11  -2  -9   29.78    6.51
  11   2  10   17.01    5.48
  11  -2  10   48.05   30.00
 -11  -2 -10   22.76   18.34
  11   2  11   53.95   18.62
  11  -2  11   36.65   20.69
 -11  -2 -11   65.71   20.05
 -11  -2 -11   46.75    3.99
  11   2  12  -20.72   19.27
  11  -2  12  -18.25   19.22
 -11  -2 -12  -25.42   19.50
  11  -2  13   73.77   22.24
 -11  -2 -13   47.80   21.85
  11  -2  14   14.04   20.85
 -11  -2 -14    1.46   19.43
  11  -2  15  -16.43   22.79
 -11  -2 -15  -32.38   20.82
  11  -2  16   82.23   25.28
 -11  -2 -16   97.16   35.82
  11   3 -21    5.30   27.12
  11  -3 -21    9.10   17.23
  11  -3 -21    0.18   24.52
 -11  -3  21   18.39   17.24
  11   3 -20   24.96   25.84
  11  -3 -20    3.24   16.93
  11  -3 -20   26.43   22.58
 -11  -3  20    1.55   16.61
  11   3 -19   41.85   24.60
  11  -3 -19   10.75   16.02
  11  -3 -19  -32.11   21.94
 -11  -3  19  -42.02   24.64
  11   3 -18   48.37   25.51
  11  -3 -18   53.53   16.61
  11  -3 -18   13.69   21.63
 -11  -3  18   19.45   16.02
  11   3 -17    9.70   15.63
  11  -3 -17    6.33   15.04
  11  -3 -17   -1.18   20.08
 -11  -3  17   35.77   15.17
  11   3 -16   14.85   15.83
  11  -3 -16   14.99   14.67
  11  -3 -16   11.45   18.93
 -11  -3  16   19.19   22.38
  11   3 -15   41.85   14.63
  11  -3 -15   37.30   14.40
  11  -3 -15   59.49   19.14
 -11  -3  15   35.19   14.68
  11   3 -14   15.13   13.56
  11  -3 -14   -1.78    3.03
  11  -3 -14   -7.30   25.63
 -11  -3  14   -4.70   12.47
  11   3 -13    0.78   13.50
  11  -3 -13    3.46    4.29
  11  -3 -13    4.02   24.35
 -11  -3  13    7.81    8.96
 -11  -3  13   15.10   12.46
  11   3 -12   -1.24   12.55
  11  -3 -12   -6.49    7.58
  11  -3 -12  -20.69   15.37
 -11  -3  12   -4.62    9.35
 -11  -3  12  -10.02   12.14
  11   3 -11  271.73   24.47
  11  -3 -11  258.02    9.40
  11  -3 -11  304.00   19.56
 -11  -3  11  266.09   13.96
 -11  -3  11  288.87   16.85
  11   3 -10   -8.77   12.13
  11  -3 -10    9.03    6.17
  11  -3 -10    1.66   13.66
 -11  -3  10    7.86    9.72
 -11  -3  10   21.13   11.03
  11   3  -9   97.24   13.59
  11  -3  -9  105.49   15.60
 -11  -3   9  112.00   17.64
 -11  -3   9   90.42   12.80
  11   3  -8   -0.91   16.96
  11  -3  -8   14.70   19.21
 -11  -3   8   23.22   10.53
 -11  -3   8   -3.10   16.31
  11   3  -7   36.54   11.53
  11  -3  -7   52.06   12.93
 -11  -3   7   53.48   11.40
 -11  -3   7   40.00   10.91
  11   3  -6   -4.78    9.85
  11  -3  -6   21.99   10.74
 -11  -3   6  -15.13   10.69
 -11  -3   6    5.81    9.52
  11   3  -5  193.17   13.40
  11  -3  -5  190.46   13.35
 -11  -3   5  169.17   14.05
 -11  -3   5  177.57   17.75
  11   3  -4   53.29   10.92
  11  -3  -4   41.03   10.71
 -11  -3   4   37.03   12.76
 -11  -3   4   52.32   10.10
  11   3  -3   14.53    9.90
  11  -3  -3   10.18    8.73
 -11  -3   3   23.18   12.11
 -11  -3   3   12.57    8.97
  11   3  -2   25.49   15.05
  11  -3  -2   28.19   10.69
  11  -3  -2   27.69   13.57
 -11  -3   2   48.68   13.24
 -11  -3   2   29.34    8.94
  11   3  -1   -5.81    9.07
  11  -3  -1    5.47   10.85
  11  -3  -1    3.68    7.06
 -11  -3   1   24.57   12.82
 -11  -3   1    8.86    8.10
  11   3   0   -5.34    8.90
  11  -3   0   32.59   11.78
  11  -3   0    2.06    6.67
 -11  -3   0    0.10   13.35
 -11  -3   0   14.67    7.77
  11   3   1  168.79   11.69
  11  -3   1  189.67   15.86
  11  -3   1  192.84    9.09
 -11  -3  -1  192.86   17.80
 -11  -3  -1  196.21   10.54
  11   3   2    9.13   13.69
  11  -3   2    0.49    9.21
  11  -3   2   25.46   12.81
 -11  -3  -2   19.32   15.06
 -11  -3  -2    6.50    7.35
  11   3   3   33.25   14.03
  11  -3   3   36.71    6.06
  11  -3   3   38.70   22.49
 -11  -3  -3   36.52   24.77
 -11  -3  -3   33.56    7.92
  11   3   4    0.91    8.63
  11  -3   4   11.39    4.74
  11  -3   4    2.08   14.26
 -11  -3  -4   -1.39   15.42
 -11  -3  -4    4.91   11.13
  11   3   5   -3.80    8.01
  11  -3   5    4.02    4.02
  11  -3   5   -2.03   14.57
 -11  -3  -5  -23.26   16.73
 -11  -3  -5    7.34    6.88
  11   3   6   -2.91    8.52
  11  -3   6    1.82    3.32
  11  -3   6   15.44   15.34
 -11  -3  -6   25.87   25.50
 -11  -3  -6    2.30    6.79
  11   3   7   73.84   15.15
  11  -3   7   69.76    5.14
  11  -3   7  124.23   19.18
 -11  -3  -7   83.92   20.02
 -11  -3  -7   96.76    8.29
  11   3   8    8.32   13.59
  11  -3   8   25.38   18.21
 -11  -3  -8   47.37   19.19
 -11  -3  -8   14.56   10.29
  11   3   9   16.54   13.02
  11  -3   9  -32.68   18.02
 -11  -3  -9    8.67   18.82
 -11  -3  -9   -3.17    6.18
  11   3  10   -0.75    8.52
  11  -3  10    2.32   19.17
 -11  -3 -10   10.78   19.22
 -11  -3 -10    5.27    6.35
  11   3  11    7.06    8.34
  11  -3  11    9.56   19.76
 -11  -3 -11  -11.67   19.45
 -11  -3 -11    1.64    5.78
  11   3  12   -9.65    7.66
  11  -3  12   16.40   33.19
 -11  -3 -12  -16.36   19.47
 -11  -3 -12    3.55    5.42
  11  -3  13  241.16   28.00
 -11  -3 -13  207.17   26.70
  11  -3  14   -9.62   22.35
 -11  -3 -14   11.25   32.36
  11  -3  15   94.06   26.54
 -11  -3 -15   65.49   25.10
  11   4 -19   -3.28   18.48
  11  -4 -19    8.97   18.17
  11  -4 -19    9.39   22.26
 -11  -4  19   17.04   26.78
  11   4 -18   11.76   26.52
  11  -4 -18  -26.01   20.78
 -11  -4  18   14.59   16.00
  11   4 -17   12.46   26.68
  11  -4 -17    7.26   21.10
 -11  -4  17  -20.81   16.21
  11   4 -16   12.32   17.86
  11  -4 -16   17.14   20.88
 -11  -4  16   22.94   24.85
  11   4 -15   26.89   17.43
  11  -4 -15   20.48   20.58
 -11  -4  15   24.33   16.28
  11   4 -14  143.17   19.87
  11  -4 -14  176.24   34.70
 -11  -4  14  163.59   19.18
  11   4 -13   43.40   16.35
  11  -4 -13   24.36   19.20
 -11  -4  13    0.38   15.26
  11   4 -12  107.96   18.04
  11  -4 -12  129.30   19.68
 -11  -4  12  119.11   17.10
  11   4 -11   95.15   25.62
  11  -4 -11   50.60   17.35
 -11  -4  11   25.18   23.15
  11   4 -10  101.04   17.04
  11  -4 -10  125.73   17.58
 -11  -4  10   99.47   15.47
  11   4  -9  110.39   17.88
  11  -4  -9  186.73   26.39
 -11  -4   9  102.67   15.17
 -11  -4   9  117.53   15.33
  11   4  -8   82.27   24.27
  11  -4  -8   73.33   16.15
 -11  -4   8  109.98   14.97
 -11  -4   8  112.92   22.22
  11   4  -7   -0.99   12.61
  11  -4  -7   -1.94   12.82
 -11  -4   7    6.94   12.48
 -11  -4   7    2.65   11.83
  11   4  -6   -6.63   12.47
  11  -4  -6   25.38   17.96
 -11  -4   6    7.11   20.15
 -11  -4   6   -8.44   11.47
  11   4  -5  -10.13   12.29
  11  -4  -5   11.08   11.49
 -11  -4   5   -0.74   13.78
 -11  -4   5    4.76   10.96
  11   4  -4   -9.12   12.18
  11  -4  -4   22.73   17.05
 -11  -4   4   -2.42   14.33
 -11  -4   4  -13.77   10.62
  11   4  -3   35.79   18.65
  11  -4  -3   11.66   10.76
 -11  -4   3   -8.20   14.43
 -11  -4   3    5.13   10.81
  11   4  -2   10.53   11.70
  11  -4  -2  -16.41    9.63
 -11  -4   2   35.46   14.88
 -11  -4   2   -0.01   10.21
  11   4  -1  198.42   15.45
  11  -4  -1  198.31   12.83
 -11  -4   1  231.81   19.57
 -11  -4   1  198.95   13.48
  11   4   0   58.27   12.57
 -11   4   0   49.16   12.38
  11  -4   0   32.38    9.94
 -11  -4   0   38.49   11.26
 -11  -4   0   72.05   17.85
 -11   4  -1   36.87   11.98
  11   4   1   47.33   12.36
 -11  -4  -1   65.97   18.32
 -11  -4  -1   41.57   16.21
  11  -4   1   22.91    9.12
 -11   4  -2  231.05   14.11
  11   4   2  237.51   15.59
 -11  -4  -2  241.25   22.41
 -11  -4  -2  234.36   13.54
  11  -4   2  224.23   11.23
 -11   4  -3   -1.71    9.75
  11   4   3  -11.52   11.49
 -11  -4  -3   25.27   17.42
 -11  -4  -3  -13.08    9.83
  11  -4   3   -7.19    7.58
 -11   4  -4  454.90   16.27
  11   4   4  478.03   18.95
 -11  -4  -4  546.59   27.05
 -11  -4  -4  454.11   16.37
  11  -4   4  463.58   13.46
  11   4   5    6.62   11.44
 -11   4  -5    9.11    8.56
  11  -4   5    9.61   16.79
 -11  -4  -5   52.45   18.45
 -11  -4  -5   -3.52   14.10
  11  -4   5   -2.26    6.23
  11   4   6  116.94   14.14
 -11   4  -6   86.99    9.74
  11  -4   6   66.61   21.21
 -11  -4  -6  117.32   33.63
 -11  -4  -6   91.61   10.99
  11  -4   6  100.13   10.62
  11   4   7   30.87   19.38
 -11   4  -7   35.81    7.90
  11  -4   7   28.59   20.20
 -11  -4  -7   66.50   21.75
 -11  -4  -7   39.46    9.94
  11  -4   7   42.60    5.64
  11   4   8   50.60   13.07
  11  -4   8   82.21   32.04
 -11  -4  -8   68.04   22.09
 -11  -4  -8   49.05   10.05
  11   4   9   74.72   13.56
  11  -4   9  106.03   23.10
 -11  -4  -9   98.92   35.13
 -11  -4  -9   70.80   10.45
  11   4  10   33.04   12.90
  11  -4  10   38.52   22.47
 -11  -4 -10   26.71   21.64
 -11  -4 -10   32.23   14.03
  11   4  11   -2.04   11.57
  11  -4  11  -10.87   21.86
 -11  -4 -11  -13.17   21.70
 -11  -4 -11    0.97   12.70
  11   4  12   -4.01   10.90
  11  -4  12   10.58   34.00
 -11  -4 -12   20.81   21.10
 -11  -4 -12    0.37    7.66
  11   5 -15   19.66   31.18
  11  -5 -15   46.83   22.33
 -11  -5  15    8.09   18.27
  11   5 -14   -7.50   18.34
  11  -5 -14  -14.40   19.37
 -11  -5  14   15.82   16.23
  11   5 -13   25.89   19.70
  11  -5 -13   40.36   32.38
 -11  -5  13   41.43   18.27
  11   5 -12   42.65   19.99
  11  -5 -12   31.34   19.53
 -11  -5  12   67.94   17.88
  11   5 -11  -16.91   16.88
  11  -5 -11   -8.43   16.61
 -11  -5  11   17.17   15.35
  11   5 -10   87.39   29.87
  11  -5 -10  105.58   20.05
 -11  -5  10   99.26   27.33
  11   5  -9  109.72   19.43
  11  -5  -9   97.48   17.99
 -11  -5   9   57.68   17.69
  11   5  -8   -5.73   15.86
  11  -5  -8   -9.53   15.32
 -11  -5   8   20.78   14.29
  11   5  -7  102.32   27.77
  11  -5  -7  113.76   17.92
 -11  -5   7   95.86   19.21
 -11  -5   7  106.04   26.07
  11   5  -6   69.13   17.35
  11  -5  -6   59.16   24.17
 -11  -5   6   34.53   18.44
 -11  -5   6   55.71   15.72
  11   5  -5   43.54   16.70
  11  -5  -5   40.10   14.50
 -11  -5   5   74.08   17.95
 -11  -5   5   15.94   14.68
  11   5  -4    3.28   14.84
 -11   5   4   -1.55   16.08
  11  -5  -4   -2.82   12.86
 -11  -5   4  -11.31   20.75
 -11  -5   4   50.26   26.75
  11   5  -3   47.12   17.07
 -11   5   3   74.17   17.68
  11  -5  -3   88.17   14.18
 -11  -5   3   53.12   15.26
 -11  -5   3   76.29   20.38
 -11   5   2   30.56   15.97
  11   5  -2   18.75   24.39
 -11  -5   2   44.51   18.89
 -11  -5   2   20.87   13.75
  11  -5  -2   -3.19   12.30
 -11   5   1   66.18   16.97
  11   5  -1   90.20   17.01
 -11  -5   1   70.12   21.04
 -11  -5   1   72.08   14.57
  11  -5  -1   78.02   13.01
 -11   5   0   27.30   22.37
  11   5   0    8.66   23.63
 -11  -5   0    6.88   19.06
 -11  -5   0   19.91   13.05
  11  -5   0   -6.30   17.19
 -11   5  -1   -0.85   13.83
  11   5   1    3.74   14.37
 -11  -5  -1    9.39   19.36
 -11  -5  -1   15.43   12.11
  11  -5   1    1.32   10.54
 -11   5  -2    5.06   13.42
  11   5   2    8.48   14.79
 -11  -5  -2  -40.83   19.12
 -11  -5  -2   20.67   12.21
  11  -5   2    6.54   10.13
 -11   5  -3    6.49   13.14
  11   5   3   14.08   14.42
 -11  -5  -3  -26.83   20.93
 -11  -5  -3    6.34   18.07
  11  -5   3    9.44    9.58
 -11   5  -4   12.66   11.96
  11   5   4   -4.13   14.98
 -11  -5  -4   48.69   21.12
 -11  -5  -4   13.06   12.19
  11  -5   4    6.35   14.06
 -11   5  -5   50.45   12.61
  11   5   5   21.39   24.39
 -11  -5  -5   63.71   22.87
 -11  -5  -5   40.25   12.91
  11  -5   5   55.74   13.70
 -11   5  -6    3.99   10.21
  11   5   6  -11.61   14.27
 -11  -5  -6  -13.65   21.13
 -11  -5  -6  -16.56   11.20
  11  -5   6   13.09   11.78
 -11   5  -7   11.72    9.22
  11   5   7  -10.30   14.97
 -11  -5  -7   42.81   23.52
 -11  -5  -7   -4.06   11.84
  11  -5   7   11.85   10.45
  11   5   8    4.60   22.65
  11  -5   8  -12.79   21.59
 -11  -5  -8  -39.76   36.06
 -11  -5  -8   -7.33   11.33
 -11   6   5   29.36   20.87
  11   6  -5  -10.17   19.82
 -11  -6   5   -2.57   20.84
 -11  -6   5   31.56   16.63
  11  -6  -5   24.00   25.74
 -11   6   4   77.98   22.41
  11   6  -4   87.81   21.82
 -11  -6   4   94.61   22.63
 -11  -6   4   82.51   19.24
  11  -6  -4   95.39   17.54
 -11   6   3   -1.01   19.24
  11   6  -3  -19.14   19.07
 -11  -6   3  -18.41   21.82
 -11  -6   3  -12.70   16.47
  11  -6  -3   -2.62   15.20
 -11   6   2   82.18   31.34
  11   6  -2   37.45   21.06
 -11  -6   2   59.78   23.58
 -11  -6   2   75.44   18.22
  11  -6  -2   76.54   16.16
  12   0 -24   17.92   26.66
  12   0 -23    2.19   16.13
  12   0 -22  115.97   19.32
  12   0 -21  -10.30   15.49
  12   0 -20  -28.72   15.85
  12   0 -19   16.21   14.99
  12   0 -18  111.28   15.92
  12   0 -17   32.13   13.85
  12   0 -16  105.92   14.64
  12   0 -15   -3.47   17.90
  12   0 -14  268.92   21.63
  12   0 -13   -4.60   16.02
  12   0 -12  631.65   25.04
  12   0 -11  -12.73   14.70
  12   0 -10    0.86    8.61
  12   0  -9   -3.78    8.07
  12   0  -8    6.30    7.61
  12   0  -7   -2.57    5.06
  12   0  -7   -2.28    6.64
 -12   0   7   -4.46    5.89
  12   0  -6  338.68    9.91
  12   0  -6  332.43   13.71
 -12   0   6  317.33   10.94
  12   0  -5   -5.60    6.19
  12   0  -5    3.41    5.28
 -12   0   5   -5.14    6.84
  12   0  -4   91.47    8.46
  12   0  -4   83.24    6.29
 -12   0   4   87.97    9.23
  12   0  -3    7.06    7.70
  12   0  -3    0.03    4.34
 -12   0   3   -6.68    7.79
  12   0  -2   -2.15    8.53
  12   0  -2    7.29    6.33
 -12   0   2   -1.95    8.75
  12   0  -1   -0.60    9.56
  12   0  -1   -1.88    5.76
 -12   0   1   -6.00    9.31
  12   0   0  161.27   12.97
  12   0   0  154.64    7.50
 -12   0   0  165.55   12.90
  12   0   1   -4.77   16.77
 -12   0  -1  -11.39   10.48
  12   0   2    4.09   18.44
  12   0   2   18.08    2.82
 -12   0  -2   44.12   11.36
  12   0   3    7.30   12.00
  12   0   3    1.10    2.90
  12   0   3    2.42    2.80
 -12   0  -3    0.43   11.72
  12   0   4    9.68   13.78
 -12   0  -4   14.65   12.80
  12   0   5   -5.07   13.88
 -12   0  -5  -16.17   13.80
  12   0   6  103.23   17.35
  12   0   7   -2.27   15.11
  12   0   8   88.91   18.66
  12   0   9    2.28   16.09
  12   0  10  182.90   33.44
  12   0  11  -21.72   29.61
  12   0  12  565.32   29.35
  12   0  13  -39.88   20.97
  12   0  14   31.41   21.72
  12   0  15   -5.30   20.43
  12   0  16  -27.71   22.65
  12   1 -23   11.70   17.68
  12  -1 -23   19.28   17.51
  12  -1 -23   50.08   25.10
  12   1 -22   -7.40   15.45
  12  -1 -22   20.56   15.58
  12  -1 -22  -19.15   22.43
  12   1 -21   95.21   18.58
  12  -1 -21   94.68   18.07
  12  -1 -21   87.54   25.85
  12   1 -20   32.21   16.42
  12  -1 -20   53.13   16.35
  12  -1 -20   30.19   35.95
  12   1 -19   67.74   16.62
  12  -1 -19   66.61   16.56
  12  -1 -19  103.92   23.03
  12   1 -18   -0.54   14.38
  12  -1 -18   10.47   13.91
  12  -1 -18   -5.97   19.94
  12   1 -17   99.75   15.37
  12  -1 -17  128.30   15.02
  12  -1 -17   79.50   21.90
  12   1 -16   86.25   14.67
  12  -1 -16  102.99   14.65
  12  -1 -16   80.18   20.89
  12   1 -15  194.67   16.02
  12  -1 -15  199.03   21.48
  12  -1 -15  167.41   20.56
  12   1 -14   11.33   12.07
  12  -1 -14    5.01   10.99
  12  -1 -14    4.18   16.41
 -12  -1  14    8.66    5.06
 -12  -1  14   -3.83   11.59
  12   1 -13   69.28   12.56
  12  -1 -13   62.19   11.96
  12  -1 -13   69.06   17.08
 -12  -1  13   55.67    4.82
 -12  -1  13   63.09   12.13
  12   1 -12   26.85   10.75
  12  -1 -12    6.07   10.10
  12  -1 -12    7.92   14.53
 -12  -1  12    4.20    7.46
 -12  -1  12   14.08   10.73
  12   1 -11   34.85   10.66
  12  -1 -11   30.90   10.09
  12  -1 -11   32.65   14.52
 -12  -1  11   36.25    5.78
 -12  -1  11   38.64   10.25
  12   1 -10   -8.95    9.10
  12  -1 -10   -7.95    8.27
  12  -1 -10    2.09    5.64
  12  -1 -10  -13.76   12.51
 -12  -1  10    9.02    6.02
 -12  -1  10   10.33    9.10
  12   1  -9   20.48   14.08
  12  -1  -9    5.70    8.06
  12  -1  -9    6.48    4.65
  12  -1  -9    3.51   12.10
 -12  -1   9   10.75    6.51
 -12  -1   9    4.51    9.21
  12   1  -8   87.29    9.85
  12  -1  -8   95.77    8.75
  12  -1  -8   90.28    6.23
  12  -1  -8  108.70   12.78
 -12  -1   8   88.62    8.83
 -12  -1   8   91.89   10.13
  12   1  -7   20.47    8.61
  12  -1  -7   26.71    6.87
  12  -1  -7   23.29    5.94
  12  -1  -7   21.43   10.09
 -12  -1   7   27.42    8.41
 -12  -1   7   38.42    8.59
  12  -1  -6  216.12   12.37
  12  -1  -6  215.74    8.71
  12  -1  -6  211.07   12.03
 -12  -1   6  205.98   11.26
 -12  -1   6  221.20   15.65
  12   1  -5  176.36    9.74
  12  -1  -5  176.18    9.21
  12  -1  -5  178.95   15.46
 -12  -1   5  197.36   11.40
 -12  -1   5  164.79    9.40
  12   1  -4  -11.38    9.50
  12  -1  -4   -4.51    5.10
  12  -1  -4   -1.46    6.71
  12  -1  -4   14.21    7.08
 -12  -1   4   24.64    8.99
 -12  -1   4    1.21    6.39
  12   1  -3  894.24   16.64
  12  -1  -3  896.64   15.52
  12  -1  -3  892.26   23.77
  12  -1  -3  901.31   18.25
 -12  -1   3  934.55   21.23
 -12  -1   3  919.94   16.98
  12   1  -2   49.99   10.08
  12   1  -2   38.16    5.82
  12  -1  -2   38.58    7.57
  12  -1  -2   29.95    9.11
  12  -1  -2   28.38    6.92
 -12  -1   2   14.75   16.93
 -12  -1   2   25.12    6.24
  12   1  -1  489.83   16.86
  12   1  -1  443.86   10.52
  12  -1  -1  433.63    9.57
  12  -1  -1  437.71   16.10
  12  -1  -1  448.81   14.26
 -12  -1   1  468.39   17.13
 -12  -1   1  465.49   10.92
  12   1   0   91.20   19.02
  12   1   0   68.71    5.88
  12  -1   0   68.89    4.86
  12  -1   0   71.14   12.18
  12  -1   0   69.58    8.80
 -12  -1   0   79.70   12.65
 -12  -1   0   72.10    6.01
  12   1   1  304.50   16.70
  12   1   1  328.54    8.55
  12  -1   1  307.76    7.00
  12  -1   1  327.45   16.27
  12  -1   1  311.42    7.74
 -12  -1  -1  332.46   16.93
 -12  -1  -1  309.47    8.17
  12   1   2  299.36   17.22
  12   1   2  284.66   10.30
  12  -1   2  257.09    6.82
  12  -1   2  258.86   16.59
  12  -1   2  265.92    7.75
 -12  -1  -2  268.38   17.42
 -12  -1  -2  257.78    7.25
  12   1   3  100.91   14.99
  12   1   3   88.10    7.58
  12  -1   3  106.53   14.73
 -12  -1  -3  126.66   15.10
 -12  -1  -3   98.28    4.92
  12   1   4   75.04   15.41
  12   1   4   62.70    6.70
  12  -1   4   76.38   14.36
 -12  -1  -4   63.26   15.12
 -12  -1  -4   70.14    5.70
  12   1   5    9.46   14.11
  12   1   5   15.78    3.35
  12  -1   5   28.45   14.29
 -12  -1  -5   21.89   14.98
 -12  -1  -5   17.19    2.76
  12   1   6   52.32   24.49
  12  -1   6   33.01   15.90
 -12  -1  -6   65.42   16.99
  12   1   7   -7.75   23.17
  12  -1   7    6.61   14.90
 -12  -1  -7   -8.31   22.94
  12   1   8    2.16   26.32
  12  -1   8   51.24   16.89
 -12  -1  -8   18.40   16.83
  12   1   9  112.90   28.66
  12  -1   9   55.73   29.86
 -12  -1  -9   63.87   18.80
  12   1  10   75.97   30.06
  12  -1  10   92.61   20.48
 -12  -1 -10   51.36   18.82
  12   1  11   39.05   30.03
  12  -1  11   20.19   19.36
 -12  -1 -11   18.44   18.31
  12   1  12   -3.74   30.37
  12  -1  12   36.69   20.11
 -12  -1 -12   21.00   19.54
  12   1  13   63.00   22.15
  12  -1  13   65.43   22.89
 -12  -1 -13   74.00   21.32
  12   1  14   28.26   21.84
  12  -1  14   36.08   22.69
  12   1  15   51.44   22.55
  12  -1  15   65.28   36.07
  12   1  16    4.26   21.11
  12  -1  16   10.21   22.26
  12   2 -22    9.58   17.46
  12  -2 -22   -0.23   17.83
  12  -2 -22   38.71   24.04
  12   2 -21   29.88   17.84
  12  -2 -21   29.39   17.20
  12  -2 -21   33.52   37.46
  12   2 -20   22.16   16.93
  12  -2 -20  -13.52   16.27
  12  -2 -20   37.36   23.63
 -12  -2  20   24.86   15.87
  12   2 -19   63.76   17.94
  12  -2 -19   66.45   26.39
  12  -2 -19  103.58   23.37
 -12  -2  19   73.25   17.18
  12   2 -18    9.58   15.39
  12  -2 -18   15.94   14.70
  12  -2 -18   31.59   20.73
 -12  -2  18    3.75   15.01
  12   2 -17  112.78   17.53
  12  -2 -17   86.06   16.25
  12  -2 -17  108.86   23.18
 -12  -2  17  104.52   16.16
  12   2 -16   51.08   14.39
  12  -2 -16    5.96   14.20
  12  -2 -16   48.76   19.45
 -12  -2  16   24.43    6.07
 -12  -2  16   34.45   14.67
  12   2 -15   43.15   13.65
  12  -2 -15   31.18   13.72
  12  -2 -15   38.94   18.33
 -12  -2  15   23.23    6.42
 -12  -2  15   28.87   14.31
  12   2 -14   71.88   14.41
  12  -2 -14   72.79   20.68
  12  -2 -14   72.03   19.68
 -12  -2  14   72.24    7.91
 -12  -2  14   77.31   21.17
  12   2 -13    2.55   12.26
  12  -2 -13    4.82   11.69
  12  -2 -13   13.87   16.20
 -12  -2  13   14.71    7.10
 -12  -2  13    6.18   12.35
  12   2 -12  146.60   14.22
  12  -2 -12  144.49   13.28
  12  -2 -12  130.10   18.29
 -12  -2  12  144.52    9.44
 -12  -2  12  144.85   13.77
  12   2 -11   -4.87   16.26
  12  -2 -11   -7.62    9.90
  12  -2 -11   -0.60    3.90
  12  -2 -11   29.43   13.55
 -12  -2  11   -2.48    7.35
 -12  -2  11  -13.71   16.17
  12   2 -10  311.90   15.28
  12  -2 -10  345.36   14.79
  12  -2 -10  304.26    8.98
  12  -2 -10  327.40   27.09
 -12  -2  10  342.81   12.39
 -12  -2  10  325.17   15.10
  12   2  -9  -12.78    9.77
  12  -2  -9    0.41    8.45
  12  -2  -9    2.69    5.57
  12  -2  -9   -4.61   11.96
 -12  -2   9   -8.96   12.48
 -12  -2   9    5.48    9.51
  12   2  -8  269.61   13.35
  12  -2  -8  273.07   12.13
  12  -2  -8  247.04    9.83
  12  -2  -8  300.67   16.20
 -12  -2   8  284.58   12.78
  12   2  -7   11.82    9.33
  12  -2  -7    9.29    7.24
  12  -2  -7   11.93    6.67
  12  -2  -7   21.34   10.67
 -12  -2   7   21.53    9.43
 -12  -2   7   12.76    9.39
  12   2  -6   30.23    8.81
  12  -2  -6   10.76    6.59
  12  -2  -6    2.44    6.71
  12  -2  -6   -5.87   14.38
 -12  -2   6   12.46    9.76
 -12  -2   6   19.90    8.75
  12   2  -5   84.80   10.13
  12  -2  -5  108.78    7.77
  12  -2  -5  107.32    8.90
  12  -2  -5  110.75   10.02
 -12  -2   5  120.04   11.58
 -12  -2   5   99.88   10.09
  12   2  -4    7.27    8.18
  12  -2  -4    5.51    5.85
  12  -2  -4   11.42    7.91
  12  -2  -4   22.27   12.32
 -12  -2   4   13.12   16.22
 -12  -2   4   16.00   12.07
  12   2  -3   12.61    8.16
  12  -2  -3   14.04    5.63
  12  -2  -3    4.06    8.80
  12  -2  -3   21.89    7.20
 -12  -2   3    6.36   11.55
 -12  -2   3   22.80    7.26
  12   2  -2   34.67   12.62
  12  -2  -2   28.54    5.95
  12  -2  -2   44.40    9.87
  12  -2  -2   41.20    6.83
 -12  -2   2   41.93   12.19
 -12  -2   2   33.02    7.35
  12   2  -1    5.90    7.46
  12  -2  -1   14.31    5.40
  12  -2  -1  -16.54   10.63
  12  -2  -1   11.02    8.95
 -12  -2   1   21.63   12.02
 -12  -2   1   12.86    6.71
  12   2   0   38.66    7.79
  12  -2   0   47.95    5.51
  12  -2   0   41.18   12.36
  12  -2   0   51.71    8.42
 -12  -2   0   27.70   13.21
 -12  -2   0   39.53   10.32
  12   2   1   17.11    7.18
  12  -2   1   16.28    4.57
  12  -2   1   19.96   12.62
  12  -2   1   20.78    4.60
 -12  -2  -1    3.58   13.17
 -12  -2  -1   19.15    6.13
  12   2   2   10.87    6.27
  12  -2   2    3.94    5.58
  12  -2   2   19.98   12.68
  12  -2   2    0.86    5.75
 -12  -2  -2   -0.55   14.00
 -12  -2  -2    9.22    5.71
  12   2   3   18.02   10.03
  12  -2   3   -3.82   13.96
  12  -2   3   12.81    4.76
  12  -2   3   10.20    4.67
 -12  -2  -3  -13.56   22.41
 -12  -2  -3   18.94    5.60
  12   2   4  154.22    8.41
  12  -2   4  138.07    5.00
  12  -2   4  161.81   17.70
 -12  -2  -4  140.68   18.22
 -12  -2  -4  147.49   10.15
  12   2   5    6.26    5.97
  12  -2   5   20.93   15.31
 -12  -2  -5   -4.01   15.18
 -12  -2  -5    5.76    7.40
  12   2   6   57.17    6.83
  12  -2   6   72.79   17.97
 -12  -2  -6   32.04   27.68
 -12  -2  -6   62.52    7.82
  12   2   7  111.15   10.93
  12  -2   7  155.47   20.03
 -12  -2  -7  133.51   19.67
 -12  -2  -7  117.23    6.06
  12   2   8  112.81    7.14
  12  -2   8  181.47   31.17
 -12  -2  -8   86.78   21.59
 -12  -2  -8  106.74    5.55
  12   2   9   13.38    4.95
  12  -2   9    5.87   19.11
 -12  -2  -9    0.62   30.10
 -12  -2  -9   21.33    5.40
  12  -2  10  151.36   22.36
 -12  -2 -10  124.34   21.58
  12  -2  11   55.53   21.60
 -12  -2 -11   29.09   20.51
  12  -2  12   22.43   21.69
 -12  -2 -12    8.39   20.65
  12  -2  13   20.22   33.38
 -12  -2 -13   13.04   20.70
  12  -2  14   28.97   23.36
 -12  -2 -14   33.06   22.45
  12  -2  15   36.07   24.45
 -12  -2 -15   34.63   23.10
  12   3 -21   37.21   30.26
  12  -3 -21   49.79   19.64
  12  -3 -21   84.76   24.74
 -12  -3  21   28.18   29.52
  12   3 -20  -14.26   27.05
  12  -3 -20  -10.52   27.34
  12  -3 -20    2.88   23.71
 -12  -3  20   17.96   17.30
  12   3 -19   49.05   28.77
  12  -3 -19   89.69   18.61
  12  -3 -19   64.13   24.84
 -12  -3  19   96.31   18.89
  12   3 -18    3.48   17.45
  12  -3 -18   45.50   17.25
  12  -3 -18   43.77   22.06
 -12  -3  18    9.76   11.72
 -12  -3  18   43.35   16.65
  12   3 -17   23.85   16.08
  12  -3 -17    3.12   15.14
  12  -3 -17   -7.53   20.03
 -12  -3  17   13.90   12.56
 -12  -3  17   11.12   16.18
  12   3 -16   11.66   14.88
  12  -3 -16   24.43   21.94
  12  -3 -16   -3.99   19.19
 -12  -3  16  -10.71   13.66
 -12  -3  16   23.40   14.37
  12   3 -15   27.90   15.34
  12  -3 -15   24.61   13.71
  12  -3 -15   15.63   19.06
 -12  -3  15   25.00   14.68
 -12  -3  15   16.67   14.72
[truncated: 107,476 more chars]
