# Supplementary material for: Crystal structure of bis­{S-octyl-3-[(thio­phen-2-yl)methyl­idene]di­thio­carbazato-κ2 N 3,S}nickel(II)
Source: Acta Crystallogr E Crystallogr Commun. 2023 Jul 11;79(Pt 8):714–7. doi: 10.1107/S2056989023005935 (PMC10439407; doi:10.1107/S2056989023005935)
Supplement: Supplementary file 2 [file e-79-00714-Isup2.hkl]

data_I                                                                          
_shelx_title ' SH208'                                                           
_shelx_refln_list_code          4                                               
_shelx_F_calc_maximum      217.14                                               
_exptl_crystal_F_000       724.00                                               
_reflns_d_resolution_high  0.7705                                               
                                                                                
loop_                                                                           
 _space_group_symop_operation_xyz                                               
 'x, y, z'                                                                      
 '-x, y+1/2, -z+1/2'                                                            
 '-x, -y, -z'                                                                   
 'x, -y-1/2, z-1/2'                                                             
                                                                                
_cell_length_a    15.5444                                                       
_cell_length_b     5.5388                                                       
_cell_length_c    20.1592                                                       
_cell_angle_alpha  90.000                                                       
_cell_angle_beta  103.675                                                       
_cell_angle_gamma  90.000                                                       
                                                                                
_shelx_F_squared_multiplier     1.000                                           
                                                                                
loop_                                                                           
 _refln_index_h                                                                 
 _refln_index_k                                                                 
 _refln_index_l                                                                 
 _refln_F_squared_calc                                                          
 _refln_F_squared_meas                                                          
 _refln_F_squared_sigma                                                         
 _refln_observed_status                                                         
   2   0   0       4741.98       4787.05        41.32 o                         
   3   0   0       4321.13       4292.87        30.57 o                         
   4   0   0       3090.54       3172.40        34.67 o                         
   5   0   0        693.49        630.65        28.60 o                         
   6   0   0       1132.57       1073.37        23.35 o                         
   7   0   0        109.25        113.29        19.95 o                         
   8   0   0       2089.67       2033.92        33.66 o                         
   9   0   0        209.89        224.15        15.66 o                         
  10   0   0         94.86         87.41        17.32 o                         
  11   0   0       1437.43       1453.68        53.85 o                         
  12   0   0        866.13        849.79        31.13 o                         
  13   0   0        365.24        357.98        23.62 o                         
  14   0   0        676.52        655.75        41.46 o                         
  15   0   0       1291.74       1161.60        69.66 o                         
  16   0   0        980.21        917.53        28.49 o                         
  17   0   0        913.30        759.91        55.56 o                         
  18   0   0         58.46         37.52        86.86 o                         
  19   0   0        192.59        104.90        97.76 o                         
   1   1   0         76.73         78.79        14.01 o                         
   2   1   0       1065.10       1014.01        17.70 o                         
   3   1   0      35290.57      37891.90       180.25 o                         
   4   1   0      13655.43      13758.44        67.94 o                         
   5   1   0      11593.45      11882.11       119.55 o                         
   6   1   0         25.11         27.83        13.24 o                         
   7   1   0        370.43        361.62        14.53 o                         
   8   1   0       1744.83       1827.35        24.52 o                         
   9   1   0        130.06        135.53        10.33 o                         
  10   1   0         13.90          7.09        12.07 o                         
  11   1   0        144.31        151.83        11.99 o                         
  12   1   0        386.93        380.97        15.03 o                         
  13   1   0       1313.32       1295.03        20.16 o                         
  14   1   0        729.44        686.28        21.07 o                         
  15   1   0         51.20         58.72        15.32 o                         
  16   1   0         20.22         19.41        15.14 o                         
  17   1   0        104.89         87.61        14.76 o                         
  18   1   0         99.91        168.37        66.69 o                         
  19   1   0         41.73         58.88       110.43 o                         
   0   2   0          4.83         30.20        25.88 o                         
   1   2   0         66.83         75.62        18.98 o                         
   2   2   0         63.97         45.48        19.54 o                         
   3   2   0       1370.36       1364.59        31.61 o                         
   4   2   0       1165.39       1070.79        34.91 o                         
   5   2   0       1677.06       1574.47        31.26 o                         
   6   2   0       2477.01       2423.84        29.51 o                         
   7   2   0        342.72        322.52        16.03 o                         
   8   2   0       2789.04       2862.84        32.17 o                         
   9   2   0       6240.30       6324.55        77.85 o                         
  10   2   0       5314.65       5285.85        48.18 o                         
  11   2   0       1553.59       1479.42        24.48 o                         
  12   2   0        211.30        239.50        18.39 o                         
  13   2   0         17.10         28.95        16.86 o                         
  14   2   0        125.22        115.75        17.71 o                         
  15   2   0        434.67        408.64        20.11 o                         
  16   2   0          2.01          9.28        19.88 o                         
  17   2   0         81.35         32.60        32.27 o                         
  18   2   0         22.34         13.49        23.61 o                         
   1   3   0         29.45         75.90        23.64 o                         
   2   3   0         86.75        141.55        28.64 o                         
   3   3   0        465.96        453.23        25.41 o                         
   4   3   0         31.84         22.78        19.92 o                         
   5   3   0        367.97        387.48        23.09 o                         
   6   3   0       1360.91       1377.04        29.26 o                         
   7   3   0       1258.40       1226.69        28.21 o                         
   8   3   0        319.62        320.08        23.85 o                         
   9   3   0       1057.27       1051.19        30.67 o                         
  10   3   0         64.88         74.92        23.05 o                         
  11   3   0          2.32         42.60        31.34 o                         
  12   3   0         91.02         97.10        28.69 o                         
  13   3   0        383.61        374.02        26.79 o                         
  14   3   0        278.55        244.94        22.72 o                         
  15   3   0         13.23          9.80        23.67 o                         
  16   3   0         65.21         74.64        23.60 o                         
  17   3   0         94.33         79.89        38.07 o                         
   0   4   0         85.69         64.25        38.13 o                         
   1   4   0        172.89        192.26        42.21 o                         
   2   4   0        332.01        318.26        33.59 o                         
   3   4   0       1122.59       1099.84        41.40 o                         
   4   4   0       3510.06       3357.96        53.06 o                         
   5   4   0       3004.43       2889.56        54.06 o                         
   6   4   0         99.41         81.97        29.17 o                         
   7   4   0         63.35         95.34        27.94 o                         
   8   4   0         57.14         95.86        27.47 o                         
   9   4   0        304.03        288.12        28.25 o                         
  10   4   0        353.58        389.74        30.10 o                         
  11   4   0        257.85        263.20        31.98 o                         
  12   4   0        135.70        166.38        34.17 o                         
  13   4   0         39.86        -54.37        54.37 o                         
  14   4   0        178.71        204.79        36.37 o                         
  15   4   0         32.28         49.59        22.57 o                         
  16   4   0         86.31        170.37        51.18 o                         
   1   5   0        132.90        134.38        40.72 o                         
   2   5   0         27.93         13.47        36.11 o                         
   3   5   0        209.87        118.36        38.85 o                         
   4   5   0          4.48        -42.33        42.33 o                         
   5   5   0        225.44        192.77        39.11 o                         
   6   5   0        344.63        381.99        44.47 o                         
   7   5   0          0.03         24.63        33.53 o                         
   8   5   0        185.25        158.47        36.65 o                         
   9   5   0        121.31        213.55        37.84 o                         
  10   5   0         18.49         53.46        41.90 o                         
  11   5   0        146.51         60.81        42.71 o                         
  12   5   0         16.78          9.31        33.83 o                         
  13   5   0         95.31        146.44        41.42 o                         
  14   5   0        202.70        127.52        38.73 o                         
   0   6   0        311.45        318.63       104.44 o                         
   1   6   0        446.05        437.84        47.55 o                         
   2   6   0        292.73        371.02        52.43 o                         
   3   6   0         31.94        132.81        48.52 o                         
   4   6   0        139.26         94.69        59.83 o                         
   5   6   0        449.89        466.91        48.25 o                         
   6   6   0        501.21        486.61        48.69 o                         
   7   6   0        194.37        181.50        45.18 o                         
   8   6   0         15.42         13.16        44.35 o                         
   9   6   0         24.26         31.95        39.59 o                         
  10   6   0          1.75          6.20        54.32 o                         
   1   7   0        146.90        103.68        59.14 o                         
   2   7   0        295.45        388.43        73.64 o                         
   3   7   0          1.60         19.99        56.66 o                         
   4   7   0        303.28        287.31        67.86 o                         
 -19   1   1          8.74         96.26       152.22 o                         
 -18   1   1        144.33        107.38        46.31 o                         
 -17   1   1        396.97        312.16        20.07 o                         
 -16   1   1        425.60        394.80        23.68 o                         
 -15   1   1         23.34         44.72        14.44 o                         
 -14   1   1        375.14        388.93        18.62 o                         
 -13   1   1        795.18        816.23        20.44 o                         
 -12   1   1       2456.26       2424.62        34.86 o                         
 -11   1   1        873.52        869.92        19.34 o                         
 -10   1   1        194.85        203.16        12.19 o                         
  -9   1   1         50.93         52.50        10.29 o                         
  -8   1   1        984.17        967.85        17.69 o                         
  -7   1   1       1028.09       1010.35        21.38 o                         
  -6   1   1       3236.31       3407.96        28.42 o                         
  -5   1   1        529.45        543.39        17.47 o                         
  -4   1   1         16.27         37.76        13.23 o                         
  -3   1   1      16220.62      16497.82        90.70 o                         
  -2   1   1          8.61          5.91        16.67 o                         
  -1   1   1          8.60         10.36        14.14 o                         
   0   1   1         21.29         18.17        13.54 o                         
   1   1   1       4760.12       4799.39        43.13 o                         
   2   1   1      20622.02      21614.14       207.39 o                         
   3   1   1      47148.87      52281.31       467.23 o                         
   4   1   1       5909.84       6031.18        35.89 o                         
   5   1   1        344.52        366.13        13.81 o                         
   6   1   1         41.74         52.14        10.30 o                         
   7   1   1         59.15         33.67        10.29 o                         
   8   1   1        765.74        693.88        16.20 o                         
   9   1   1        152.56        146.79        12.99 o                         
  10   1   1        136.83        119.47        12.06 o                         
  11   1   1          6.78         12.49        11.55 o                         
  12   1   1       1717.73       1689.96        21.95 o                         
  13   1   1       2186.11       2088.38        23.65 o                         
  14   1   1       1464.87       1414.64        35.65 o                         
  15   1   1         56.61         49.72        19.75 o                         
  16   1   1        103.90         86.83        19.93 o                         
  17   1   1        114.81        114.44        37.12 o                         
  18   1   1        159.78        164.81        71.59 o                         
  19   1   1         99.48         52.98        74.08 o                         
 -18   2   1          1.97         13.63        26.36 o                         
 -17   2   1          0.31         -2.03        18.41 o                         
 -16   2   1         16.71         44.61        18.84 o                         
 -15   2   1        383.16        347.02        21.36 o                         
 -14   2   1          5.53         -1.34        18.24 o                         
 -13   2   1         47.99         66.99        17.95 o                         
 -12   2   1         51.06         48.43        20.97 o                         
 -11   2   1        571.89        556.40        19.71 o                         
 -10   2   1        740.72        730.81        23.11 o                         
  -9   2   1        189.91        213.50        19.09 o                         
  -8   2   1         42.00         46.58        24.35 o                         
  -7   2   1        365.58        369.63        19.83 o                         
  -6   2   1       1313.88       1433.04        28.29 o                         
  -5   2   1         98.78        142.01        20.77 o                         
  -4   2   1        241.21        270.69        25.17 o                         
  -3   2   1        479.87        440.72        22.79 o                         
  -2   2   1       1895.95       1845.26        37.01 o                         
  -1   2   1       1268.42       1262.14        30.41 o                         
   0   2   1         69.77         37.90        20.22 o                         
   1   2   1         78.71         91.52        20.08 o                         
   2   2   1          2.97         13.72        16.66 o                         
   3   2   1       1876.07       1928.22        33.29 o                         
   4   2   1          0.17        -16.61        16.61 o                         
   5   2   1       2503.39       2576.40        35.81 o                         
   6   2   1       9911.83      10157.85        59.36 o                         
   7   2   1       5539.18       5571.91        40.94 o                         
   8   2   1         47.24         68.04        14.98 o                         
   9   2   1       2108.42       2141.04        39.06 o                         
  10   2   1       2855.61       2910.56        46.90 o                         
  11   2   1       1596.27       1524.60        21.43 o                         
  12   2   1        102.46         94.56        13.72 o                         
  13   2   1         16.70         12.36        25.99 o                         
  14   2   1          4.43         -1.30        15.95 o                         
  15   2   1          0.23         15.45        12.60 o                         
  16   2   1          0.16         31.28        21.88 o                         
  17   2   1         31.29         34.94        25.61 o                         
  18   2   1         29.97        -74.00        74.00 o                         
 -17   3   1        143.19        161.69        34.32 o                         
 -16   3   1          9.37          9.16        19.29 o                         
 -15   3   1         55.94         54.45        20.69 o                         
 -14   3   1          4.75         20.62        24.96 o                         
 -13   3   1        127.91        120.32        33.09 o                         
 -12   3   1        247.00        221.66        24.90 o                         
 -11   3   1         31.76         33.41        21.55 o                         
 -10   3   1         98.78        109.47        23.95 o                         
  -9   3   1        947.81        938.08        31.22 o                         
  -8   3   1       4342.59       4274.83        46.96 o                         
  -7   3   1      10594.36      10632.08        82.24 o                         
  -6   3   1       3924.99       3785.07        45.06 o                         
  -5   3   1        127.28         79.67        28.61 o                         
  -4   3   1         11.24         24.43        22.02 o                         
  -3   3   1        682.51        633.13        28.04 o                         
  -2   3   1       2821.66       2735.99        36.86 o                         
  -1   3   1       3067.97       2935.52        48.60 o                         
   0   3   1         93.32         82.21        22.09 o                         
   1   3   1        699.67        688.46        35.10 o                         
   2   3   1        129.12        124.99        21.88 o                         
   3   3   1         74.06        127.00        28.02 o                         
   4   3   1        751.69        665.80        24.30 o                         
   5   3   1       2078.11       2039.55        39.91 o                         
   6   3   1       2418.64       2364.37        41.44 o                         
   7   3   1       1767.54       1720.10        42.85 o                         
   8   3   1       3534.19       3566.30        42.21 o                         
   9   3   1        153.18        207.09        20.72 o                         
  10   3   1       1075.97       1092.43        32.33 o                         
  11   3   1        973.84       1014.27        28.47 o                         
  12   3   1        917.87        909.25        28.31 o                         
  13   3   1        193.20        214.29        20.84 o                         
  14   3   1         13.24          8.65        18.26 o                         
  15   3   1         26.88         15.96        18.47 o                         
  16   3   1          6.38         27.78        32.78 o                         
  17   3   1        339.18        326.76        41.66 o                         
 -16   4   1          0.79         -4.63        22.75 o                         
 -15   4   1         52.56         27.21        23.87 o                         
 -14   4   1        288.77        333.08        35.62 o                         
 -13   4   1         60.01         86.73        36.43 o                         
 -12   4   1        806.23        830.18        38.60 o                         
 -11   4   1       1015.36       1094.85        39.60 o                         
 -10   4   1        462.38        488.83        35.49 o                         
  -9   4   1         35.46         67.45        32.70 o                         
  -8   4   1        273.98        285.59        30.64 o                         
  -7   4   1        139.08        104.93        32.56 o                         
  -6   4   1        590.16        588.43        40.30 o                         
  -5   4   1          9.56         29.70        28.52 o                         
  -4   4   1       1990.97       1969.95        42.58 o                         
  -3   4   1       3743.77       3673.03        49.82 o                         
  -2   4   1        890.07        898.46        56.76 o                         
  -1   4   1        144.62        182.76        28.55 o                         
   0   4   1        740.30        760.37        35.27 o                         
   1   4   1        425.92        455.48        57.80 o                         
   2   4   1          1.56         49.39        26.19 o                         
   3   4   1          0.43         -4.93        27.06 o                         
   4   4   1        157.18         95.68        29.40 o                         
   5   4   1        503.44        481.64        30.65 o                         
   6   4   1        212.04        172.77        30.20 o                         
   7   4   1        217.32        222.65        28.79 o                         
   8   4   1         63.25         61.11        25.95 o                         
   9   4   1          8.51         43.50        24.77 o                         
  10   4   1          9.91         39.20        25.15 o                         
  11   4   1        217.98        219.94        29.86 o                         
  12   4   1         47.96        123.20        51.71 o                         
  13   4   1         21.73         21.65        27.41 o                         
  14   4   1         41.47         67.07        27.32 o                         
  15   4   1        291.66        235.67        33.64 o                         
  16   4   1         92.03         28.36        48.18 o                         
 -14   5   1        110.56        136.44        50.11 o                         
 -13   5   1          2.10        -17.97        39.14 o                         
 -12   5   1         89.03        105.15        40.11 o                         
 -11   5   1        355.88        410.99        38.14 o                         
 -10   5   1        304.50        375.98        41.88 o                         
  -9   5   1        144.29        216.67        38.94 o                         
  -8   5   1         80.03        121.76        36.49 o                         
  -7   5   1         56.64         43.47        37.27 o                         
  -6   5   1          4.81         24.24        48.23 o                         
  -5   5   1        281.35        292.97        41.38 o                         
  -4   5   1        154.29        176.91        39.84 o                         
  -3   5   1        683.98        769.56        41.17 o                         
  -2   5   1       1178.23       1215.74        48.24 o                         
  -1   5   1        792.16        786.93        50.18 o                         
   0   5   1        508.67        563.08        42.57 o                         
   1   5   1        904.57        892.50        42.55 o                         
   2   5   1       1500.95       1416.96        67.30 o                         
   3   5   1        140.84        157.02        41.10 o                         
   4   5   1        154.03        140.20        36.00 o                         
   5   5   1          6.38         14.86        37.54 o                         
   6   5   1        169.63        159.97        41.81 o                         
   7   5   1        724.61        729.62        40.30 o                         
   8   5   1        862.95        886.49        39.27 o                         
   9   5   1        298.69        334.73        37.63 o                         
  10   5   1         29.71         47.82        37.41 o                         
  11   5   1          5.33         30.14        31.77 o                         
  12   5   1          5.82         34.43        31.68 o                         
  13   5   1         45.81         34.30        46.41 o                         
 -10   6   1        299.29        297.63        49.67 o                         
  -9   6   1          0.03         29.44        43.60 o                         
  -8   6   1         14.05         39.69        43.12 o                         
  -7   6   1          4.40         -8.09        64.04 o                         
  -6   6   1         24.58         48.73        47.49 o                         
  -5   6   1         12.68        124.98        54.33 o                         
  -4   6   1        265.19        403.59        56.55 o                         
  -3   6   1         68.38         46.95        44.30 o                         
  -2   6   1          2.59        -22.28        52.53 o                         
  -1   6   1        932.75        932.01        56.02 o                         
   0   6   1          2.52         60.44        54.05 o                         
   1   6   1        145.70        117.82        49.85 o                         
   2   6   1        252.87        321.96        50.25 o                         
   3   6   1          3.28         31.52        41.92 o                         
   4   6   1        169.63        130.47        47.83 o                         
   5   6   1        112.19        180.63        53.69 o                         
   6   6   1         14.61        -20.17        63.61 o                         
   7   6   1         39.71         21.46        45.30 o                         
   8   6   1          3.81         16.45        45.38 o                         
   9   6   1          0.98         12.92        42.83 o                         
  10   6   1          1.26         32.60        42.62 o                         
  -4   7   1        361.96        400.44        69.52 o                         
  -3   7   1        100.25         97.87        77.07 o                         
  -2   7   1        101.80        198.09        59.47 o                         
  -1   7   1        185.97        185.88        55.93 o                         
   0   7   1        168.36        195.86        60.95 o                         
   1   7   1        627.92        653.07        65.61 o                         
   2   7   1        150.89        182.57        60.69 o                         
   3   7   1         85.65         53.96        56.68 o                         
   4   7   1         54.02        159.49        54.46 o                         
 -19   0   2        246.35        202.65       133.99 o                         
 -18   0   2          4.39         41.88        29.62 o                         
 -17   0   2          6.78         16.72        35.42 o                         
 -16   0   2        229.66        241.78        87.34 o                         
 -15   0   2       1841.58       1809.75        55.14 o                         
 -14   0   2       3079.22       3001.20        48.12 o                         
 -13   0   2       1407.78       1420.06        36.16 o                         
 -12   0   2          1.96          9.33        23.60 o                         
 -11   0   2        191.45        220.75        19.53 o                         
 -10   0   2        505.56        471.47        36.54 o                         
  -9   0   2       5030.95       5068.19        50.94 o                         
  -8   0   2       2074.31       2029.57        24.20 o                         
  -7   0   2          2.91          2.73        13.47 o                         
  -6   0   2        524.98        485.71        16.19 o                         
  -5   0   2         56.87        101.06        16.56 o                         
  -4   0   2       7468.13       7514.07        54.60 o                         
  -3   0   2      11943.67      11840.79        55.91 o                         
  -2   0   2       3827.35       3865.03        27.00 o                         
   1   0   2       1867.33       1935.74        16.14 o                         
   2   0   2         30.90         25.32        16.01 o                         
   3   0   2       3622.83       3650.37        44.40 o                         
   4   0   2       8150.07       8192.30       131.12 o                         
   5   0   2       3977.74       3929.73        24.83 o                         
   6   0   2        786.90        773.15        16.50 o                         
   7   0   2        144.15        150.44        12.33 o                         
   8   0   2        198.83        186.77        28.33 o                         
   9   0   2        421.76        503.16        46.73 o                         
  10   0   2       1667.96       1603.18        48.49 o                         
  11   0   2        354.23        336.66        30.06 o                         
  12   0   2        114.17        109.86        53.67 o                         
  13   0   2        172.45        155.24        26.64 o                         
  14   0   2        209.55        209.32        52.03 o                         
  15   0   2       2336.65       2171.63        78.92 o                         
  16   0   2       4012.75       2788.14       262.75 o                         
  17   0   2        722.28        972.57       109.78 o                         
  18   0   2         22.25         -7.25       148.92 o                         
  19   0   2          2.66        -74.08       100.92 o                         
 -19   1   2        174.18        151.04        34.18 o                         
 -18   1   2        334.10        262.05        49.59 o                         
 -17   1   2         37.18         41.06        18.91 o                         
 -16   1   2         59.53         70.41        20.38 o                         
 -15   1   2        122.33        111.00        19.99 o                         
 -14   1   2         54.18         62.44        17.23 o                         
 -13   1   2          0.40         -6.00        14.74 o                         
 -12   1   2        175.10        184.77        19.71 o                         
 -11   1   2         91.95        107.99        13.67 o                         
 -10   1   2        990.72       1005.30        22.09 o                         
  -9   1   2        717.79        691.61        17.47 o                         
  -8   1   2        246.85        286.50        14.77 o                         
  -7   1   2        508.03        537.33        17.69 o                         
  -6   1   2        195.82        211.48        14.55 o                         
  -5   1   2         48.05         34.51        14.42 o                         
  -4   1   2        665.67        628.95        28.07 o                         
  -3   1   2       3444.42       3570.94        32.56 o                         
  -2   1   2       3210.22       3295.12        30.31 o                         
  -1   1   2       1263.50       1259.89        20.36 o                         
   0   1   2        236.75        232.84        17.51 o                         
   1   1   2        169.02        164.74        18.30 o                         
   2   1   2      17877.77      18301.19       129.85 o                         
   3   1   2       6401.41       6547.66        38.15 o                         
   4   1   2         32.13         33.64         8.19 o                         
   5   1   2       1072.28       1095.52        14.48 o                         
   6   1   2        908.51        921.74        14.80 o                         
   7   1   2        135.00        133.68         9.38 o                         
   8   1   2       1444.67       1369.02        18.40 o                         
   9   1   2        707.61        711.16        16.79 o                         
  10   1   2         17.09         30.44        12.45 o                         
  11   1   2        744.67        760.13        19.83 o                         
  12   1   2       1468.53       1425.12        24.77 o                         
  13   1   2        752.66        696.34        35.08 o                         
  14   1   2         20.63         18.84        13.63 o                         
  15   1   2         37.51         32.19        17.93 o                         
  16   1   2          0.18         -3.15        28.18 o                         
  17   1   2          0.05        -18.70        67.54 o                         
  18   1   2         34.52         26.95        56.62 o                         
 -19   2   2         81.01        134.77        41.67 o                         
 -18   2   2         94.52        117.42        35.66 o                         
 -17   2   2         60.22         78.16        24.06 o                         
 -16   2   2         44.80         47.83        21.10 o                         
 -15   2   2        404.49        425.99        22.89 o                         
 -14   2   2        222.72        196.89        20.19 o                         
 -13   2   2         57.24         47.47        17.13 o                         
 -12   2   2        156.38        196.44        17.75 o                         
 -11   2   2       1183.69       1203.17        23.98 o                         
 -10   2   2       2955.08       2945.74        34.25 o                         
  -9   2   2       1511.55       1543.57        38.08 o                         
  -8   2   2         21.06         46.81        17.33 o                         
  -7   2   2          6.39          7.99        17.36 o                         
  -6   2   2       6922.48       7203.58        64.78 o                         
  -5   2   2       3261.07       3016.37        34.85 o                         
  -4   2   2       6604.79       6771.12        60.50 o                         
  -3   2   2        111.23        111.88        21.94 o                         
  -2   2   2       1290.38       1298.32        28.52 o                         
  -1   2   2         34.00         87.59        19.53 o                         
   0   2   2       3581.16       3481.63        35.40 o                         
   1   2   2       4506.65       4488.14        41.36 o                         
   2   2   2        442.79        389.54        23.07 o                         
   3   2   2          2.49         -8.65        16.37 o                         
   4   2   2        123.48        121.90        15.28 o                         
   5   2   2       7771.45       7730.49        48.11 o                         
   6   2   2      11127.02      11584.48        67.89 o                         
   7   2   2       4347.91       4546.86        46.29 o                         
   8   2   2        547.33        554.53        22.91 o                         
   9   2   2        409.29        424.88        19.41 o                         
  10   2   2        793.71        782.79        19.18 o                         
  11   2   2        774.57        772.67        19.67 o                         
  12   2   2         18.30         36.77        14.90 o                         
  13   2   2         10.41         39.02        20.10 o                         
  14   2   2        110.47        105.78        13.47 o                         
  15   2   2        140.01        125.56        20.07 o                         
  16   2   2        101.35         47.78        48.67 o                         
  17   2   2         36.29         11.57        29.93 o                         
  18   2   2         31.66          1.93        85.93 o                         
 -18   3   2        192.85        168.10        39.81 o                         
 -17   3   2         34.26         -7.86        25.69 o                         
 -16   3   2         11.93         -5.90        22.38 o                         
 -15   3   2          5.79         -2.05        22.89 o                         
 -14   3   2         28.46         33.44        21.84 o                         
 -13   3   2         14.58         43.98        27.08 o                         
 -12   3   2          4.84         -9.80        29.75 o                         
 -11   3   2        181.01        173.12        27.98 o                         
 -10   3   2          0.76          2.41        28.51 o                         
  -9   3   2        556.68        537.97        26.80 o                         
  -8   3   2        109.24        122.71        23.28 o                         
  -7   3   2       1029.42       1010.36        31.69 o                         
  -6   3   2       1756.93       1731.76        32.69 o                         
  -5   3   2        208.71        222.20        25.14 o                         
  -4   3   2        322.61        326.91        24.14 o                         
  -3   3   2        470.96        462.70        24.88 o                         
  -2   3   2        648.57        667.67        49.55 o                         
  -1   3   2        431.61        391.48        32.38 o                         
   0   3   2        147.06        125.47        22.65 o                         
   1   3   2        293.80        343.92        29.66 o                         
   2   3   2       1239.58       1265.29        43.05 o                         
   3   3   2        605.30        662.29        24.16 o                         
   4   3   2          0.13         19.15        32.77 o                         
   5   3   2          1.23        -11.12        25.99 o                         
   6   3   2         28.57         40.61        23.69 o                         
   7   3   2        527.47        549.57        21.64 o                         
   8   3   2        286.20        307.90        25.36 o                         
   9   3   2       3075.15       3035.22        40.17 o                         
  10   3   2        549.09        540.45        27.59 o                         
  11   3   2          1.26         56.63        24.99 o                         
  12   3   2        211.73        207.47        27.00 o                         
  13   3   2        262.28        237.86        18.39 o                         
  14   3   2         73.26         31.40        17.72 o                         
  15   3   2          6.65          5.89        28.74 o                         
  16   3   2         46.09         23.51        32.59 o                         
  17   3   2          9.82         -7.56        37.44 o                         
 -16   4   2         11.95         56.97        30.44 o                         
 -15   4   2         84.90         66.79        34.00 o                         
 -14   4   2         79.08         52.70        30.20 o                         
 -13   4   2          2.73        -14.72        28.42 o                         
 -12   4   2         14.74         33.24        37.46 o                         
 -11   4   2         14.88         23.90        48.36 o                         
 -10   4   2        149.37        183.66        29.02 o                         
  -9   4   2        154.26        224.35        29.06 o                         
  -8   4   2        536.21        486.82        49.63 o                         
  -7   4   2         30.58         71.38        31.06 o                         
  -6   4   2       1087.72       1049.33        48.45 o                         
  -5   4   2       4309.41       4199.74        56.54 o                         
  -4   4   2       5339.82       5092.66        58.32 o                         
  -3   4   2       2215.74       2158.75        52.52 o                         
  -2   4   2        419.43        460.66        33.34 o                         
  -1   4   2        260.72        294.52        34.93 o                         
   0   4   2       1010.52        983.21        32.99 o                         
   1   4   2        386.09        355.42        29.13 o                         
   2   4   2        128.61        109.26        26.39 o                         
   3   4   2         11.84         22.41        27.24 o                         
   4   4   2          6.74         14.82        24.78 o                         
   5   4   2        847.88        857.22        31.97 o                         
   6   4   2         17.46         14.65        26.77 o                         
   7   4   2        843.11        882.96        30.38 o                         
   8   4   2        266.23        281.86        27.02 o                         
   9   4   2        675.60        707.60        30.12 o                         
  10   4   2        276.71        321.36        27.78 o                         
  11   4   2       1228.87       1243.48        34.29 o                         
  12   4   2        680.59        743.23        33.01 o                         
  13   4   2        351.45        323.54        30.95 o                         
  14   4   2        366.65        326.98        38.25 o                         
  15   4   2          5.65          0.25        43.00 o                         
 -14   5   2         87.65        128.03        48.44 o                         
 -13   5   2         39.26         80.77        46.02 o                         
 -12   5   2         67.61         60.36        46.34 o                         
 -11   5   2        113.09        108.84        37.67 o                         
 -10   5   2         20.33         16.67        35.33 o                         
  -9   5   2        734.30        754.49        40.76 o                         
  -8   5   2       1311.64       1366.98        55.62 o                         
  -7   5   2        439.15        356.32        42.88 o                         
  -6   5   2          0.14          7.36        34.22 o                         
  -5   5   2        141.95        194.87        39.81 o                         
  -4   5   2        467.60        469.57        41.53 o                         
  -3   5   2         46.43         62.24        36.00 o                         
  -2   5   2       1073.35        998.13        43.12 o                         
  -1   5   2       3667.80       3439.44        58.24 o                         
   0   5   2       2398.50       2331.20        58.97 o                         
   1   5   2         13.46         10.86        38.12 o                         
   2   5   2       1631.65       1590.54        47.88 o                         
   3   5   2         45.05         64.71        34.82 o                         
   4   5   2        157.58         97.41        45.43 o                         
   5   5   2         46.64          2.23        31.71 o                         
   6   5   2         61.67         69.32        33.19 o                         
   7   5   2        448.47        512.10        38.31 o                         
   8   5   2        392.90        481.44        39.50 o                         
   9   5   2         64.00        151.28        36.72 o                         
  10   5   2         12.03         31.38        31.05 o                         
  11   5   2          3.41         16.51        38.84 o                         
  12   5   2        171.17        187.77        38.57 o                         
  13   5   2         12.79         47.61        42.68 o                         
 -11   6   2        319.93        365.97        49.18 o                         
 -10   6   2         88.62         12.56        41.43 o                         
  -9   6   2        228.54        285.81        45.08 o                         
  -8   6   2        538.06        610.00        54.38 o                         
  -7   6   2        171.15        145.63        46.24 o                         
  -6   6   2         13.11         18.43        46.31 o                         
  -5   6   2        230.20        286.81        50.16 o                         
  -4   6   2        125.10         54.74        48.58 o                         
  -3   6   2         10.41        -43.10        43.10 o                         
  -2   6   2        702.17        775.93        51.24 o                         
  -1   6   2        475.08        488.69        53.90 o                         
   0   6   2         41.79         19.64        55.35 o                         
   1   6   2        624.49        668.21        77.15 o                         
   2   6   2        634.82        600.32        49.72 o                         
   3   6   2       1393.93       1359.64        64.85 o                         
   4   6   2       1699.15       1660.03        57.44 o                         
   5   6   2        758.50        786.50        53.48 o                         
   6   6   2         68.49        139.89        66.13 o                         
   7   6   2         55.45         56.19        39.83 o                         
   8   6   2          1.24         88.79        42.24 o                         
   9   6   2         20.02         25.64        39.19 o                         
  10   6   2        362.83        377.26        45.10 o                         
  -4   7   2          4.95         99.77        54.60 o                         
  -3   7   2         38.65        -22.46        51.31 o                         
  -2   7   2         18.56        -55.28        57.77 o                         
  -1   7   2         15.00         -0.37        53.56 o                         
   0   7   2        267.81        211.72        61.47 o                         
   1   7   2        145.94         85.09        53.50 o                         
   2   7   2        255.88        365.50        63.88 o                         
   3   7   2          6.67        -17.80        54.52 o                         
 -19   1   3          3.79          6.30        39.93 o                         
 -18   1   3         75.81         69.00        21.29 o                         
 -17   1   3        319.33        340.82        23.23 o                         
 -16   1   3         98.03        107.21        23.90 o                         
 -15   1   3          7.07          7.74        17.38 o                         
 -14   1   3          5.17          5.05        16.76 o                         
 -13   1   3       1427.13       1334.30        25.23 o                         
 -12   1   3       4910.89       4862.50        39.77 o                         
 -11   1   3       3576.72       3591.84        31.97 o                         
 -10   1   3        579.09        602.44        16.21 o                         
  -9   1   3         85.91        104.36        12.46 o                         
  -8   1   3        525.54        583.05        15.92 o                         
  -7   1   3       4257.19       4228.95        33.15 o                         
  -6   1   3       2878.10       2824.21        25.33 o                         
  -5   1   3        104.65        152.95        17.55 o                         
  -4   1   3        255.32        248.09        23.41 o                         
  -3   1   3       1394.22       1454.16        26.36 o                         
  -2   1   3       6967.33       7223.11        49.06 o                         
  -1   1   3       5150.22       5141.01        37.95 o                         
   0   1   3       6590.51       6536.23        51.66 o                         
   1   1   3       1307.32       1311.17        21.21 o                         
   2   1   3       7065.21       7288.56        54.43 o                         
   3   1   3       4599.14       4721.86        26.78 o                         
   4   1   3       6259.46       6482.99        34.90 o                         
   5   1   3       1826.38       1830.63        14.85 o                         
   6   1   3        320.81        248.64        15.20 o                         
   7   1   3        884.95        845.97        11.21 o                         
   8   1   3       1071.46       1100.74        31.51 o                         
   9   1   3        405.87        338.31        38.90 o                         
  10   1   3         82.67        115.01        16.75 o                         
  11   1   3        195.04        176.54        16.97 o                         
  12   1   3        503.45        531.67        26.13 o                         
  13   1   3       1610.07       1599.13        55.60 o                         
  14   1   3         48.45         23.23        31.46 o                         
  15   1   3         34.21         41.88        29.45 o                         
  16   1   3         12.18         87.05        30.82 o                         
  17   1   3        216.41        231.25        60.48 o                         
  18   1   3        496.52        721.31        69.46 o                         
 -19   2   3        152.79        111.05        54.42 o                         
 -18   2   3         34.55         52.74        23.18 o                         
 -17   2   3         44.68         57.14        22.04 o                         
 -16   2   3        588.22        606.56        27.30 o                         
 -15   2   3        819.07        769.69        28.59 o                         
 -14   2   3          0.02          1.68        16.97 o                         
 -13   2   3         38.55         31.65        19.53 o                         
 -12   2   3         56.25         78.06        16.55 o                         
 -11   2   3          1.93         13.60        15.15 o                         
 -10   2   3          0.26        -15.20        17.62 o                         
  -9   2   3        602.66        564.72        21.25 o                         
  -8   2   3       2479.59       2539.98        34.74 o                         
  -7   2   3        813.16        792.32        27.85 o                         
  -6   2   3        162.33        187.59        34.05 o                         
  -5   2   3       4575.37       4888.60        48.83 o                         
  -4   2   3         86.23         35.59        21.66 o                         
  -3   2   3         45.09         58.98        24.21 o                         
  -2   2   3          5.29         -7.86        20.60 o                         
  -1   2   3        135.90        105.07        19.64 o                         
   0   2   3       1757.00       1729.96        27.08 o                         
   1   2   3       4306.39       4356.25        47.40 o                         
   2   2   3        814.04        822.54        21.87 o                         
   3   2   3       1456.31       1565.62        28.39 o                         
   4   2   3         11.70         59.36        24.49 o                         
   5   2   3       3374.79       3481.07        30.21 o                         
   6   2   3        600.84        570.53        16.85 o                         
   7   2   3         10.18          2.93        13.06 o                         
   8   2   3         15.29         26.84        13.58 o                         
   9   2   3          0.35        -13.14        17.04 o                         
  10   2   3         32.51         29.25        13.88 o                         
  11   2   3        407.57        407.18        14.64 o                         
  12   2   3         91.76         61.28        22.79 o                         
  13   2   3        177.79        169.51        16.05 o                         
  14   2   3        342.10        275.77        14.74 o                         
  15   2   3        218.92        227.31        38.94 o                         
  16   2   3         18.76         17.04        39.62 o                         
  17   2   3          0.89        -56.67       196.77 o                         
  18   2   3          0.17         41.95        76.58 o                         
 -18   3   3         53.00         28.23        29.89 o                         
 -17   3   3        169.61        180.48        24.38 o                         
 -16   3   3        491.75        500.03        28.79 o                         
 -15   3   3        403.94        382.52        28.37 o                         
 -14   3   3         70.29        106.51        21.52 o                         
 -13   3   3          3.44        -24.52        24.52 o                         
 -12   3   3         30.04         15.46        24.32 o                         
 -11   3   3         18.19         77.97        26.02 o                         
 -10   3   3          3.18         14.52        25.88 o                         
  -9   3   3        961.54       1027.85        30.83 o                         
  -8   3   3       1993.72       1956.52        36.04 o                         
  -7   3   3       2167.26       2133.88        38.39 o                         
  -6   3   3       1331.35       1332.86        33.34 o                         
  -5   3   3        604.51        634.85        28.45 o                         
  -4   3   3        940.09        863.15        39.75 o                         
  -3   3   3       7639.34       7582.78        87.58 o                         
  -2   3   3       5282.61       5082.02        51.70 o                         
  -1   3   3       3185.26       3144.76        47.42 o                         
   0   3   3          1.71         29.64        21.28 o                         
   1   3   3         65.27         48.82        39.15 o                         
   2   3   3        393.14        400.30        44.81 o                         
   3   3   3       2080.26       1990.53        30.46 o                         
   4   3   3        597.27        537.79        30.68 o                         
   5   3   3        806.25        891.96        25.01 o                         
   6   3   3        224.82        221.30        20.91 o                         
   7   3   3        247.71        264.22        23.61 o                         
   8   3   3       5551.18       5624.46        49.04 o                         
   9   3   3       4451.87       4550.57        46.90 o                         
  10   3   3       1574.08       1628.58        30.10 o                         
  11   3   3        203.46        191.22        23.57 o                         
  12   3   3         45.01         61.62        20.64 o                         
  13   3   3        210.40        231.93        29.88 o                         
  14   3   3        396.93        384.12        34.56 o                         
  15   3   3        260.48        281.73        31.88 o                         
  16   3   3         54.11         93.59        31.20 o                         
  17   3   3         13.63         -0.79        92.97 o                         
 -16   4   3          5.66         19.02        29.70 o                         
 -15   4   3         14.57         15.10        37.35 o                         
 -14   4   3          0.01        -16.38        30.53 o                         
 -13   4   3         19.25         39.99        29.21 o                         
 -12   4   3         14.62        -10.09        33.91 o                         
 -11   4   3          0.02         50.64        39.15 o                         
 -10   4   3          2.27          7.59        28.61 o                         
  -9   4   3         20.54         56.79        30.03 o                         
  -8   4   3          3.50        -14.88        28.62 o                         
  -7   4   3        818.93        851.61        42.18 o                         
  -6   4   3        670.41        715.76        34.48 o                         
  -5   4   3          3.02        -28.34        28.34 o                         
  -4   4   3        559.03        559.07        33.09 o                         
  -3   4   3        781.33        749.21        33.41 o                         
  -2   4   3          3.77         25.62        28.99 o                         
  -1   4   3        591.90        622.58        33.73 o                         
   0   4   3          0.10         34.22        28.57 o                         
   1   4   3       1137.80       1152.17        39.73 o                         
   2   4   3       3218.02       3217.48        46.17 o                         
   3   4   3        337.98        328.85        28.69 o                         
   4   4   3       1328.78       1400.03        41.41 o                         
   5   4   3       2698.50       2708.05        42.76 o                         
   6   4   3        116.63         93.17        26.11 o                         
   7   4   3         35.67         79.13        30.64 o                         
   8   4   3          0.02        -14.84        25.85 o                         
   9   4   3        101.55        166.67        42.89 o                         
  10   4   3        937.26        991.66        31.87 o                         
  11   4   3          0.10        -22.41        27.47 o                         
  12   4   3        316.36        259.63        40.69 o                         
  13   4   3        379.82        353.93        38.51 o                         
  14   4   3         86.35         83.68        45.25 o                         
  15   4   3          2.27        -35.20        35.20 o                         
 -14   5   3        189.66        160.78        42.90 o                         
 -13   5   3         34.57         39.13        38.51 o                         
 -12   5   3        196.73        222.61        44.39 o                         
 -11   5   3        327.00        385.30        39.68 o                         
 -10   5   3         81.75         27.83        34.95 o                         
  -9   5   3          5.83        -21.08        44.58 o                         
  -8   5   3        121.00        139.33        38.43 o                         
  -7   5   3        676.90        627.48        42.60 o                         
  -6   5   3        398.29        433.54        43.49 o                         
  -5   5   3        757.89        752.17        51.45 o                         
  -4   5   3          6.60        -35.83        35.83 o                         
  -3   5   3          2.60         56.86        45.79 o                         
  -2   5   3        355.63        366.97        41.91 o                         
  -1   5   3        924.24        925.93        48.07 o                         
   0   5   3       1078.09       1034.24        44.46 o                         
   1   5   3       1090.91       1119.26        65.31 o                         
   2   5   3        708.82        687.00        45.09 o                         
   3   5   3          9.22        -13.88        37.30 o                         
   4   5   3        143.94        142.47        35.49 o                         
   5   5   3        382.40        453.16        51.22 o                         
   6   5   3        740.83        764.17        45.70 o                         
   7   5   3        963.36        969.07        39.85 o                         
   8   5   3        444.73        408.90        37.06 o                         
   9   5   3         12.74         37.55        32.12 o                         
  10   5   3          8.27         22.96        30.17 o                         
  11   5   3         33.67         23.19        32.77 o                         
  12   5   3         98.15         48.81        30.42 o                         
  13   5   3        143.56        170.87        33.52 o                         
 -11   6   3          7.34        -43.03        43.03 o                         
 -10   6   3        253.99        163.92        51.58 o                         
  -9   6   3         10.05          3.28        47.38 o                         
  -8   6   3        113.19        127.08        52.29 o                         
  -7   6   3         20.64         59.63        50.22 o                         
  -6   6   3        122.62         65.65        47.79 o                         
  -5   6   3        288.36        321.99        48.26 o                         
  -4   6   3         36.14        140.19        47.81 o                         
  -3   6   3          9.30         12.16        42.49 o                         
  -2   6   3         66.03         53.66        44.28 o                         
  -1   6   3        209.13        241.20        46.49 o                         
   0   6   3         86.90        109.85        44.43 o                         
   1   6   3        169.25        156.99        54.20 o                         
   2   6   3        404.01        368.03        51.09 o                         
   3   6   3         11.62        -48.94        61.70 o                         
   4   6   3        165.79        146.03        44.41 o                         
   5   6   3        218.07        250.78        46.67 o                         
   6   6   3         16.93         37.77        40.50 o                         
   7   6   3          4.39        127.69        46.65 o                         
   8   6   3         32.88         -0.71        40.81 o                         
   9   6   3         30.26         52.05        46.13 o                         
  10   6   3         29.75         33.87        62.12 o                         
  -4   7   3        108.03         -5.35        61.10 o                         
  -3   7   3         32.60         41.33        59.38 o                         
  -2   7   3         12.43          6.25        50.96 o                         
  -1   7   3          8.52         84.12        54.12 o                         
   0   7   3         98.58        101.08        57.97 o                         
   1   7   3        250.88        167.50        60.38 o                         
   2   7   3        100.73         62.34        56.92 o                         
   3   7   3        247.63        170.35        55.23 o                         
 -19   0   4          2.57         -9.80        33.11 o                         
 -18   0   4          2.11        -45.25        45.25 o                         
 -17   0   4         28.86         37.45        50.89 o                         
 -16   0   4        213.33        256.50        43.45 o                         
 -15   0   4        409.52        441.09        32.60 o                         
 -14   0   4        127.57         54.27        41.10 o                         
 -13   0   4         39.36         28.73        27.11 o                         
 -12   0   4        445.85        465.58        23.77 o                         
 -11   0   4          4.39         19.76        17.15 o                         
 -10   0   4      13981.61      13823.71       104.05 o                         
  -9   0   4      14297.17      14545.38       105.33 o                         
  -8   0   4       4803.39       4940.31        39.16 o                         
  -7   0   4          2.37         21.26        14.77 o                         
  -6   0   4        224.53        253.07        16.21 o                         
  -5   0   4        859.68        818.98        18.73 o                         
  -4   0   4       2180.78       2170.84        28.05 o                         
  -3   0   4       6246.00       6040.88        57.02 o                         
  -2   0   4      44091.58      46809.04       311.42 o                         
  -1   0   4       5569.45       5334.87        42.20 o                         
   0   0   4       5774.90       5971.62        41.88 o                         
   1   0   4      12417.12      12763.40        86.86 o                         
   2   0   4      11128.58      11224.02       129.80 o                         
   3   0   4        190.57        159.97        10.15 o                         
   4   0   4        180.88        168.78        51.56 o                         
   5   0   4       1702.64       1573.73        45.42 o                         
   6   0   4       5541.73       5370.75        73.78 o                         
   7   0   4       7021.40       7184.47       124.95 o                         
   8   0   4       2265.85       2177.51        36.18 o                         
   9   0   4        126.12        182.82        40.94 o                         
  10   0   4         25.53         31.48        17.31 o                         
  11   0   4        172.18        194.84        47.13 o                         
  12   0   4        141.31         65.80        50.35 o                         
  13   0   4         67.90        128.19        78.00 o                         
  14   0   4        429.76        409.49        94.21 o                         
  15   0   4        162.08        263.05        96.41 o                         
  16   0   4       1074.05       1103.98       119.01 o                         
  17   0   4         13.85        -58.03       101.35 o                         
  18   0   4         24.49         75.96       107.47 o                         
 -19   1   4         10.08         24.87        25.35 o                         
 -18   1   4         62.34         26.52        24.42 o                         
 -17   1   4        111.67         98.83        25.28 o                         
 -16   1   4         17.19         16.69        24.20 o                         
 -15   1   4        557.80        556.79        21.29 o                         
 -14   1   4        144.89        198.76        23.46 o                         
 -13   1   4        460.19        463.85        20.20 o                         
 -12   1   4          0.05         16.48        24.46 o                         
 -11   1   4         36.60         30.43        13.72 o                         
 -10   1   4         94.06        116.43        14.49 o                         
  -9   1   4          3.12         25.25        12.84 o                         
  -8   1   4       1856.54       1981.22        35.66 o                         
  -7   1   4       2518.93       2584.40        28.91 o                         
  -6   1   4       3547.01       3617.01        52.79 o                         
  -5   1   4      10805.69      11233.34        83.71 o                         
  -4   1   4        284.59        314.92        27.76 o                         
  -3   1   4        997.90       1029.27        23.89 o                         
  -2   1   4       1154.85       1123.35        24.76 o                         
  -1   1   4        254.89        258.26        27.56 o                         
   0   1   4       3774.89       3733.18        28.80 o                         
   1   1   4       5411.53       5448.72        39.04 o                         
   2   1   4        117.12        114.70        10.36 o                         
   3   1   4        412.29        401.60        10.66 o                         
   4   1   4       2072.67       2196.48        20.04 o                         
   5   1   4         59.50         56.82         9.23 o                         
   6   1   4        516.69        522.21        16.12 o                         
   7   1   4         63.17         56.28         7.38 o                         
   8   1   4         14.75         37.80        19.43 o                         
   9   1   4          3.79         -2.68        12.84 o                         
  10   1   4         17.85         -2.67        13.47 o                         
  11   1   4        105.18         94.27        17.62 o                         
  12   1   4        363.54        366.51        20.82 o                         
  13   1   4        100.44        104.42        38.84 o                         
  14   1   4         14.24         90.45        48.70 o                         
  15   1   4         37.20         22.43        45.85 o                         
  16   1   4         98.20        151.10       108.50 o                         
  17   1   4          9.35         18.52        56.67 o                         
  18   1   4          0.03        -75.86        75.86 o                         
 -19   2   4        479.58        522.24        41.77 o                         
 -18   2   4        470.78        463.66        26.43 o                         
 -17   2   4          0.86        -14.23        22.52 o                         
 -16   2   4         14.57          9.18        22.77 o                         
 -15   2   4        286.97        311.68        23.10 o                         
 -14   2   4       1533.50       1480.74        29.56 o                         
 -13   2   4        727.92        769.17        28.60 o                         
 -12   2   4         44.23         60.04        19.30 o                         
 -11   2   4          7.18         26.73        15.56 o                         
 -10   2   4        196.18        177.91        18.78 o                         
  -9   2   4       2178.07       2146.59        31.35 o                         
  -8   2   4        850.42        813.92        31.79 o                         
  -7   2   4        611.73        570.03        26.12 o                         
  -6   2   4        640.31        585.49        25.89 o                         
  -5   2   4        208.10        318.11        23.41 o                         
  -4   2   4       3020.74       2891.57        35.91 o                         
  -3   2   4       2964.85       2930.33        38.74 o                         
  -2   2   4       2321.46       2344.24        35.48 o                         
  -1   2   4       2310.41       2310.71        30.58 o                         
   0   2   4       3016.70       2945.72        35.16 o                         
   1   2   4      11028.95      11441.56        73.55 o                         
   2   2   4       1773.21       1941.27        28.12 o                         
   3   2   4       1302.50       1430.75        24.00 o                         
   4   2   4         27.56         49.43        17.25 o                         
   5   2   4       3351.50       3497.64        31.38 o                         
   6   2   4       2167.15       2181.25        23.08 o                         
   7   2   4        194.70        184.38        13.38 o                         
   8   2   4        107.86        121.74        23.31 o                         
   9   2   4        188.71        211.74        19.46 o                         
  10   2   4       2082.97       2049.58        21.19 o                         
  11   2   4        857.60        862.55        15.82 o                         
  12   2   4        884.92        774.27        21.76 o                         
  13   2   4        124.85        134.43        21.77 o                         
  14   2   4        103.76        100.49        21.12 o                         
  15   2   4        242.21        205.36        28.66 o                         
  16   2   4        328.05        386.97        85.17 o                         
  17   2   4        172.70        312.41        81.12 o                         
 -18   3   4        103.09         94.24        25.86 o                         
 -17   3   4          1.05         24.09        29.68 o                         
 -16   3   4        111.14        151.67        24.57 o                         
 -15   3   4        128.87        149.43        24.64 o                         
 -14   3   4          3.09         13.16        21.70 o                         
 -13   3   4        308.61        332.80        29.05 o                         
 -12   3   4        294.63        288.31        28.25 o                         
 -11   3   4        261.50        255.97        29.53 o                         
 -10   3   4        160.45        215.95        33.16 o                         
  -9   3   4         49.62         61.64        30.38 o                         
  -8   3   4          0.86          3.22        24.71 o                         
  -7   3   4         28.52         22.53        37.18 o                         
  -6   3   4        256.15        271.70        25.83 o                         
  -5   3   4        641.04        639.95        29.49 o                         
  -4   3   4          4.05         27.05        24.59 o                         
  -3   3   4        358.82        412.75        30.62 o                         
  -2   3   4       3978.74       4085.60        44.54 o                         
  -1   3   4        317.03        361.31        26.66 o                         
   0   3   4          0.03         -3.25        26.90 o                         
   1   3   4         30.49         18.93        20.02 o                         
   2   3   4        133.43         99.41        19.72 o                         
   3   3   4          2.74         35.16        18.57 o                         
   4   3   4        421.38        426.70        22.83 o                         
   5   3   4        997.90       1003.58        28.06 o                         
   6   3   4       1008.94        975.32        24.48 o                         
   7   3   4       1130.00       1155.01        27.35 o                         
   8   3   4        201.51        229.28        21.05 o                         
   9   3   4         54.39         68.21        20.76 o                         
  10   3   4         24.66         39.52        21.64 o                         
  11   3   4         23.96         29.24        19.58 o                         
  12   3   4        154.34        161.13        27.66 o                         
  13   3   4        171.90        151.09        18.35 o                         
  14   3   4         43.88         49.11        39.23 o                         
  15   3   4          3.27         62.00        27.30 o                         
  16   3   4         24.65         58.03        38.93 o                         
 -16   4   4          1.79          0.59        34.61 o                         
 -15   4   4          9.18        -39.02        39.02 o                         
 -14   4   4        193.71        245.76        35.96 o                         
 -13   4   4        446.63        474.92        38.29 o                         
 -12   4   4        277.62        340.79        40.41 o                         
 -11   4   4         15.58        -15.52        34.71 o                         
 -10   4   4         10.77          2.47        32.38 o                         
  -9   4   4          3.83         32.85        49.50 o                         
  -8   4   4        374.06        335.70        33.78 o                         
  -7   4   4        339.72        436.45        34.08 o                         
  -6   4   4       1017.04       1016.73        37.94 o                         
  -5   4   4       3900.75       3822.30        74.32 o                         
  -4   4   4       3448.33       3326.38        54.32 o                         
  -3   4   4       1439.06       1358.43        41.14 o                         
  -2   4   4        774.27        684.44        40.01 o                         
  -1   4   4        542.91        546.77        33.53 o                         
   0   4   4        693.31        637.79        37.18 o                         
   1   4   4        348.51        342.17        28.93 o                         
   2   4   4         13.21          8.43        24.57 o                         
   3   4   4         56.63        171.09        51.25 o                         
   4   4   4        527.56        459.47        29.43 o                         
   5   4   4        315.35        289.81        26.67 o                         
   6   4   4        372.02        363.83        27.41 o                         
   7   4   4         46.78         62.68        23.38 o                         
   8   4   4         44.79         63.58        23.93 o                         
   9   4   4        320.82        327.07        26.83 o                         
  10   4   4       1219.28       1250.12        35.07 o                         
  11   4   4       2622.86       2522.15        65.42 o                         
  12   4   4        937.72        890.77        52.21 o                         
  13   4   4        120.90        128.04        32.58 o                         
  14   4   4          2.75        -38.87        41.16 o                         
  15   4   4         34.20         22.08        35.51 o                         
 -14   5   4        308.68        342.82        50.51 o                         
 -13   5   4         10.18         59.92        40.80 o                         
 -12   5   4        113.49        122.85        46.57 o                         
 -11   5   4         21.94         22.71        40.45 o                         
 -10   5   4          7.77         46.19        37.09 o                         
  -9   5   4          0.12        -17.75        58.90 o                         
  -8   5   4        257.76        244.54        45.25 o                         
  -7   5   4        357.68        405.53        48.90 o                         
  -6   5   4        116.52        193.88        39.14 o                         
  -5   5   4          8.46         -9.08        34.81 o                         
  -4   5   4        121.30         78.75        38.13 o                         
  -3   5   4         10.51        -29.99        35.22 o                         
  -2   5   4        359.00        483.26        52.40 o                         
  -1   5   4       1220.16       1234.38        50.03 o                         
   0   5   4        615.10        624.74        40.98 o                         
   1   5   4         32.31        -21.69        65.75 o                         
   2   5   4         16.03          3.53        33.80 o                         
   3   5   4        101.73         84.54        34.67 o                         
   4   5   4        391.69        331.42        39.56 o                         
   5   5   4         62.37         98.16        62.46 o                         
   6   5   4        387.72        343.15        40.36 o                         
   7   5   4       1350.97       1336.85        49.91 o                         
   8   5   4        686.84        726.31        40.38 o                         
   9   5   4          3.02         44.87        33.92 o                         
  10   5   4         17.74         45.03        38.65 o                         
  11   5   4          3.88         70.55        33.63 o                         
  12   5   4        231.71        226.26        31.22 o                         
  13   5   4         23.60          2.96        73.17 o                         
 -11   6   4        476.59        475.95        49.01 o                         
 -10   6   4        406.66        471.56        48.59 o                         
  -9   6   4        243.14        197.55        54.01 o                         
  -8   6   4        124.18        144.36        48.30 o                         
  -7   6   4          2.73         34.99        53.24 o                         
  -6   6   4          1.21         49.00        48.69 o                         
  -5   6   4         72.29        128.68        56.15 o                         
  -4   6   4        142.24        215.09        52.96 o                         
  -3   6   4        118.64        143.16        49.43 o                         
  -2   6   4         31.34        167.78        49.40 o                         
  -1   6   4         57.90          3.39        44.99 o                         
   0   6   4          8.97        110.24        44.74 o                         
   1   6   4        745.19        805.65        70.50 o                         
   2   6   4       1639.89       1649.64        57.81 o                         
   3   6   4       1185.22       1118.18        62.74 o                         
   4   6   4        389.45        409.70        57.78 o                         
   5   6   4        238.80        324.08        44.33 o                         
   6   6   4        142.66        107.17        42.41 o                         
   7   6   4        330.35        390.61        47.16 o                         
   8   6   4        503.59        522.59        44.00 o                         
   9   6   4        186.00        156.12        41.23 o                         
  -4   7   4          0.99        -70.93        70.93 o                         
  -3   7   4        140.88         72.33        79.28 o                         
  -2   7   4        422.45        434.25        69.56 o                         
  -1   7   4         64.01        -14.55        84.88 o                         
   0   7   4         71.78        110.79        53.87 o                         
   1   7   4          7.61        -14.36        57.46 o                         
   2   7   4        263.36        203.33        68.71 o                         
 -19   1   5          5.95          1.00        22.69 o                         
 -18   1   5          6.03         13.72        25.15 o                         
 -17   1   5         25.52         32.24        22.67 o                         
 -16   1   5        116.23         73.80        31.46 o                         
 -15   1   5        425.91        399.71        21.47 o                         
 -14   1   5          2.83         19.62        17.91 o                         
 -13   1   5        655.64        625.69        21.18 o                         
 -12   1   5        951.19        954.65        25.16 o                         
 -11   1   5       1327.19       1303.96        21.83 o                         
 -10   1   5        412.18        387.74        15.73 o                         
  -9   1   5        733.80        722.62        17.04 o                         
  -8   1   5        530.27        519.49        15.31 o                         
  -7   1   5       8129.92       8300.65        45.46 o                         
  -6   1   5      12854.75      13430.70        73.34 o                         
  -5   1   5          9.10        -15.10        22.41 o                         
  -4   1   5          2.04         13.34        35.78 o                         
  -3   1   5          5.23         15.28        19.71 o                         
  -2   1   5       1239.38       1170.14        25.44 o                         
  -1   1   5       2968.57       2968.73        29.17 o                         
   0   1   5        837.86        795.85        19.26 o                         
   1   1   5       3145.08       3210.08        25.33 o                         
   2   1   5       1395.50       1440.86        16.30 o                         
   3   1   5       8336.58       8428.77        46.05 o                         
   4   1   5      16813.67      17925.17        92.86 o                         
   5   1   5       4447.55       4568.56        23.64 o                         
   6   1   5        392.59        424.50        15.91 o                         
   7   1   5         49.37         44.30        10.68 o                         
   8   1   5       1224.12       1207.16        24.96 o                         
   9   1   5       2326.08       2315.70        26.45 o                         
  10   1   5        538.06        546.95        21.87 o                         
  11   1   5          8.04         10.00        24.13 o                         
  12   1   5         98.75         91.88        13.51 o                         
  13   1   5        368.99        350.79        72.42 o                         
  14   1   5        228.71        230.64        54.44 o                         
  15   1   5        270.03        245.19        64.65 o                         
  16   1   5        139.45        186.58        66.37 o                         
  17   1   5         65.24         69.49        60.81 o                         
  18   1   5        135.58        198.46        99.37 o                         
 -19   2   5          9.20         35.62        25.47 o                         
 -18   2   5          0.24         -7.45        24.16 o                         
 -17   2   5        168.25        147.68        23.85 o                         
 -16   2   5          0.53         -7.18        19.77 o                         
 -15   2   5         18.02         27.22        20.41 o                         
 -14   2   5        117.10        133.49        24.89 o                         
 -13   2   5        399.45        367.89        23.55 o                         
 -12   2   5        585.89        569.87        20.87 o                         
 -11   2   5        187.76        173.13        18.88 o                         
 -10   2   5         39.23         37.98        19.03 o                         
  -9   2   5         54.68         65.34        27.26 o                         
  -8   2   5       1845.65       1827.75        31.12 o                         
  -7   2   5         64.98         83.79        23.40 o                         
  -6   2   5        204.66        253.92        26.75 o                         
  -5   2   5        226.48        332.14        27.67 o                         
  -4   2   5       2918.07       2961.24        39.66 o                         
  -3   2   5       7488.86       7690.96        59.38 o                         
  -2   2   5       1943.50       2136.18        35.60 o                         
  -1   2   5       1342.45       1287.34        26.94 o                         
   0   2   5       4490.94       4499.29        45.34 o                         
   1   2   5       8496.11       9003.83        64.63 o                         
   2   2   5         86.80        100.47        15.68 o                         
   3   2   5          0.76        -13.46        13.46 o                         
   4   2   5        592.56        607.47        21.91 o                         
   5   2   5        574.01        530.46        23.41 o                         
   6   2   5          0.96          1.06        11.57 o                         
   7   2   5       1107.42       1090.73        16.86 o                         
   8   2   5       1498.13       1519.86        17.75 o                         
   9   2   5       1585.95       1553.29        23.21 o                         
  10   2   5        537.04        526.89        15.72 o                         
  11   2   5         69.50         43.83        17.17 o                         
  12   2   5         12.83         36.25        22.91 o                         
  13   2   5         24.34         42.89        21.38 o                         
  14   2   5         64.08         47.94        18.95 o                         
  15   2   5          1.58         21.29        28.36 o                         
  16   2   5        118.33        188.23        79.07 o                         
  17   2   5        159.30        181.47       105.35 o                         
 -18   3   5        145.29        137.49        26.04 o                         
 -17   3   5        893.19        870.79        43.84 o                         
 -16   3   5       1148.64       1152.55        35.98 o                         
 -15   3   5        338.70        395.95        26.11 o                         
 -14   3   5          1.96         22.38        21.42 o                         
 -13   3   5          3.59         28.76        27.87 o                         
 -12   3   5        562.39        607.27        32.96 o                         
 -11   3   5        933.37        988.42        38.52 o                         
 -10   3   5        670.23        662.54        32.29 o                         
  -9   3   5        241.07        226.98        27.84 o                         
  -8   3   5        465.77        404.86        31.23 o                         
  -7   3   5         81.93         84.10        33.71 o                         
  -6   3   5       1884.18       1800.87        45.42 o                         
  -5   3   5       3818.58       3735.33        46.15 o                         
  -4   3   5       3275.15       3231.47        64.73 o                         
  -3   3   5        416.58        389.05        25.32 o                         
  -2   3   5       2352.53       2377.19        41.27 o                         
  -1   3   5       3208.68       3120.03        39.31 o                         
   0   3   5       3965.63       3935.72        44.94 o                         
   1   3   5       2793.25       2752.94        37.73 o                         
   2   3   5       1415.56       1361.92        28.00 o                         
   3   3   5        185.22        202.70        31.21 o                         
   4   3   5          5.72         -1.42        15.97 o                         
   5   3   5         18.65         12.60        16.40 o                         
   6   3   5        311.55        342.23        23.37 o                         
   7   3   5       2190.98       2228.86        33.01 o                         
   8   3   5        528.36        575.42        23.78 o                         
   9   3   5        428.08        443.17        31.95 o                         
  10   3   5          6.84        -18.30        26.26 o                         
  11   3   5         13.57          0.52        21.77 o                         
  12   3   5        651.54        697.88        38.30 o                         
  13   3   5       1610.50       1664.92        53.61 o                         
  14   3   5       1053.58       1062.97        43.75 o                         
  15   3   5         93.20        109.42        37.29 o                         
  16   3   5         10.06        -10.93        78.30 o                         
 -16   4   5        109.99        151.45        30.99 o                         
 -15   4   5        200.70        221.37        36.79 o                         
 -14   4   5         52.64         46.30        30.70 o                         
 -13   4   5        765.81        812.44        40.20 o                         
 -12   4   5        945.68        959.01        46.21 o                         
 -11   4   5         23.20          8.41        32.20 o                         
 -10   4   5        504.42        508.80        37.45 o                         
  -9   4   5        546.75        576.86        38.19 o                         
  -8   4   5          0.29        -13.43        30.29 o                         
  -7   4   5        150.15        209.62        36.65 o                         
  -6   4   5         19.29         -3.21        31.43 o                         
  -5   4   5        920.94        895.28        61.05 o                         
  -4   4   5        475.07        498.09        37.81 o                         
  -3   4   5         40.33         16.02        32.38 o                         
  -2   4   5         87.64         34.58        30.32 o                         
  -1   4   5        483.30        466.57        41.95 o                         
   0   4   5          0.21         27.43        29.05 o                         
   1   4   5          3.36        -24.71        25.51 o                         
   2   4   5         29.28        111.40        45.80 o                         
   3   4   5        318.14        298.45        28.41 o                         
   4   4   5        280.01        316.92        29.90 o                         
   5   4   5        380.86        458.93        31.01 o                         
   6   4   5        188.26        187.21        26.60 o                         
   7   4   5         54.29        104.42        31.44 o                         
   8   4   5          0.16        -26.78        26.78 o                         
   9   4   5        846.64        829.17        29.67 o                         
  10   4   5        558.01        603.82        32.23 o                         
  11   4   5          1.96         43.44        28.14 o                         
  12   4   5        140.75        140.03        30.09 o                         
  13   4   5          0.81         48.65        37.67 o                         
  14   4   5         45.72         59.47        44.22 o                         
 -14   5   5        132.96        139.89        51.37 o                         
 -13   5   5         30.69        -10.19        40.26 o                         
 -12   5   5         54.04         77.82        41.64 o                         
 -11   5   5        188.17        238.11        48.98 o                         
 -10   5   5        350.05        409.16        45.08 o                         
  -9   5   5        322.11        367.52        60.83 o                         
  -8   5   5        959.13        983.43        55.33 o                         
  -7   5   5        261.07        299.57        44.67 o                         
  -6   5   5        191.65        130.44        48.25 o                         
  -5   5   5         26.11         26.36        38.28 o                         
  -4   5   5         20.90         46.41        36.01 o                         
  -3   5   5        481.37        498.50        41.52 o                         
  -2   5   5       1588.00       1537.52        76.00 o                         
  -1   5   5       1237.75       1171.74        44.23 o                         
   0   5   5         72.82         92.53        50.67 o                         
   1   5   5         23.72         75.37        35.34 o                         
   2   5   5          2.32          8.87        35.29 o                         
   3   5   5        216.75        267.05        36.39 o                         
   4   5   5        714.46        751.26        47.63 o                         
   5   5   5        684.97        644.11        36.29 o                         
   6   5   5        206.18        217.13        32.03 o                         
   7   5   5         92.70         49.55        31.97 o                         
   8   5   5        261.73        298.35        34.04 o                         
   9   5   5        487.49        524.54        36.40 o                         
  10   5   5        361.90        375.60        37.69 o                         
  11   5   5        282.26        257.64        36.86 o                         
  12   5   5         51.90         32.05        31.87 o                         
 -11   6   5          9.87         78.78        48.46 o                         
 -10   6   5        126.15         78.56        57.83 o                         
  -9   6   5         30.88        -25.33        51.69 o                         
  -8   6   5         15.55         98.67        47.72 o                         
  -7   6   5         12.99         13.44        45.52 o                         
  -6   6   5         60.94         55.96        50.42 o                         
  -5   6   5        158.74        258.86        58.24 o                         
  -4   6   5         57.23         55.66        49.50 o                         
  -3   6   5        340.01        320.87        54.89 o                         
  -2   6   5         37.34        -11.14        47.66 o                         
  -1   6   5         14.66         17.82        43.31 o                         
   0   6   5        110.66         92.23        44.20 o                         
   1   6   5         19.47        105.54        58.78 o                         
   2   6   5        333.42        357.64        50.59 o                         
   3   6   5        378.76        293.66        49.92 o                         
   4   6   5         25.74         39.38        41.02 o                         
   5   6   5        266.76        334.69        43.62 o                         
   6   6   5        383.55        335.07        45.30 o                         
   7   6   5          4.12          8.15        46.65 o                         
   8   6   5         48.58         49.40        48.65 o                         
   9   6   5          0.02        -17.75        45.95 o                         
  -3   7   5         17.74         -6.07        57.06 o                         
  -2   7   5         36.03         24.16        57.99 o                         
  -1   7   5          0.90         45.03        86.33 o                         
   0   7   5         62.50         96.37        54.60 o                         
   1   7   5        128.18        185.63        86.15 o                         
 -20   0   6         47.22         24.31        39.11 o                         
 -19   0   6        381.79        362.28        52.95 o                         
 -18   0   6        384.76        429.09        52.45 o                         
 -17   0   6          8.99         18.02        32.27 o                         
 -16   0   6        275.05        271.97        34.99 o                         
 -15   0   6        403.69        448.33        33.78 o                         
 -14   0   6         40.58         51.01        32.25 o                         
 -13   0   6       1938.06       1905.70        39.24 o                         
 -12   0   6       1812.19       1771.96        34.75 o                         
 -11   0   6         59.79         85.94        24.91 o                         
 -10   0   6       1263.55       1233.08        25.34 o                         
  -9   0   6       4558.47       4547.24        47.34 o                         
  -8   0   6       6441.63       6609.42        54.04 o                         
  -7   0   6       5184.92       5235.02        43.97 o                         
  -6   0   6       3104.30       3006.55        34.93 o                         
  -5   0   6       2856.65       2732.19        26.60 o                         
  -4   0   6       2938.94       2890.31        42.53 o                         
  -3   0   6        226.46        234.07        10.92 o                         
  -2   0   6       2762.79       2609.31        35.59 o                         
  -1   0   6       1494.00       1437.28        30.39 o                         
   0   0   6        980.71        917.91        29.27 o                         
   1   0   6       1982.09       1915.27        26.71 o                         
   2   0   6        430.31        398.95        19.39 o                         
   3   0   6        176.95        180.49         9.35 o                         
   4   0   6          8.98         53.42        45.17 o                         
   5   0   6       1711.58       1649.53        65.47 o                         
   6   0   6      15326.71      15331.51       150.07 o                         
   7   0   6      14576.96      14955.37       162.14 o                         
   8   0   6       3483.47       3584.81        88.01 o                         
   9   0   6        230.94        246.76       117.24 o                         
  10   0   6        139.46        162.44        57.54 o                         
  11   0   6        632.87        683.44        58.70 o                         
  12   0   6        618.55        554.17        93.14 o                         
  13   0   6          1.95          8.91       125.46 o                         
  14   0   6        873.85        969.29       111.45 o                         
  15   0   6         42.42          6.50        94.11 o                         
  16   0   6        127.43        -79.93       107.58 o                         
  17   0   6        236.30        292.79       118.10 o                         
 -19   1   6        100.09         98.49        27.10 o                         
 -18   1   6          3.75         79.07        27.94 o                         
 -17   1   6         23.90         37.19        30.99 o                         
 -16   1   6         33.83         22.11        24.93 o                         
 -15   1   6          5.33          8.82        19.88 o                         
 -14   1   6        196.69        220.02        21.23 o                         
 -13   1   6         86.71         90.22        31.89 o                         
 -12   1   6       1112.64       1146.95        27.32 o                         
 -11   1   6       1854.35       1883.57        24.29 o                         
 -10   1   6        277.81        285.96        15.56 o                         
  -9   1   6          8.14         21.61        17.09 o                         
  -8   1   6        295.00        307.78        23.05 o                         
  -7   1   6       1575.09       1578.64        19.00 o                         
  -6   1   6       1228.96       1269.97        25.41 o                         
  -5   1   6       1386.22       1428.27        32.00 o                         
  -4   1   6         53.20         73.10        21.98 o                         
  -3   1   6         21.17         29.12        24.00 o                         
  -2   1   6        892.49        854.92        22.18 o                         
  -1   1   6       2766.65       2819.83        25.72 o                         
   0   1   6        199.14        200.90        14.02 o                         
   1   1   6       1183.54       1194.09        17.22 o                         
   2   1   6       2585.63       2499.23        19.79 o                         
   3   1   6       3174.65       3156.16        27.79 o                         
   4   1   6       2386.10       2638.32        18.85 o                         
   5   1   6        221.34        253.24        17.68 o                         
   6   1   6         31.46          7.61        18.83 o                         
   7   1   6         66.29         81.77        26.25 o                         
   8   1   6         26.29         81.37        47.31 o                         
   9   1   6        343.83        360.98        12.26 o                         
  10   1   6       1613.94       1603.71        27.91 o                         
  11   1   6       1479.44       1417.62        56.49 o                         
  12   1   6        174.27        274.14        56.31 o                         
  13   1   6         86.36        143.20        57.13 o                         
  14   1   6         73.51         99.56        55.44 o                         
  15   1   6          7.55         -2.93        69.21 o                         
  16   1   6          4.37        -51.46        59.26 o                         
  17   1   6         38.26        -92.43       105.57 o                         
 -19   2   6        206.24        177.02        30.12 o                         
 -18   2   6        418.42        419.73        29.79 o                         
 -17   2   6         54.12         85.47        27.50 o                         
 -16   2   6        261.18        287.04        23.98 o                         
 -15   2   6        380.05        377.41        25.48 o                         
 -14   2   6        760.68        781.41        26.14 o                         
 -13   2   6        537.26        524.88        23.89 o                         
 -12   2   6         41.47         67.87        22.26 o                         
 -11   2   6          2.39         35.70        17.79 o                         
 -10   2   6        349.03        357.32        20.82 o                         
  -9   2   6       1820.52       1766.58        27.74 o                         
  -8   2   6         97.17         45.92        23.66 o                         
  -7   2   6        750.10        735.14        29.68 o                         
  -6   2   6        564.33        565.15        28.62 o                         
  -5   2   6        100.17         59.25        23.12 o                         
  -4   2   6       5717.96       5757.54        51.35 o                         
  -3   2   6      10575.35      10754.64        80.43 o                         
  -2   2   6       4253.54       4395.10        43.20 o                         
  -1   2   6        957.46        990.88        24.58 o                         
   0   2   6        798.00        768.59        22.61 o                         
   1   2   6       5580.91       5753.64        69.32 o                         
   2   2   6       6449.85       6394.15        43.05 o                         
   3   2   6        245.89        202.04        19.45 o                         
   4   2   6         18.17          4.53        12.96 o                         
   5   2   6        231.28        225.39        16.84 o                         
   6   2   6       1010.37       1058.77        19.48 o                         
   7   2   6        481.75        535.18        16.89 o                         
   8   2   6         62.84        100.53        19.35 o                         
   9   2   6          3.76         11.53        11.34 o                         
  10   2   6        722.69        741.17        33.47 o                         
  11   2   6        406.69        399.79        24.38 o                         
  12   2   6        339.82        319.93        35.72 o                         
  13   2   6        152.38        158.33        23.37 o                         
  14   2   6        102.60         89.61        38.86 o                         
  15   2   6        321.45        405.18        80.89 o                         
  16   2   6        610.89        756.61        91.95 o                         
  17   2   6        380.41        424.92        91.61 o                         
 -18   3   6          1.38          4.14        36.19 o                         
 -17   3   6          0.15        -24.72        24.72 o                         
 -16   3   6         44.85         48.07        24.99 o                         
 -15   3   6        112.50        116.12        25.52 o                         
 -14   3   6         15.87         -0.31        21.61 o                         
 -13   3   6         20.01          6.85        28.33 o                         
 -12   3   6        189.73        182.24        28.16 o                         
 -11   3   6          6.50         10.34        36.97 o                         
 -10   3   6          0.17         13.37        26.32 o                         
  -9   3   6         11.35        -11.15        35.58 o                         
  -8   3   6         10.23         72.05        32.33 o                         
  -7   3   6          7.60         46.66        28.19 o                         
  -6   3   6         10.84         29.35        25.09 o                         
  -5   3   6         44.52         15.28        26.45 o                         
  -4   3   6        225.66        185.27        26.93 o                         
  -3   3   6        907.91        938.54        32.33 o                         
  -2   3   6       1293.67       1310.84        30.97 o                         
  -1   3   6        237.01        278.01        42.88 o                         
   0   3   6       1332.53       1336.47        29.67 o                         
   1   3   6        518.70        531.07        25.50 o                         
   2   3   6         82.65         51.32        20.29 o                         
   3   3   6        463.03        436.92        22.43 o                         
   4   3   6        225.07        250.82        20.13 o                         
   5   3   6        361.00        360.32        22.22 o                         
   6   3   6         77.16         64.62        18.17 o                         
   7   3   6        573.28        570.16        32.12 o                         
   8   3   6         42.03         53.04        30.57 o                         
   9   3   6        196.89        200.97        17.92 o                         
  10   3   6        158.24        163.95        27.72 o                         
  11   3   6         21.90         20.56        23.58 o                         
  12   3   6        137.74         94.05        11.52 o                         
  13   3   6        297.21        266.63        39.04 o                         
  14   3   6        102.13        103.61        31.27 o                         
  15   3   6         10.77         48.40        50.60 o                         
  16   3   6          2.77         49.12        84.17 o                         
 -16   4   6         78.49        110.11        32.48 o                         
 -15   4   6        287.57        320.87        42.71 o                         
 -14   4   6        520.11        572.01        38.73 o                         
 -13   4   6        622.23        686.70        38.60 o                         
 -12   4   6        100.39        112.45        44.96 o                         
 -11   4   6          1.31          9.81        38.35 o                         
 -10   4   6         53.64        -18.34        41.39 o                         
  -9   4   6        768.31        737.79        39.88 o                         
  -8   4   6        836.94        837.77        40.03 o                         
  -7   4   6         50.01         61.72        35.05 o                         
  -6   4   6        157.91        164.16        33.66 o                         
  -5   4   6        275.58        304.71        32.68 o                         
  -4   4   6       1301.76       1254.17        40.63 o                         
  -3   4   6       3217.22       3167.61        50.40 o                         
  -2   4   6        954.81        945.55        36.76 o                         
  -1   4   6       1092.98       1042.26        38.67 o                         
   0   4   6         75.94         99.63        27.93 o                         
   1   4   6        677.99        717.50        44.03 o                         
   2   4   6       1657.32       1599.15        45.96 o                         
   3   4   6        351.61        375.91        28.58 o                         
   4   4   6       1043.08       1054.38        44.11 o                         
   5   4   6         17.42         31.11        23.08 o                         
   6   4   6         79.17         47.88        23.16 o                         
   7   4   6         88.86        112.18        27.80 o                         
   8   4   6        520.02        483.26        30.55 o                         
   9   4   6         60.17         91.30        33.86 o                         
  10   4   6        273.01        277.70        26.99 o                         
  11   4   6        531.13        518.80        35.68 o                         
  12   4   6        297.85        323.73        38.91 o                         
  13   4   6        262.15        255.66        39.03 o                         
  14   4   6        144.58        129.15        35.50 o                         
 -14   5   6          4.48         15.58        47.32 o                         
 -13   5   6        121.04        207.20        53.38 o                         
 -12   5   6         36.39         58.36        56.81 o                         
 -11   5   6        275.54        299.53        48.96 o                         
 -10   5   6       1090.46       1126.47        56.82 o                         
  -9   5   6        581.62        561.35        50.37 o                         
  -8   5   6        549.52        592.84        45.42 o                         
  -7   5   6       1313.87       1282.07        51.28 o                         
  -6   5   6        177.95        135.13        40.07 o                         
  -5   5   6        131.23         96.16        43.84 o                         
  -4   5   6         56.53         24.33        38.73 o                         
  -3   5   6        254.36        239.53        40.61 o                         
  -2   5   6        887.97        827.12        49.05 o                         
  -1   5   6        200.68        164.82        37.24 o                         
   0   5   6       1065.10        983.20        47.30 o                         
   1   5   6        208.05        245.83        47.11 o                         
   2   5   6        994.19        974.15        46.78 o                         
   3   5   6        106.19        120.16        33.92 o                         
   4   5   6         99.38        121.17        33.67 o                         
   5   5   6         24.24         61.67        31.84 o                         
   6   5   6         94.67        117.02        49.97 o                         
   7   5   6          2.79        -22.95        32.30 o                         
   8   5   6        128.62        148.98        33.21 o                         
   9   5   6        107.94        141.89        35.59 o                         
  10   5   6        149.98        182.84        34.09 o                         
  11   5   6          5.86        -19.79        30.05 o                         
  12   5   6         63.15        144.60        45.02 o                         
 -10   6   6         16.61         58.86        53.99 o                         
  -9   6   6         13.40         70.60        53.03 o                         
  -8   6   6        201.89        226.13        58.94 o                         
  -7   6   6        906.34        949.24        85.91 o                         
  -6   6   6       1288.42       1248.67        64.33 o                         
  -5   6   6        685.16        709.42        54.58 o                         
  -4   6   6          3.06         17.34        45.72 o                         
  -3   6   6        172.25        190.84        49.08 o                         
  -2   6   6          3.37         -3.24        42.21 o                         
  -1   6   6          3.09        -24.68        52.22 o                         
   0   6   6        458.42        474.14        57.73 o                         
   1   6   6        446.33        442.62        47.39 o                         
   2   6   6         59.15        109.07        43.30 o                         
   3   6   6         15.68        -29.56        43.89 o                         
   4   6   6         55.73        110.75        47.77 o                         
   5   6   6        890.53        804.86        58.67 o                         
   6   6   6        729.11        760.92        61.44 o                         
   7   6   6        288.56        306.53        45.32 o                         
   8   6   6         24.01        -42.15        42.15 o                         
 -19   1   7         28.79         23.36        25.35 o                         
 -18   1   7          0.64         -1.05        24.53 o                         
 -17   1   7         78.18         77.65        29.20 o                         
 -16   1   7        918.30        887.33        45.59 o                         
 -15   1   7        358.25        368.64        24.98 o                         
 -14   1   7         25.68          5.36        19.71 o                         
 -13   1   7         91.30         86.14        19.62 o                         
 -12   1   7        167.65        144.10        16.93 o                         
 -11   1   7       1029.98       1025.80        23.09 o                         
 -10   1   7       5581.20       5485.41        52.74 o                         
  -9   1   7        343.82        331.79        15.26 o                         
  -8   1   7        120.08         92.42        14.95 o                         
  -7   1   7       2112.23       2152.87        20.63 o                         
  -6   1   7       5247.59       5227.28        38.79 o                         
  -5   1   7       7900.23       7842.28        68.01 o                         
  -4   1   7       2754.54       2675.86        38.14 o                         
  -3   1   7        460.27        471.00        19.29 o                         
  -2   1   7          9.25         10.10        16.69 o                         
  -1   1   7       1546.65       1496.61        23.99 o                         
   0   1   7         69.27        108.29        17.72 o                         
   1   1   7        956.82       1051.11        15.96 o                         
   2   1   7         14.13         24.92        13.68 o                         
   3   1   7       3404.88       3549.43        30.07 o                         
   4   1   7       4232.63       4297.17        28.66 o                         
   5   1   7       1517.86       1473.26        31.31 o                         
   6   1   7        122.62        122.27        14.44 o                         
   7   1   7        462.93        491.66        19.23 o                         
   8   1   7       1321.47       1306.74        21.16 o                         
   9   1   7       3419.99       3464.98        31.55 o                         
  10   1   7       2220.90       2091.98        41.95 o                         
  11   1   7          3.32          4.94        16.43 o                         
  12   1   7         94.55         -8.83        59.04 o                         
  13   1   7        181.00        165.96        54.22 o                         
  14   1   7        331.76        422.24        60.99 o                         
  15   1   7         39.33        170.91        68.08 o                         
  16   1   7          1.23         39.53        62.21 o                         
  17   1   7        120.02        136.88        68.96 o                         
 -19   2   7          0.92         22.02        23.97 o                         
 -18   2   7        153.26        147.49        28.33 o                         
 -17   2   7        320.77        338.54        25.77 o                         
 -16   2   7         41.30         85.03        25.13 o                         
 -15   2   7        168.15        188.83        34.49 o                         
 -14   2   7        250.69        274.68        30.24 o                         
 -13   2   7         12.44        -20.00        20.00 o                         
 -12   2   7         83.87         76.38        18.48 o                         
 -11   2   7          2.88          8.91        18.14 o                         
 -10   2   7       1147.30       1239.97        26.74 o                         
  -9   2   7       2116.60       2205.59        30.70 o                         
  -8   2   7       2148.33       2039.16        98.85 o                         
  -7   2   7       1427.57       1460.54        39.11 o                         
  -6   2   7        606.24        588.66        32.75 o                         
  -5   2   7       2284.69       2323.47        50.00 o                         
  -4   2   7       1657.09       1711.65        34.88 o                         
  -3   2   7         71.16         65.91        20.91 o                         
  -2   2   7          2.02        -19.23        19.23 o                         
  -1   2   7        748.21        747.52        24.64 o                         
   0   2   7        125.38        119.15        16.20 o                         
   1   2   7        416.53        440.43        20.62 o                         
   2   2   7        292.41        301.56        18.87 o                         
   3   2   7       1637.48       1628.06        40.15 o                         
   4   2   7       1847.64       1840.97        30.28 o                         
   5   2   7        774.97        781.27        23.08 o                         
   6   2   7        190.95        199.21        12.83 o                         
   7   2   7          3.37         -3.02         8.65 o                         
   8   2   7        465.12        485.65        22.37 o                         
   9   2   7         68.11         77.66        22.44 o                         
  10   2   7         13.87          5.39        17.23 o                         
  11   2   7         28.70         25.26        17.89 o                         
  12   2   7        686.99        645.66        46.96 o                         
  13   2   7        629.34        816.22       141.99 o                         
  14   2   7         60.88        129.80        97.60 o                         
  15   2   7         57.55         85.25        77.54 o                         
  16   2   7        163.21        431.64       137.30 o                         
 -18   3   7         70.62        102.45        31.89 o                         
 -17   3   7        137.02        138.78        34.44 o                         
 -16   3   7        358.81        407.68        29.02 o                         
 -15   3   7        785.35        791.25        33.73 o                         
 -14   3   7        863.53        834.02        31.03 o                         
 -13   3   7       1096.36       1204.08        48.67 o                         
 -12   3   7        863.96        883.62        34.17 o                         
 -11   3   7        196.91        248.34        31.20 o                         
 -10   3   7          5.57        -28.07        28.07 o                         
  -9   3   7        142.12        190.52        33.45 o                         
  -8   3   7          4.39         13.35        29.81 o                         
  -7   3   7        529.41        533.40        48.86 o                         
  -6   3   7       1888.08       1820.17        49.98 o                         
  -5   3   7         29.45          0.17        23.36 o                         
  -4   3   7         23.27         53.67        26.48 o                         
  -3   3   7        363.13        351.81        31.93 o                         
  -2   3   7       3879.27       3717.91        50.29 o                         
  -1   3   7      12095.65      11909.18        86.17 o                         
   0   3   7       9248.52       9271.71        71.31 o                         
   1   3   7       1869.12       1899.87        36.71 o                         
   2   3   7         27.63         40.99        19.22 o                         
   3   3   7        692.78        651.47        28.17 o                         
   4   3   7       1459.41       1411.87        27.31 o                         
   5   3   7       2580.80       2695.14        32.01 o                         
   6   3   7          4.71         -5.09        17.24 o                         
   7   3   7        215.58        211.60        20.96 o                         
   8   3   7        139.88        174.32        19.06 o                         
   9   3   7         19.24          6.61        13.61 o                         
  10   3   7        396.11        371.11        24.06 o                         
  11   3   7        454.03        440.74        42.52 o                         
  12   3   7        128.80        114.71        44.86 o                         
  13   3   7        163.75        170.45        33.70 o                         
  14   3   7        221.18        425.50        86.36 o                         
  15   3   7        305.11        256.64        90.17 o                         
 -16   4   7         19.02        -32.30        32.30 o                         
 -15   4   7          1.55         65.19        40.92 o                         
 -14   4   7        151.74        149.69        32.98 o                         
 -13   4   7        287.81        296.95        33.22 o                         
 -12   4   7        288.58        303.21        43.07 o                         
 -11   4   7         14.03          9.17        33.33 o                         
 -10   4   7          3.74         45.99        39.50 o                         
  -9   4   7         53.69         91.41        35.20 o                         
  -8   4   7        367.70        356.29        41.84 o                         
  -7   4   7        183.68        207.97        35.67 o                         
  -6   4   7        207.91        172.51        34.48 o                         
  -5   4   7       2269.71       2269.89        59.59 o                         
  -4   4   7       1090.74       1144.96        48.10 o                         
  -3   4   7         88.71         45.51        30.46 o                         
  -2   4   7         80.23         73.36        29.75 o                         
  -1   4   7         12.10        -16.29        28.37 o                         
   0   4   7       2388.80       2233.41        45.43 o                         
   1   4   7       1287.30       1238.56        35.68 o                         
   2   4   7        341.22        280.27        28.94 o                         
   3   4   7       3644.43       3543.72        58.15 o                         
   4   4   7       1548.82       1582.21        34.71 o                         
   5   4   7         90.21        117.82        24.16 o                         
   6   4   7        150.32        158.84        25.81 o                         
   7   4   7        314.28        308.30        28.56 o                         
   8   4   7        154.67        187.88        38.37 o                         
   9   4   7         27.30         40.29        21.58 o                         
  10   4   7         34.56         43.62        24.84 o                         
  11   4   7        238.50        217.61        22.18 o                         
  12   4   7        165.40        188.24        57.94 o                         
  13   4   7         43.83         24.40        43.18 o                         
  14   4   7          0.07         21.64        32.89 o                         
 -14   5   7         23.48         63.36        52.55 o                         
 -13   5   7         10.01        -13.49        51.18 o                         
 -12   5   7         30.19         34.80        47.96 o                         
 -11   5   7        541.89        566.85        57.91 o                         
 -10   5   7        886.03        888.81        68.95 o                         
  -9   5   7        503.33        487.65        48.02 o                         
  -8   5   7        443.70        374.17        45.66 o                         
  -7   5   7         16.62         33.89        47.42 o                         
  -6   5   7        351.60        384.48        44.14 o                         
  -5   5   7        824.98        751.71        49.11 o                         
  -4   5   7        755.33        697.03        49.16 o                         
  -3   5   7        485.95        484.05        62.79 o                         
  -2   5   7        239.46        276.54        40.40 o                         
  -1   5   7         23.95         64.98        37.01 o                         
   0   5   7          4.85         12.78        37.07 o                         
   1   5   7        243.34        243.27        37.04 o                         
   2   5   7        297.66        336.93        37.05 o                         
   3   5   7         92.87         50.64        34.80 o                         
   4   5   7        113.22        176.73        40.32 o                         
   5   5   7         67.24         55.44        35.29 o                         
   6   5   7        121.98        140.17        33.28 o                         
   7   5   7        572.11        544.26        34.12 o                         
   8   5   7       1032.41       1055.74        41.66 o                         
   9   5   7        602.53        596.25        37.22 o                         
  10   5   7         71.97         66.41        30.24 o                         
  11   5   7         24.41         43.09        39.03 o                         
 -10   6   7         48.53         42.12        54.16 o                         
  -9   6   7        107.69         99.47        55.55 o                         
  -8   6   7          6.56        -23.23        48.36 o                         
  -7   6   7        131.48        119.08        65.13 o                         
  -6   6   7         42.57         76.41        51.87 o                         
  -5   6   7         33.46        -21.73        54.94 o                         
  -4   6   7        199.44        153.45        49.94 o                         
  -3   6   7         45.37         50.71        50.56 o                         
  -2   6   7         11.32         -5.51        72.60 o                         
  -1   6   7         59.46         43.27        44.72 o                         
   0   6   7         28.60        -62.60        62.60 o                         
   1   6   7         14.06         18.12        51.24 o                         
   2   6   7         24.07        -25.58        43.74 o                         
   3   6   7         89.59        120.40        43.04 o                         
   4   6   7          1.04        -21.54        37.77 o                         
   5   6   7         56.13         31.06        41.52 o                         
   6   6   7        141.80         80.29        39.60 o                         
   7   6   7          0.03        -21.66        38.84 o                         
   8   6   7         18.58        -17.01        35.58 o                         
 -20   0   8        183.87        254.39        48.23 o                         
 -19   0   8        304.90        420.50        59.28 o                         
 -18   0   8        259.04        243.34        56.31 o                         
 -17   0   8         19.64         31.51        72.20 o                         
 -16   0   8         79.96         82.67        47.24 o                         
 -15   0   8          1.44        -48.37        67.05 o                         
 -14   0   8         27.41         19.38        41.39 o                         
 -13   0   8       3636.16       3551.38       111.07 o                         
 -12   0   8         61.71         33.82        40.85 o                         
 -11   0   8        198.80        211.82        56.61 o                         
 -10   0   8         31.58         31.49        18.21 o                         
  -9   0   8       3303.69       3392.93        41.38 o                         
  -8   0   8       9383.69       9695.51       313.13 o                         
  -7   0   8       6306.35       6152.04        53.72 o                         
  -5   0   8        104.64        155.25        38.11 o                         
  -4   0   8       5744.27       6331.04        75.48 o                         
  -3   0   8       7690.45       7586.61        61.72 o                         
  -2   0   8       9386.58       9035.66        72.69 o                         
  -1   0   8       1792.81       1800.38        35.06 o                         
   0   0   8       1540.57       1462.68        29.43 o                         
   1   0   8       1770.23       1822.36        31.61 o                         
   2   0   8          4.04         17.45        15.72 o                         
   3   0   8         69.44         49.57        21.25 o                         
   4   0   8       4735.85       4937.10        44.94 o                         
   5   0   8        170.59        162.39        10.64 o                         
   6   0   8       4093.06       4319.78        80.94 o                         
   7   0   8       2959.23       3004.53       135.90 o                         
   8   0   8       1145.16       1187.65        97.65 o                         
   9   0   8        507.33        503.46        55.48 o                         
  10   0   8        932.60       1016.48        94.32 o                         
  11   0   8       1810.54       1949.49       110.53 o                         
  12   0   8        584.98        477.29       100.17 o                         
  13   0   8        311.52        316.30       103.98 o                         
  14   0   8        595.22        677.96       117.08 o                         
  15   0   8         65.56        149.40       110.48 o                         
  16   0   8        188.58        339.81       119.82 o                         
  17   0   8         95.26        -66.46       121.75 o                         
 -19   1   8         83.97         91.69        34.17 o                         
 -18   1   8         13.02         39.45        24.24 o                         
 -17   1   8        147.53        131.59        25.87 o                         
 -16   1   8          1.79          4.95        22.59 o                         
 -15   1   8        290.80        298.96        28.12 o                         
 -14   1   8         21.23         55.41        19.51 o                         
 -13   1   8        221.49        218.80        18.49 o                         
 -12   1   8        481.73        496.61        19.24 o                         
 -11   1   8        993.76        984.71        25.56 o                         
 -10   1   8        360.51        350.97        15.61 o                         
  -9   1   8        188.54        192.70        16.23 o                         
  -8   1   8        300.28        301.42        14.59 o                         
  -7   1   8       1631.50       1677.42        18.60 o                         
  -6   1   8        244.15        182.93        19.14 o                         
  -5   1   8         84.65         54.69        26.39 o                         
  -4   1   8       2638.72       2659.33        44.88 o                         
  -3   1   8       4833.93       4850.34        39.09 o                         
  -2   1   8        925.43        947.50        32.16 o                         
  -1   1   8        607.98        642.04        18.52 o                         
   0   1   8        348.29        356.82        15.62 o                         
   1   1   8       1520.45       1654.54        24.10 o                         
   2   1   8       2883.13       3006.74        29.20 o                         
   3   1   8        120.96        140.11        14.19 o                         
   4   1   8        487.02        450.51        10.94 o                         
   5   1   8        910.28        906.21        13.82 o                         
   6   1   8       1440.90       1528.39        31.58 o                         
   7   1   8        352.95        349.21        21.32 o                         
   8   1   8         23.51        128.17        48.76 o                         
   9   1   8        504.97        536.33        13.00 o                         
  10   1   8        113.73         58.56        44.92 o                         
  11   1   8        493.15        472.78        59.49 o                         
  12   1   8         56.55        144.83        72.96 o                         
  13   1   8          0.01         -0.58        50.94 o                         
  14   1   8        137.75        119.15        67.89 o                         
  15   1   8         93.36        155.95        63.26 o                         
  16   1   8         37.82        112.56        67.40 o                         
 -19   2   8        105.45        102.93        26.63 o                         
 -18   2   8        235.53        256.90        27.40 o                         
 -17   2   8        157.05        170.39        26.68 o                         
 -16   2   8        127.79        109.07        25.78 o                         
 -15   2   8         75.48         91.28        21.88 o                         
 -14   2   8        490.03        435.53        26.81 o                         
 -13   2   8       1335.31       1319.06        47.46 o                         
 -12   2   8       1428.87       1453.67        38.05 o                         
 -11   2   8        542.66        566.02        23.46 o                         
 -10   2   8        337.12        378.36        25.05 o                         
  -9   2   8        400.38        410.45        19.67 o                         
  -8   2   8        133.28         89.78        39.62 o                         
  -7   2   8       1103.55       1086.45        34.96 o                         
  -6   2   8        251.40        282.44        28.67 o                         
  -5   2   8          7.17          7.38        23.83 o                         
  -4   2   8       2233.32       2195.17        38.39 o                         
  -3   2   8       4316.82       4408.56        45.05 o                         
  -2   2   8       3635.74       3710.84        40.33 o                         
  -1   2   8        385.09        426.10        19.61 o                         
   0   2   8       1664.57       1588.50        25.31 o                         
   1   2   8       2866.92       2724.37        29.00 o                         
   2   2   8       9402.36       9593.31        59.16 o                         
   3   2   8       1607.72       1601.31        24.15 o                         
   4   2   8         43.41         37.21        13.76 o                         
   5   2   8         52.69         44.95        16.58 o                         
   6   2   8        718.50        706.94        15.19 o                         
   7   2   8       2838.98       2838.03        34.59 o                         
   8   2   8        124.53        142.70        11.56 o                         
   9   2   8         96.81         84.78        32.92 o                         
  10   2   8         85.33         80.32        22.86 o                         
  11   2   8          4.38         10.83        24.27 o                         
  12   2   8        625.93        594.01        78.07 o                         
  13   2   8        726.23        891.19       100.02 o                         
  14   2   8        283.40        299.27       140.33 o                         
  15   2   8         89.28        -25.76        79.74 o                         
  16   2   8         78.12         97.59        86.35 o                         
 -18   3   8          2.07         37.41        26.51 o                         
 -17   3   8         37.09         49.65        31.41 o                         
 -16   3   8         23.55         15.42        26.41 o                         
 -15   3   8         12.16         30.31        26.11 o                         
 -14   3   8          5.06         17.98        23.25 o                         
 -13   3   8          3.60         27.44        26.90 o                         
 -12   3   8         68.91         83.64        30.97 o                         
 -11   3   8          0.37         54.76        38.98 o                         
 -10   3   8        221.74        212.72        35.28 o                         
  -9   3   8        238.67        243.18        47.32 o                         
  -8   3   8          0.01         55.65        35.37 o                         
  -7   3   8        542.91        638.73        36.73 o                         
  -6   3   8        255.27        298.90        32.72 o                         
  -5   3   8        123.70        100.57        26.99 o                         
  -4   3   8       2475.41       2460.92        68.85 o                         
  -3   3   8         54.02         40.41        26.38 o                         
  -2   3   8        553.88        559.35        29.51 o                         
  -1   3   8         84.25        106.48        26.06 o                         
   0   3   8        235.55        217.66        24.31 o                         
   1   3   8        462.06        453.85        22.35 o                         
   2   3   8          0.12          7.56        17.73 o                         
   3   3   8        390.54        372.10        21.10 o                         
   4   3   8       1112.14       1120.38        26.37 o                         
   5   3   8        585.83        585.17        25.69 o                         
   6   3   8          0.20        -11.90        16.86 o                         
   7   3   8         60.54         37.01        16.06 o                         
   8   3   8          8.57          8.63        14.07 o                         
   9   3   8         45.11         43.52        15.51 o                         
  10   3   8          1.33          6.99        16.76 o                         
  11   3   8         43.18        113.81        38.64 o                         
  12   3   8         28.18         40.69        35.16 o                         
  13   3   8         11.25         13.19        22.92 o                         
  14   3   8         69.70        136.86        85.12 o                         
  15   3   8          7.20          8.77       138.10 o                         
 -16   4   8         99.20        145.64        32.42 o                         
 -15   4   8         44.71         85.98        30.30 o                         
 -14   4   8        140.53        192.51        47.46 o                         
 -13   4   8        437.73        436.94        35.65 o                         
 -12   4   8        719.97        714.31        47.66 o                         
 -11   4   8        462.28        526.84        52.15 o                         
 -10   4   8        160.63        168.85        67.63 o                         
  -9   4   8        112.60         43.62        51.13 o                         
  -8   4   8        263.28        300.60        45.65 o                         
  -7   4   8          7.61         54.37        38.86 o                         
  -6   4   8        130.15        151.83        43.94 o                         
  -5   4   8        533.80        516.34        37.78 o                         
  -4   4   8        383.65        412.73        61.02 o                         
  -3   4   8        239.87        228.51        33.19 o                         
  -2   4   8        124.37        115.22        30.63 o                         
  -1   4   8        621.11        618.42        35.77 o                         
   0   4   8       1065.66       1009.65        35.98 o                         
   1   4   8       3004.66       2905.62        46.97 o                         
   2   4   8       1759.85       1807.01        36.49 o                         
   3   4   8        978.03        975.76        34.31 o                         
   4   4   8         45.47         58.03        25.61 o                         
   5   4   8         57.68         76.03        33.78 o                         
   6   4   8        259.38        244.99        33.92 o                         
   7   4   8        431.70        452.16        40.87 o                         
   8   4   8        201.73        239.97        33.27 o                         
   9   4   8         57.91         41.60        23.27 o                         
  10   4   8          2.13         19.09        17.84 o                         
  11   4   8        335.88        296.17        39.21 o                         
  12   4   8        418.82        440.45        44.73 o                         
  13   4   8        131.66        156.78        37.76 o                         
 -14   5   8         20.70        -10.41        56.58 o                         
 -13   5   8         24.53        -10.84        43.17 o                         
 -12   5   8          1.96         12.75        42.11 o                         
 -11   5   8          5.14         12.75        48.61 o                         
 -10   5   8        226.43        283.04        51.36 o                         
  -9   5   8        267.82        291.92        53.94 o                         
  -8   5   8         62.05         73.30        53.31 o                         
  -7   5   8          6.75         53.03        46.14 o                         
  -6   5   8          4.67         69.20        43.75 o                         
  -5   5   8         10.74        -48.47        48.47 o                         
  -4   5   8        305.17        229.53        41.84 o                         
  -3   5   8        996.92       1002.46        50.76 o                         
  -2   5   8        704.60        721.89        46.02 o                         
  -1   5   8          3.94          2.63        34.51 o                         
   0   5   8        185.41        200.23        40.54 o                         
   1   5   8        134.91        147.28        47.47 o                         
   2   5   8         30.80        -34.31        35.56 o                         
   3   5   8        410.22        471.75        34.59 o                         
   4   5   8          5.65         94.39        32.74 o                         
   5   5   8        743.64        765.57        40.26 o                         
   6   5   8       1192.33       1219.57        46.00 o                         
   7   5   8        126.42        122.66        34.28 o                         
   8   5   8        236.72        227.14        30.78 o                         
   9   5   8        251.46        203.80        34.07 o                         
  10   5   8          0.21         -2.97        26.02 o                         
  11   5   8         17.33        -47.72        47.72 o                         
 -10   6   8          1.05         -4.58        55.52 o                         
  -9   6   8        275.23        266.07        86.91 o                         
  -8   6   8       1084.43       1086.97        62.32 o                         
  -7   6   8       1182.36       1174.94        62.71 o                         
  -6   6   8        429.47        471.52        55.30 o                         
  -5   6   8         68.52         63.99        80.82 o                         
  -4   6   8         20.57         82.14        61.76 o                         
  -3   6   8        256.46        320.97        51.04 o                         
  -2   6   8        622.78        607.58        52.64 o                         
  -1   6   8        119.51        140.42        51.53 o                         
   0   6   8          1.73        -27.02        43.39 o                         
   1   6   8         15.12         68.23        61.71 o                         
   2   6   8         13.40         72.26        43.58 o                         
   3   6   8         30.89         43.34        37.82 o                         
   4   6   8        266.06        310.65        45.95 o                         
   5   6   8        296.08        360.97        41.87 o                         
   6   6   8         25.66         54.61        38.48 o                         
   7   6   8         13.13        -36.13        36.13 o                         
 -19   1   9        315.40        369.74        40.61 o                         
 -18   1   9        131.61        127.02        25.92 o                         
 -17   1   9         44.79         49.07        27.54 o                         
 -16   1   9        713.74        665.25        30.59 o                         
 -15   1   9         95.80        119.27        27.70 o                         
 -14   1   9          6.80         21.27        29.01 o                         
 -13   1   9         64.72         72.46        17.65 o                         
 -12   1   9         29.53         42.57        16.27 o                         
 -11   1   9        513.81        510.64        29.69 o                         
 -10   1   9       2969.83       3037.28        30.38 o                         
  -9   1   9        643.33        640.11        17.11 o                         
  -8   1   9        110.42        133.15        20.04 o                         
  -7   1   9       2625.75       2873.49        40.44 o                         
  -6   1   9       5668.32       5545.74        62.79 o                         
  -5   1   9       4951.50       4668.18        42.50 o                         
  -4   1   9        837.09        707.30        16.94 o                         
  -3   1   9        164.17        209.48        16.98 o                         
  -2   1   9         10.04        112.95        51.29 o                         
  -1   1   9       6541.76       6914.12        48.94 o                         
   0   1   9       5579.40       5672.20        42.04 o                         
   1   1   9       3369.19       3452.43        29.62 o                         
   2   1   9       1529.00       1689.31        19.43 o                         
   3   1   9         43.93         53.72         9.63 o                         
   4   1   9        348.02        377.19        20.83 o                         
   5   1   9       2439.69       2461.18        47.34 o                         
   6   1   9       2026.31       2105.40        34.73 o                         
   7   1   9        525.15        541.95        24.27 o                         
   8   1   9        351.26        337.94        51.34 o                         
   9   1   9        928.61        934.33        22.22 o                         
  10   1   9       1978.56       2183.86       113.37 o                         
  11   1   9        229.35        231.58        53.86 o                         
  12   1   9        223.64        418.80        90.24 o                         
  13   1   9         86.20         89.90        90.20 o                         
  14   1   9         91.65          0.02        58.51 o                         
  15   1   9        142.61        143.26        66.67 o                         
  16   1   9         38.07        -86.94        86.94 o                         
 -19   2   9          0.94         44.50        26.04 o                         
 -18   2   9        105.40         99.44        28.35 o                         
 -17   2   9        105.46        110.31        24.49 o                         
 -16   2   9        152.33        209.39        25.70 o                         
 -15   2   9         32.87         36.96        21.34 o                         
 -14   2   9         47.32         80.38        23.04 o                         
 -13   2   9         54.33         64.80        22.10 o                         
 -12   2   9         13.78        -10.46        18.84 o                         
 -11   2   9        339.50        308.27        21.92 o                         
 -10   2   9       1788.41       1784.31        39.46 o                         
  -9   2   9        690.95        661.37        20.03 o                         
  -8   2   9          2.78          8.15        27.61 o                         
  -7   2   9        992.57       1034.66        35.65 o                         
  -6   2   9         29.51         10.66        25.96 o                         
  -5   2   9        585.97        519.01        42.08 o                         
  -4   2   9        423.42        393.06        28.36 o                         
  -3   2   9        591.07        644.11        26.87 o                         
  -2   2   9       1450.76       1475.68        28.19 o                         
  -1   2   9       7803.20       8016.07        55.41 o                         
   0   2   9          1.89         43.11        16.24 o                         
   1   2   9       1063.24       1079.85        21.74 o                         
   2   2   9        348.72        337.39        20.14 o                         
   3   2   9          4.96         15.72        13.28 o                         
   4   2   9        130.91        121.64        14.74 o                         
   5   2   9          2.49         31.94        13.20 o                         
   6   2   9        476.52        464.98        13.22 o                         
   7   2   9       2635.08       2766.03        41.48 o                         
   8   2   9         39.70         45.99        26.83 o                         
   9   2   9          5.94          9.68        40.40 o                         
  10   2   9        112.26        143.73        23.31 o                         
  11   2   9        188.37        147.32        26.06 o                         
  12   2   9         98.38         83.16        25.14 o                         
  13   2   9         43.61         73.69        74.89 o                         
  14   2   9         38.61        -98.99       101.89 o                         
  15   2   9         13.94         25.90        83.63 o                         
 -18   3   9         42.22        122.13        31.42 o                         
 -17   3   9          3.80         47.07        27.75 o                         
 -16   3   9        296.59        323.64        35.49 o                         
 -15   3   9       1053.68       1055.88        35.00 o                         
 -14   3   9       1032.35       1120.35        42.67 o                         
 -13   3   9        264.42        337.18        46.49 o                         
 -12   3   9         42.97         12.55        28.07 o                         
 -11   3   9        638.92        536.71        39.11 o                         
 -10   3   9       1995.78       1917.84        57.71 o                         
  -9   3   9       1467.28       1500.37        54.82 o                         
  -8   3   9        145.22        220.58        43.91 o                         
  -7   3   9        137.88        173.05        40.91 o                         
  -6   3   9        427.10        429.04        32.32 o                         
  -5   3   9        573.40        596.39        35.71 o                         
  -4   3   9        151.79        175.73        27.59 o                         
  -3   3   9        923.18        937.12        31.87 o                         
  -2   3   9        604.68        566.99        31.67 o                         
  -1   3   9        856.80        853.50        28.83 o                         
   0   3   9       1014.53        999.98        26.03 o                         
   1   3   9       1492.38       1493.95        28.12 o                         
   2   3   9       2949.71       2886.16        42.00 o                         
   3   3   9       3197.87       3134.59        37.47 o                         
   4   3   9       5522.50       5523.22        47.66 o                         
   5   3   9        271.35        325.07        23.28 o                         
   6   3   9         11.69         17.33        23.80 o                         
   7   3   9        234.06        216.90        24.82 o                         
   8   3   9         14.59        -15.61        15.61 o                         
   9   3   9        651.16        647.01        41.79 o                         
  10   3   9        383.78        407.52        33.09 o                         
  11   3   9          5.11         -9.21        47.31 o                         
  12   3   9         45.97         95.81        47.30 o                         
  13   3   9          3.01          0.29        24.43 o                         
  14   3   9        317.66        273.66       128.65 o                         
 -16   4   9         85.67         90.09        37.00 o                         
 -15   4   9         32.48         67.32        31.05 o                         
 -14   4   9        302.48        317.71        36.62 o                         
 -13   4   9         87.97        142.34        34.14 o                         
 -12   4   9         69.05         46.26        44.67 o                         
 -11   4   9        630.30        663.49        80.06 o                         
 -10   4   9        238.15        224.99        49.81 o                         
  -9   4   9         14.39        -40.83        40.83 o                         
  -8   4   9        247.32        297.63        49.08 o                         
  -7   4   9        341.14        332.64        39.53 o                         
  -6   4   9        176.79        229.32        37.29 o                         
  -5   4   9        111.92        106.39        45.40 o                         
  -4   4   9          6.18        -32.35        32.35 o                         
  -3   4   9        988.58       1002.90        42.89 o                         
  -2   4   9        419.29        395.59        39.44 o                         
  -1   4   9        483.66        457.85        34.06 o                         
   0   4   9        501.62        520.30        45.06 o                         
   1   4   9        233.90        232.05        29.76 o                         
   2   4   9        796.33        737.88        41.26 o                         
   3   4   9        256.91        189.12        25.90 o                         
   4   4   9        188.37        205.17        31.68 o                         
   5   4   9          2.92         -4.33        22.30 o                         
   6   4   9         99.36         89.01        24.27 o                         
   7   4   9        177.27        221.97        26.79 o                         
   8   4   9        483.42        536.03        26.26 o                         
   9   4   9         70.62         75.52        26.93 o                         
  10   4   9         53.86         48.03        19.58 o                         
  11   4   9        386.23        424.16        46.05 o                         
  12   4   9         84.25         73.93        34.31 o                         
  13   4   9         23.77         49.16        62.90 o                         
 -14   5   9         68.68        102.48        80.68 o                         
 -13   5   9        156.27        218.16        48.48 o                         
 -12   5   9        261.21        327.58        48.58 o                         
 -11   5   9        446.36        497.16        72.01 o                         
 -10   5   9         70.23        106.52        56.57 o                         
  -9   5   9         48.06        -30.82        47.90 o                         
  -8   5   9         93.43         79.13        44.61 o                         
  -7   5   9        332.61        328.56        46.50 o                         
  -6   5   9        927.85        885.22        54.95 o                         
  -5   5   9       1035.77       1015.74        60.74 o                         
  -4   5   9        370.64        405.61        44.15 o                         
  -3   5   9         44.51         24.58        46.31 o                         
  -2   5   9        104.54        108.56        38.81 o                         
  -1   5   9        232.24        224.48        39.55 o                         
   0   5   9        278.63        241.64        42.53 o                         
   1   5   9        286.20        304.61        38.41 o                         
   2   5   9         38.06         22.13        36.73 o                         
   3   5   9          2.79         36.49        39.49 o                         
   4   5   9        186.86        196.81        35.99 o                         
   5   5   9        621.24        601.71        35.65 o                         
   6   5   9        439.83        396.21        37.50 o                         
   7   5   9         95.63        100.54        43.75 o                         
   8   5   9        237.36        236.65        31.04 o                         
   9   5   9         33.78         65.56        26.77 o                         
  10   5   9        126.94        110.09        47.79 o                         
 -10   6   9         18.89         12.17        73.11 o                         
  -9   6   9         25.80          0.13        52.36 o                         
  -8   6   9         11.60        -17.54        53.59 o                         
  -7   6   9        293.58        262.47        66.51 o                         
  -6   6   9        198.23        171.08        56.53 o                         
  -5   6   9          5.19        -18.86        46.59 o                         
  -4   6   9         83.83        128.63        62.64 o                         
  -3   6   9         41.33          6.61        49.22 o                         
  -2   6   9         28.65        -46.07        46.07 o                         
  -1   6   9          9.00         47.94        55.87 o                         
   0   6   9         58.63         74.02        59.87 o                         
   1   6   9        345.36        371.32        52.48 o                         
   2   6   9         13.62         -1.90        40.72 o                         
   3   6   9         14.24         52.53        46.81 o                         
   4   6   9        291.68        341.28        46.28 o                         
   5   6   9         11.34         18.40        49.70 o                         
   6   6   9        103.25         91.53        48.52 o                         
 -19   0  10         60.18         59.43        62.06 o                         
 -18   0  10        235.65        208.66        94.48 o                         
 -17   0  10        617.71        698.47        69.04 o                         
 -16   0  10        502.75        568.66        97.86 o                         
 -15   0  10         17.88          8.00        50.57 o                         
 -14   0  10          1.32        -23.57        78.43 o                         
 -13   0  10        435.80        420.66        57.49 o                         
 -12   0  10          7.69          4.62        46.22 o                         
 -11   0  10        219.07        242.43        48.26 o                         
 -10   0  10          7.90         18.52        42.89 o                         
  -9   0  10        655.47        729.82        76.93 o                         
  -8   0  10       2475.90       2474.82        69.52 o                         
  -7   0  10       3158.14       3276.25        76.01 o                         
  -6   0  10       3358.62       3222.25        99.21 o                         
  -5   0  10       4187.69       4244.47        81.38 o                         
  -4   0  10       9121.74       8908.65        70.10 o                         
  -3   0  10      11997.12      11534.45        93.93 o                         
  -2   0  10       2222.55       1953.95        31.25 o                         
  -1   0  10       1093.87       1290.18        60.69 o                         
   0   0  10       2248.12       2426.99        37.16 o                         
   1   0  10         55.42         99.02        38.68 o                         
   2   0  10       3846.25       3802.95        37.81 o                         
   3   0  10       7262.67       7443.00        95.18 o                         
   4   0  10         82.80         80.06        17.26 o                         
   5   0  10       2886.55       2841.81        43.49 o                         
   7   0  10       2559.69       2771.69       103.23 o                         
   8   0  10       5124.07       5541.50       147.09 o                         
   9   0  10       2439.34       2505.42       165.02 o                         
  10   0  10        238.83        334.01        88.25 o                         
  11   0  10         33.79        -94.11        94.11 o                         
  12   0  10        929.05        981.86       179.51 o                         
  13   0  10        624.90        743.13       121.43 o                         
  14   0  10        320.64        630.07       128.09 o                         
  15   0  10         80.25        119.44       122.29 o                         
  16   0  10          0.52        -72.42       119.60 o                         
 -19   1  10         14.96         55.30        38.36 o                         
 -18   1  10         88.70         95.93        34.34 o                         
 -17   1  10        223.73        250.11        43.24 o                         
 -16   1  10         13.29         17.59        25.25 o                         
 -15   1  10         52.19         43.51        20.98 o                         
 -14   1  10         20.96         51.14        19.99 o                         
 -13   1  10         12.94          5.02        18.74 o                         
 -12   1  10         23.10         -0.29        20.85 o                         
 -11   1  10         14.49         24.99        14.78 o                         
 -10   1  10          2.97        -10.08        12.84 o                         
  -9   1  10        946.19        918.93        25.27 o                         
  -8   1  10       2101.93       2041.48        33.92 o                         
  -7   1  10       1274.83       1267.59        30.30 o                         
  -6   1  10          3.36         17.84        20.87 o                         
  -5   1  10        804.10        817.95        26.33 o                         
  -4   1  10       1040.45       1138.71        35.15 o                         
  -3   1  10        240.71        260.12        19.18 o                         
  -2   1  10         65.80        141.16        29.20 o                         
  -1   1  10        217.49        238.01        18.75 o                         
   0   1  10       1456.52       1370.45        20.82 o                         
   1   1  10       2075.15       2051.09        22.15 o                         
   2   1  10        823.39        838.09        15.55 o                         
   3   1  10       1120.24       1123.40        22.20 o                         
   4   1  10       3126.78       3200.85        29.98 o                         
   5   1  10        806.72        854.86        28.97 o                         
   6   1  10        280.16        310.89        18.44 o                         
   7   1  10         81.37        113.08        21.89 o                         
   8   1  10        171.22        176.75        34.27 o                         
   9   1  10        934.56       1053.62        61.32 o                         
  10   1  10        522.80        620.67        54.84 o                         
  11   1  10          5.25        -44.14        51.25 o                         
  12   1  10        299.43        405.04        67.56 o                         
  13   1  10        379.53        501.30        67.61 o                         
  14   1  10         74.87        132.15       127.45 o                         
  15   1  10         22.92        172.76        69.56 o                         
  16   1  10         34.76        -19.39        85.19 o                         
 -19   2  10        177.48        188.33        38.97 o                         
 -18   2  10        177.13        212.19        32.89 o                         
 -17   2  10        427.40        417.07        30.81 o                         
 -16   2  10        179.50        140.35        23.55 o                         
 -15   2  10         41.89         65.76        31.77 o                         
 -14   2  10        280.57        282.00        26.84 o                         
 -13   2  10       1363.49       1317.35        36.09 o                         
 -12   2  10       1710.83       1733.48        31.51 o                         
 -11   2  10        323.77        387.88        28.25 o                         
 -10   2  10          6.27          6.27        20.93 o                         
  -9   2  10        113.09        146.36        22.76 o                         
  -8   2  10       1523.40       1533.79        52.29 o                         
  -7   2  10       3091.77       3077.25        55.25 o                         
  -6   2  10        716.82        651.05        34.07 o                         
  -5   2  10         58.08         80.33        29.86 o                         
  -4   2  10          2.38         20.00        15.79 o                         
  -3   2  10        876.55        920.62        39.81 o                         
  -2   2  10       3311.19       3172.71        35.61 o                         
  -1   2  10        685.97        631.92        22.91 o                         
   0   2  10        698.42        688.66        22.44 o                         
   1   2  10       1770.58       1870.34        25.10 o                         
   2   2  10       1600.17       1687.41        44.12 o                         
   3   2  10       1603.29       1652.04        27.69 o                         
   4   2  10       1343.66       1340.30        21.02 o                         
   5   2  10       1302.47       1238.71        21.65 o                         
   6   2  10       1191.89       1126.26        30.76 o                         
   7   2  10       1216.86       1216.82        33.49 o                         
   8   2  10          3.11         15.54        37.98 o                         
   9   2  10         24.53         35.09        34.20 o                         
  10   2  10          5.53         36.59        18.26 o                         
  11   2  10        106.16        117.47        40.39 o                         
  12   2  10        553.95        744.57        83.36 o                         
  13   2  10        322.48        466.91       101.50 o                         
  14   2  10          2.62        -74.36        99.61 o                         
  15   2  10          5.54        -59.50        85.49 o                         
 -17   3  10         33.70         23.98        36.02 o                         
 -16   3  10          0.21        -14.82        26.74 o                         
 -15   3  10          2.57         20.27        28.55 o                         
 -14   3  10        278.86        299.21        33.63 o                         
 -13   3  10        255.85        222.51        25.08 o                         
 -12   3  10          6.31         45.92        23.61 o                         
 -11   3  10         41.99         37.66        22.44 o                         
 -10   3  10          0.00         47.13        37.10 o                         
  -9   3  10         83.30         95.42        62.68 o                         
  -8   3  10          9.33        -12.19        33.75 o                         
  -7   3  10         41.35         11.34        55.24 o                         
  -6   3  10       1748.40       1672.20        53.95 o                         
  -5   3  10        184.19        197.57        29.99 o                         
  -4   3  10        798.41        784.35        64.89 o                         
  -3   3  10         24.80          0.69        26.85 o                         
  -2   3  10          0.19         13.11        24.96 o                         
  -1   3  10          0.39         22.64        19.77 o                         
   0   3  10          5.99         50.48        21.03 o                         
   1   3  10          4.64         26.72        21.08 o                         
   2   3  10          1.11         -1.06        18.01 o                         
   3   3  10        353.19        348.13        21.47 o                         
   4   3  10        105.15         76.64        18.72 o                         
   5   3  10        323.84        275.18        27.40 o                         
   6   3  10         74.98         89.71        23.56 o                         
   7   3  10         14.95         -8.61        14.28 o                         
   8   3  10         12.29         12.66        14.40 o                         
   9   3  10        148.26        128.53        20.25 o                         
  10   3  10         13.62         25.56        36.09 o                         
  11   3  10         12.96         20.16        25.59 o                         
  12   3  10         72.94         52.44        29.66 o                         
  13   3  10         21.86         81.69        84.55 o                         
  14   3  10         43.72        101.14        88.19 o                         
 -16   4  10          0.90         18.77        30.29 o                         
 -15   4  10          4.31         37.81        28.12 o                         
 -14   4  10         16.34         13.79        31.74 o                         
 -13   4  10        485.92        503.21        35.22 o                         
 -12   4  10        500.99        548.78        44.41 o                         
 -11   4  10        596.64        585.49        51.52 o                         
 -10   4  10        380.22        337.76        48.46 o                         
  -9   4  10        612.02        617.16        58.23 o                         
  -8   4  10       1855.60       1717.55        75.61 o                         
  -7   4  10        338.57        358.74        40.54 o                         
  -6   4  10        243.09        277.96        49.64 o                         
  -5   4  10        125.80         98.86        38.99 o                         
  -4   4  10         38.69         10.86        33.68 o                         
  -3   4  10          2.52         -8.41        33.84 o                         
  -2   4  10       1585.10       1580.34        54.25 o                         
  -1   4  10        916.79        969.25        73.47 o                         
   0   4  10         59.23         93.20        28.24 o                         
   1   4  10        327.34        321.93        29.63 o                         
   2   4  10        211.22        252.44        28.20 o                         
   3   4  10       1501.91       1544.68        41.13 o                         
   4   4  10        902.71        986.82        34.18 o                         
   5   4  10        655.36        688.27        29.00 o                         
   6   4  10        329.11        295.52        25.77 o                         
   7   4  10        584.46        528.14        30.91 o                         
   8   4  10        133.50        138.70        29.51 o                         
   9   4  10          2.74         18.03        24.03 o                         
  10   4  10          1.61         45.94        45.16 o                         
  11   4  10        127.18        174.98        43.53 o                         
  12   4  10         89.89        110.80        39.89 o                         
 -13   5  10          2.45         -7.41        45.17 o                         
 -12   5  10        272.60        199.03        53.59 o                         
 -11   5  10        672.88        537.92        76.32 o                         
 -10   5  10        126.38        130.41        58.64 o                         
  -9   5  10        337.20        239.42        54.91 o                         
  -8   5  10        620.37        706.69        62.99 o                         
  -7   5  10          9.77         11.94        44.65 o                         
  -6   5  10         92.36        136.12        54.47 o                         
  -5   5  10          0.33        -46.78        46.78 o                         
  -4   5  10        266.91        221.74        46.56 o                         
  -3   5  10        466.81        514.40        44.61 o                         
  -2   5  10        179.77        242.69        41.85 o                         
  -1   5  10        152.69        120.36        47.57 o                         
   0   5  10       1754.18       1718.17        82.08 o                         
   1   5  10         20.60          8.98        32.46 o                         
   2   5  10          3.40         38.35        36.07 o                         
   3   5  10         46.26         46.52        30.86 o                         
   4   5  10         42.29         42.94        36.77 o                         
   5   5  10         12.62        -30.24        30.24 o                         
   6   5  10        153.71        157.98        33.36 o                         
   7   5  10        220.35        212.33        35.31 o                         
   8   5  10          6.16         25.08        26.69 o                         
   9   5  10          0.00         78.57        28.81 o                         
  10   5  10         61.95         50.43        51.79 o                         
  -9   6  10         56.44         95.20        59.86 o                         
  -8   6  10          1.88         63.45        70.16 o                         
  -7   6  10         20.02         30.83        54.40 o                         
  -6   6  10         94.75        152.23        78.49 o                         
  -5   6  10        626.55        782.40        86.50 o                         
  -4   6  10        633.55        766.17        58.13 o                         
  -3   6  10        835.34        836.91        81.82 o                         
  -2   6  10        216.04        209.59        50.67 o                         
  -1   6  10         54.91         17.93        49.81 o                         
   0   6  10        179.56        196.09        47.59 o                         
   1   6  10        286.11        262.71        42.38 o                         
   2   6  10        431.19        451.79        46.07 o                         
   3   6  10          1.76        -17.46        40.89 o                         
   4   6  10         50.24         55.38        38.21 o                         
   5   6  10          4.66         14.24        36.67 o                         
 -19   1  11        334.99        414.32        55.99 o                         
 -18   1  11         26.24         88.38        39.89 o                         
 -17   1  11         14.50         39.96        28.59 o                         
 -16   1  11        314.79        312.81        43.99 o                         
 -15   1  11        979.07        917.51        59.92 o                         
 -14   1  11        895.00        918.81        30.56 o                         
 -13   1  11        482.64        476.39        25.86 o                         
 -12   1  11        186.70        190.06        21.42 o                         
 -11   1  11         99.44        103.22        19.45 o                         
 -10   1  11        534.70        561.00        25.52 o                         
  -9   1  11        762.34        753.72        22.45 o                         
  -8   1  11         99.54         92.42        21.24 o                         
  -7   1  11          2.73         -1.60        22.39 o                         
  -6   1  11        541.00        530.90        26.20 o                         
  -5   1  11       3140.65       2974.76        38.47 o                         
  -4   1  11       3590.88       3654.29        39.45 o                         
  -3   1  11       3058.45       3052.26        30.83 o                         
  -2   1  11       2095.38       2264.59        42.14 o                         
  -1   1  11       1760.48       1697.92        22.01 o                         
   0   1  11       5402.37       5292.86        43.19 o                         
   1   1  11        319.02        289.19        19.29 o                         
   2   1  11         96.61        101.93        13.55 o                         
   3   1  11         71.40         92.66        14.30 o                         
   4   1  11        664.16        662.80        19.07 o                         
   5   1  11        851.04        881.76        18.84 o                         
   6   1  11       1619.31       1614.96        29.63 o                         
   7   1  11          2.13         -9.11        14.27 o                         
   8   1  11          4.79         56.18        47.35 o                         
   9   1  11       1358.70       1391.14        66.94 o                         
  10   1  11       1361.67       1619.15        66.72 o                         
  11   1  11        888.85        979.22        65.99 o                         
  12   1  11         71.39        128.87        65.29 o                         
  13   1  11          5.06         11.28        60.75 o                         
  14   1  11         23.88        -43.01        73.50 o                         
  15   1  11        501.31        634.78       100.58 o                         
 -18   2  11        346.99        374.83        36.64 o                         
 -17   2  11          3.69         40.41        29.41 o                         
 -16   2  11        280.10        278.22        30.12 o                         
 -15   2  11        434.58        452.02        32.26 o                         
 -14   2  11        141.45        134.68        24.45 o                         
 -13   2  11          9.08          5.48        19.93 o                         
 -12   2  11          0.08         -1.84        22.94 o                         
 -11   2  11         25.24         26.85        24.25 o                         
 -10   2  11        383.82        376.61        27.52 o                         
  -9   2  11        311.15        306.51        23.28 o                         
  -8   2  11         75.22         92.78        33.44 o                         
  -7   2  11        465.81        483.07        35.53 o                         
  -6   2  11        841.46        811.10        35.46 o                         
  -5   2  11        347.47        333.75        18.99 o                         
  -4   2  11         75.65         88.89        27.17 o                         
  -3   2  11        326.04        343.31        22.96 o                         
  -2   2  11        104.46         92.46        18.77 o                         
  -1   2  11        794.26        805.82        22.95 o                         
   0   2  11        189.17        148.49        17.67 o                         
   1   2  11        866.77        899.09        21.15 o                         
   2   2  11       1130.06       1149.44        24.36 o                         
   3   2  11        522.54        536.62        18.82 o                         
   4   2  11          0.44          1.00        12.41 o                         
   5   2  11        674.76        662.88        20.81 o                         
   6   2  11       2307.03       2286.72        60.00 o                         
   7   2  11        264.66        303.27        36.66 o                         
   8   2  11          0.02         89.40        39.85 o                         
   9   2  11        508.21        462.40        24.87 o                         
  10   2  11          9.52         18.61        20.36 o                         
  11   2  11        291.45        255.37        28.10 o                         
  12   2  11        185.85        225.29        79.84 o                         
  13   2  11          3.21        -96.75        96.75 o                         
  14   2  11        119.60        107.42        87.30 o                         
 -17   3  11          0.84         11.12        65.59 o                         
 -16   3  11        123.10        135.98        34.13 o                         
 -15   3  11         86.08        102.02        24.35 o                         
 -14   3  11        255.80        272.15        25.73 o                         
 -13   3  11        126.58        111.98        24.48 o                         
 -12   3  11        427.57        373.65        31.27 o                         
 -11   3  11       1535.80       1454.90        37.29 o                         
 -10   3  11       2277.04       2294.28        64.76 o                         
  -9   3  11       1208.26       1283.61        55.37 o                         
  -8   3  11          1.71         28.99        40.11 o                         
  -7   3  11        127.02        170.35        36.66 o                         
  -6   3  11        273.05        338.33        36.29 o                         
  -5   3  11       3688.54       3642.92        60.10 o                         
  -4   3  11        668.10        656.20        39.63 o                         
  -3   3  11        247.38        271.19        23.18 o                         
  -2   3  11        852.47        862.01        29.12 o                         
  -1   3  11          5.75        -17.99        26.15 o                         
   0   3  11       1822.17       1747.76        32.97 o                         
   1   3  11       3182.14       3179.00        40.32 o                         
   2   3  11       1843.47       1898.88        31.28 o                         
   3   3  11         77.34         87.47        19.45 o                         
   4   3  11        458.25        457.15        23.03 o                         
   5   3  11       1199.91       1266.50        42.13 o                         
   6   3  11       1659.15       1676.28        41.54 o                         
   7   3  11       1258.91       1329.25        53.78 o                         
   8   3  11        363.04        338.44        28.72 o                         
   9   3  11         19.64         44.10        18.30 o                         
  10   3  11         46.27         66.96        38.05 o                         
  11   3  11          0.84         13.78        24.13 o                         
  12   3  11          9.27        -54.21        80.85 o                         
  13   3  11         17.61         15.56       135.74 o                         
 -16   4  11         34.78         70.84        43.66 o                         
 -15   4  11        127.31        123.08        33.93 o                         
 -14   4  11        211.32        175.16        37.85 o                         
 -13   4  11          1.53        -28.91        28.91 o                         
 -12   4  11         51.56         -8.51        38.90 o                         
 -11   4  11        255.96        309.59        97.48 o                         
 -10   4  11          1.08         41.91        49.59 o                         
  -9   4  11        349.33        343.30        49.12 o                         
  -8   4  11        109.22        109.86        50.50 o                         
  -7   4  11        861.73        865.89        54.92 o                         
  -6   4  11       1179.78       1153.84        48.18 o                         
  -5   4  11         21.58         53.27        51.38 o                         
  -4   4  11        165.64        145.96        63.46 o                         
  -3   4  11       1702.91       1651.38        59.21 o                         
  -2   4  11         64.25          5.20        35.26 o                         
  -1   4  11        787.58        784.91        32.80 o                         
   0   4  11        145.89        166.35        31.00 o                         
   1   4  11        450.88        523.86        34.81 o                         
   2   4  11        860.89        883.15        37.58 o                         
   3   4  11        396.64        439.33        34.87 o                         
   4   4  11          0.75         30.86        29.43 o                         
   5   4  11        227.18        291.41        28.96 o                         
   6   4  11          0.70        -23.39        33.65 o                         
   7   4  11         25.32         -0.05        22.82 o                         
   8   4  11          0.00        -11.96        19.60 o                         
   9   4  11         88.07         75.31        27.04 o                         
  10   4  11         90.81        127.82        37.07 o                         
  11   4  11         18.21        -25.15        40.14 o                         
  12   4  11          1.46        -14.66        39.80 o                         
 -13   5  11         86.03         94.68        52.26 o                         
 -12   5  11         17.52         19.87        44.88 o                         
 -11   5  11         20.21        -11.36        51.11 o                         
 -10   5  11         35.15         60.37        60.28 o                         
  -9   5  11        348.04        329.71        61.82 o                         
  -8   5  11        503.88        493.05        57.51 o                         
  -7   5  11        215.17        188.12        57.87 o                         
  -6   5  11         83.22         77.45        46.42 o                         
  -5   5  11         97.58         89.95        42.98 o                         
  -4   5  11        161.21        200.53        47.88 o                         
  -3   5  11        368.94        373.68        53.15 o                         
  -2   5  11        502.16        593.61        44.47 o                         
  -1   5  11        417.15        396.10        45.93 o                         
   0   5  11        124.14        109.43        36.00 o                         
   1   5  11        307.08        263.79        35.47 o                         
   2   5  11        159.83        152.20        33.78 o                         
   3   5  11        256.60        287.57        36.49 o                         
   4   5  11        590.20        543.32        37.56 o                         
   5   5  11        424.66        449.97        36.17 o                         
   6   5  11         47.77         53.57        32.31 o                         
   7   5  11         14.03         29.67        27.87 o                         
   8   5  11         24.41         13.06        33.41 o                         
   9   5  11         30.93         25.82        64.38 o                         
  -8   6  11         82.12         89.49        60.09 o                         
  -7   6  11          1.98          9.00        52.98 o                         
  -6   6  11         65.72         43.47        55.91 o                         
  -5   6  11         25.22         49.14        51.42 o                         
  -4   6  11          0.07         59.95        58.85 o                         
  -3   6  11         57.15        104.50        49.74 o                         
  -2   6  11          3.38          4.97        44.46 o                         
  -1   6  11         13.77         -3.61        58.64 o                         
   0   6  11         27.31          5.96        41.94 o                         
   1   6  11        298.65        339.09        50.07 o                         
   2   6  11        191.95        201.06        41.83 o                         
   3   6  11          5.28         53.81        42.77 o                         
   4   6  11        347.05        426.21        43.17 o                         
 -19   0  12         15.53        215.27       112.41 o                         
 -18   0  12        384.63        387.21        76.87 o                         
 -17   0  12        550.91        626.32       117.08 o                         
 -16   0  12        621.50        646.50        75.26 o                         
 -15   0  12        511.93        546.44        68.55 o                         
 -14   0  12        111.44        178.01        60.98 o                         
 -13   0  12       1439.39       1365.53        78.97 o                         
 -12   0  12       3673.42       3390.87       134.42 o                         
 -11   0  12       2119.99       2096.90        81.54 o                         
 -10   0  12          3.65         25.50        47.13 o                         
  -9   0  12       1195.67        920.82        87.18 o                         
  -8   0  12        139.44         53.31        47.08 o                         
  -7   0  12        628.54        696.85        55.02 o                         
  -6   0  12       4568.77       4209.04        90.35 o                         
  -5   0  12        847.36        816.55        24.29 o                         
  -4   0  12         29.68         45.98        30.76 o                         
  -3   0  12        308.26        256.28        24.55 o                         
  -2   0  12       3337.43       3124.64        62.19 o                         
  -1   0  12       5795.44       5583.52        61.97 o                         
   0   0  12       2895.13       2838.81        43.19 o                         
   1   0  12       3127.95       3139.65        78.05 o                         
   2   0  12         21.51         24.68        16.50 o                         
   3   0  12       4126.94       4024.34        41.51 o                         
   4   0  12         70.17         72.45        13.12 o                         
   5   0  12         32.18         43.52        15.42 o                         
   6   0  12        197.94        181.57         8.66 o                         
   7   0  12        442.50        339.76        76.98 o                         
   8   0  12        249.60        121.05       120.52 o                         
   9   0  12         11.15        131.20        84.07 o                         
  10   0  12        177.60        329.56        93.46 o                         
  11   0  12        278.91        443.20       109.41 o                         
  12   0  12       2946.68       3034.79       157.56 o                         
  13   0  12        649.03        721.98       133.29 o                         
  14   0  12         45.89        167.28       120.73 o                         
  15   0  12         24.43         59.64       191.33 o                         
 -19   1  12         39.49         38.39        47.81 o                         
 -18   1  12         58.68         59.04        76.25 o                         
 -17   1  12        169.28        135.24        30.50 o                         
 -16   1  12        429.43        504.95        67.60 o                         
 -15   1  12         84.08         58.84        27.87 o                         
 -14   1  12         87.27         84.01        26.15 o                         
 -13   1  12       1071.37       1144.17        34.09 o                         
 -12   1  12         39.78         60.70        24.04 o                         
 -11   1  12         22.08         54.65        19.28 o                         
 -10   1  12         24.04         -9.02        24.74 o                         
  -9   1  12         67.58         57.06        23.96 o                         
  -8   1  12        194.91        208.50        15.39 o                         
  -7   1  12        268.63        297.79        27.20 o                         
  -6   1  12        105.16         66.33        22.88 o                         
  -5   1  12       1203.15       1148.62        29.49 o                         
  -4   1  12       1328.95       1182.24        29.59 o                         
  -3   1  12          5.98         -7.90        12.75 o                         
  -2   1  12        141.42        159.24        23.38 o                         
  -1   1  12       1192.18       1205.78        19.63 o                         
   0   1  12        984.99       1032.64        20.50 o                         
   1   1  12          0.89         13.90        15.25 o                         
   2   1  12          1.58          6.47        17.19 o                         
   3   1  12         70.81         79.92        17.49 o                         
   4   1  12       1150.39       1099.02        32.43 o                         
   5   1  12        275.07        248.39        19.71 o                         
   6   1  12        164.18        148.88         9.55 o                         
   7   1  12        986.04        998.19        50.98 o                         
   8   1  12        717.35        678.27        32.63 o                         
   9   1  12        572.56        589.40        55.06 o                         
  10   1  12        115.21        104.34        53.10 o                         
  11   1  12        162.71        214.86        65.40 o                         
  12   1  12          3.55        111.35        68.31 o                         
  13   1  12         16.06         32.23        63.29 o                         
  14   1  12         85.84         76.59        84.58 o                         
 -18   2  12          1.15         34.65        31.89 o                         
 -17   2  12        132.38        133.99        33.08 o                         
 -16   2  12        131.73        170.48        30.90 o                         
 -15   2  12         44.28         40.30        23.64 o                         
 -14   2  12         46.56         43.52        18.75 o                         
 -13   2  12        114.47        140.14        21.31 o                         
 -12   2  12        782.78        771.01        30.94 o                         
 -11   2  12        318.91        291.88        19.35 o                         
 -10   2  12        482.80        505.00        26.67 o                         
  -9   2  12        119.27        132.86        29.34 o                         
  -8   2  12       2075.67       2214.23       109.01 o                         
  -7   2  12       1808.56       1751.77        42.51 o                         
  -6   2  12        137.40        157.96        37.63 o                         
  -5   2  12          7.16          9.58        16.81 o                         
  -4   2  12         20.20         -7.48        17.01 o                         
  -3   2  12       5460.39       5558.46        93.01 o                         
  -2   2  12       2961.50       3007.03        37.98 o                         
  -1   2  12       1128.14       1159.19        26.09 o                         
   0   2  12         66.28         88.37        18.62 o                         
   1   2  12          6.38         25.55        18.13 o                         
   2   2  12       1345.48       1343.83        27.57 o                         
   3   2  12       2908.00       2788.98        36.88 o                         
   4   2  12       1523.67       1497.45        34.81 o                         
   5   2  12          2.75         -2.93        13.15 o                         
   6   2  12          7.85         27.72        18.94 o                         
   7   2  12         50.94         82.80        27.27 o                         
   8   2  12       1104.80       1239.77        36.41 o                         
   9   2  12       1673.08       1645.43        40.76 o                         
  10   2  12        136.64        213.31        64.47 o                         
  11   2  12          4.12        -59.91        59.91 o                         
  12   2  12         67.63         81.80        80.29 o                         
  13   2  12        174.47        129.43       116.30 o                         
  14   2  12        220.83        207.74        92.69 o                         
 -17   3  12          1.07        -22.43        36.40 o                         
 -16   3  12          0.05         23.62        33.25 o                         
 -15   3  12        143.23        210.36        36.72 o                         
 -14   3  12         27.89         23.53        25.63 o                         
 -13   3  12        119.79        127.00        26.82 o                         
 -12   3  12         22.60          2.67        24.82 o                         
 -11   3  12          0.43        -24.97        24.97 o                         
 -10   3  12          1.28          6.97        39.28 o                         
  -9   3  12         89.64        102.88        40.26 o                         
  -8   3  12          0.13        -15.22        39.36 o                         
  -7   3  12          3.15        -16.64        38.57 o                         
  -6   3  12       2798.94       2658.33        67.68 o                         
  -5   3  12         21.50         37.05        32.44 o                         
  -4   3  12        202.60        195.39        26.83 o                         
  -3   3  12         68.89         22.00        22.93 o                         
  -2   3  12        107.07        131.98        25.40 o                         
  -1   3  12        327.74        354.09        24.73 o                         
   0   3  12         27.87         15.76        20.77 o                         
   1   3  12        377.56        343.93        25.30 o                         
   2   3  12       1497.19       1429.41        62.59 o                         
   3   3  12        113.51        136.31        25.15 o                         
   4   3  12          5.08          6.50        21.16 o                         
   5   3  12        183.86        185.91        23.44 o                         
   6   3  12         33.08         50.87        17.53 o                         
   7   3  12          0.00         12.56        25.43 o                         
   8   3  12         39.31         22.46        15.41 o                         
   9   3  12        288.29        269.33        58.17 o                         
  10   3  12        229.49        273.40        35.32 o                         
  11   3  12         24.69        -12.87        35.61 o                         
  12   3  12        262.82        342.03        91.08 o                         
  13   3  12         16.06         51.66       106.80 o                         
 -15   4  12         21.44         16.11        38.78 o                         
 -14   4  12         13.62         -1.25        44.78 o                         
 -13   4  12        105.04        113.93        45.91 o                         
 -12   4  12        226.83        228.95        42.45 o                         
 -11   4  12        737.10        637.93        56.35 o                         
 -10   4  12        645.22        656.04        71.93 o                         
  -9   4  12       1372.59       1402.36        60.48 o                         
  -8   4  12       1193.87       1199.26        69.71 o                         
  -7   4  12        695.70        716.06        53.37 o                         
  -6   4  12        318.35        325.99        45.17 o                         
  -5   4  12         12.41         58.75        36.43 o                         
  -4   4  12          6.77         10.72        33.88 o                         
  -3   4  12         27.80         85.01        33.92 o                         
  -2   4  12        322.90        325.06        33.04 o                         
  -1   4  12        132.43        115.59        36.74 o                         
   0   4  12         10.81         -1.49        25.78 o                         
   1   4  12         19.39         16.81        25.78 o                         
   2   4  12        644.66        648.84        35.47 o                         
   3   4  12       1065.73       1078.21        33.24 o                         
   4   4  12        862.91        878.73        37.74 o                         
   5   4  12        535.35        543.03        29.90 o                         
   6   4  12        412.74        383.12        29.23 o                         
   7   4  12        966.13        955.89        55.18 o                         
   8   4  12        905.54        836.44        44.96 o                         
   9   4  12         43.85        -19.85        40.15 o                         
  10   4  12          3.58         16.32        67.48 o                         
  11   4  12          2.95         17.55        31.76 o                         
 -13   5  12        164.92        148.93        73.50 o                         
 -12   5  12        395.91        392.39        80.53 o                         
 -11   5  12        199.03        266.78        59.09 o                         
 -10   5  12          9.19         79.23        54.30 o                         
  -9   5  12        203.61        380.95        64.28 o                         
  -8   5  12        537.23        470.85        69.58 o                         
  -7   5  12        247.04        170.51        52.87 o                         
  -6   5  12         38.36         64.08        47.60 o                         
  -5   5  12         95.56        108.40        53.93 o                         
  -4   5  12        299.87        248.56        47.75 o                         
  -3   5  12        112.19         49.62        49.04 o                         
  -2   5  12         39.81         -3.21        33.80 o                         
  -1   5  12        696.27        711.53        40.03 o                         
   0   5  12        577.20        580.96        38.91 o                         
   1   5  12          9.33        -22.15        48.26 o                         
   2   5  12         44.47        151.21        42.94 o                         
   3   5  12        182.42        209.38        37.29 o                         
   4   5  12        905.43        922.79        55.56 o                         
   5   5  12        436.53        408.39        40.47 o                         
   6   5  12        118.35        185.89        33.57 o                         
   7   5  12        444.42        405.43        43.04 o                         
   8   5  12        216.66        260.47        51.59 o                         
  -8   6  12          0.64        120.77        55.22 o                         
  -7   6  12        131.50        120.95        55.31 o                         
  -6   6  12        432.63        523.29        67.20 o                         
  -5   6  12        556.37        642.25        65.37 o                         
  -4   6  12        260.67        291.69        75.13 o                         
  -3   6  12        196.96        188.18        52.19 o                         
  -2   6  12        284.45        246.20        56.04 o                         
  -1   6  12        578.06        636.39        56.06 o                         
   0   6  12        660.83        744.06        57.10 o                         
   1   6  12        691.61        677.21        52.56 o                         
   2   6  12         71.23        -36.23        63.15 o                         
   3   6  12         76.86        116.88        43.10 o                         
 -19   1  13        344.16        441.21        51.51 o                         
 -18   1  13        157.60        181.36        47.39 o                         
 -17   1  13        346.68        335.56        48.50 o                         
 -16   1  13        431.33        385.57        38.46 o                         
 -15   1  13        702.35        699.98        36.85 o                         
 -14   1  13        380.37        402.33        26.48 o                         
 -13   1  13         35.64         28.29        26.85 o                         
 -12   1  13        353.57        319.53        20.80 o                         
 -11   1  13         79.53        112.37        22.07 o                         
 -10   1  13       1489.18       1472.00        35.97 o                         
  -9   1  13       3186.53       2924.98        37.46 o                         
  -8   1  13        557.13        564.16        27.79 o                         
  -7   1  13         54.21         43.54        25.63 o                         
  -6   1  13         82.63         74.95        29.55 o                         
  -5   1  13        653.64        679.35        28.11 o                         
  -4   1  13       2705.26       2621.10        62.74 o                         
  -3   1  13       1565.40       1450.79        22.60 o                         
  -2   1  13        516.42        501.39        16.74 o                         
  -1   1  13         94.67        125.71        14.19 o                         
   0   1  13       5013.90       5082.11        38.37 o                         
   1   1  13       3250.82       3317.97        40.76 o                         
   2   1  13       1846.34       1770.92        27.56 o                         
   3   1  13        188.11        185.07        17.40 o                         
   4   1  13          5.51        -11.47        12.30 o                         
   5   1  13        238.50        235.38        15.67 o                         
   6   1  13       1084.37       1081.14        23.74 o                         
   7   1  13        264.12        254.94        16.28 o                         
   8   1  13         29.91         31.84        15.63 o                         
   9   1  13         65.52        124.32        57.00 o                         
  10   1  13         72.79        111.14        70.62 o                         
  11   1  13        225.14        216.74        89.29 o                         
  12   1  13        300.91        364.58        68.47 o                         
  13   1  13        207.59        363.85       102.02 o                         
  14   1  13        249.05        424.61        95.41 o                         
 -18   2  13         89.33        178.61        51.10 o                         
 -17   2  13         62.51         55.48        29.73 o                         
 -16   2  13        175.47        186.92        40.31 o                         
 -15   2  13         48.90         78.27        33.53 o                         
 -14   2  13          2.86        -19.61        36.00 o                         
 -13   2  13          7.83         20.63        34.24 o                         
 -12   2  13         54.46         48.23        25.54 o                         
 -11   2  13        651.52        709.01        33.69 o                         
 -10   2  13        306.85        388.13        41.87 o                         
  -9   2  13        205.37        251.27        32.71 o                         
  -8   2  13        341.77        358.45        40.94 o                         
  -7   2  13         42.37         37.81        15.95 o                         
  -6   2  13        119.43        211.71        42.68 o                         
  -5   2  13          0.07          7.44        32.56 o                         
  -4   2  13         55.15         87.36        19.62 o                         
  -3   2  13       4512.75       4503.41        74.76 o                         
  -2   2  13       1071.37       1041.65        34.04 o                         
  -1   2  13          0.36         -4.43        19.50 o                         
   0   2  13        546.46        511.54        22.96 o                         
   1   2  13        791.40        829.66        38.23 o                         
   2   2  13        156.43        161.09        30.88 o                         
   3   2  13          5.33          2.57        17.26 o                         
   4   2  13         32.30         49.19        26.40 o                         
   5   2  13        625.59        554.69        36.58 o                         
   6   2  13        114.55        215.05        41.41 o                         
   7   2  13         11.99         15.77        22.21 o                         
   8   2  13         40.36         62.78        24.69 o                         
   9   2  13        197.66        229.12        40.73 o                         
  10   2  13        320.39        430.04        75.48 o                         
  11   2  13        180.78        329.19        83.67 o                         
  12   2  13         77.86         84.76        94.44 o                         
  13   2  13          0.62         83.86       118.69 o                         
 -17   3  13         22.07         17.58        37.90 o                         
 -16   3  13        231.24        238.35        38.10 o                         
 -15   3  13          1.86        -35.47        35.47 o                         
 -14   3  13        277.30        346.69        39.24 o                         
 -13   3  13        533.54        503.06        37.37 o                         
 -12   3  13        192.34        132.13        21.41 o                         
 -11   3  13         71.40         30.94        18.93 o                         
 -10   3  13        242.07        246.55        52.18 o                         
  -9   3  13        867.49        870.04        49.82 o                         
  -8   3  13       2614.74       2578.28        77.78 o                         
  -7   3  13       1219.45       1281.38        49.54 o                         
  -6   3  13       2889.21       2910.86        43.48 o                         
  -5   3  13        982.82        985.32        39.86 o                         
  -4   3  13        323.46        324.60        31.12 o                         
  -3   3  13         39.70         12.14        26.78 o                         
  -2   3  13        208.46        216.40        36.39 o                         
  -1   3  13          2.50         29.20        22.68 o                         
   0   3  13        229.04        246.02        26.05 o                         
   1   3  13        273.52        273.11        33.85 o                         
   2   3  13          2.68         -3.80        25.66 o                         
   3   3  13         92.84         47.89        20.34 o                         
   4   3  13        583.05        537.46        28.86 o                         
   5   3  13       2393.33       2367.78        73.71 o                         
   6   3  13       2024.67       2167.11        52.58 o                         
   7   3  13        338.06        330.67        23.12 o                         
   8   3  13         12.11         25.11        25.54 o                         
   9   3  13        193.01        165.30        32.03 o                         
  10   3  13        399.78        377.09        36.01 o                         
  11   3  13       1049.79       1205.97       103.73 o                         
  12   3  13         61.46         11.77       130.66 o                         
 -15   4  13        122.78        117.52        39.60 o                         
 -14   4  13         22.68         70.55        39.75 o                         
 -13   4  13        263.85        317.86        47.80 o                         
 -12   4  13        573.45        527.00        54.89 o                         
 -11   4  13        239.05        118.55        57.31 o                         
 -10   4  13          0.04        -48.86        48.86 o                         
  -9   4  13        198.62        165.52        48.21 o                         
  -8   4  13          3.05        -45.72        45.72 o                         
  -7   4  13         81.03         63.61        49.88 o                         
  -6   4  13        211.67        347.76        56.85 o                         
  -5   4  13        735.17        744.79        49.57 o                         
  -4   4  13        102.57         96.81        31.36 o                         
  -3   4  13         26.95         34.36        35.14 o                         
  -2   4  13        175.42        169.44        31.97 o                         
  -1   4  13        154.70        182.82        31.60 o                         
   0   4  13        172.63        130.29        28.30 o                         
   1   4  13        605.11        650.38        36.88 o                         
   2   4  13        854.83        848.23        37.93 o                         
   3   4  13         59.49         63.02        25.99 o                         
   4   4  13        151.12        172.42        27.35 o                         
   5   4  13         34.68          5.36        24.01 o                         
   6   4  13        180.85        216.48        26.67 o                         
   7   4  13        344.11        254.61        27.98 o                         
   8   4  13        150.53        130.60        51.64 o                         
   9   4  13        401.82        436.83        41.20 o                         
  10   4  13        273.55        325.23        47.27 o                         
 -12   5  13        133.15        155.03        67.25 o                         
 -11   5  13        124.44        190.06        66.45 o                         
 -10   5  13         23.59         40.64        78.97 o                         
  -9   5  13         21.18         10.59        52.96 o                         
  -8   5  13         13.14         62.07        98.39 o                         
  -7   5  13          1.16         82.69        57.22 o                         
  -6   5  13         49.95         90.59        51.04 o                         
  -5   5  13        457.25        477.53        53.27 o                         
  -4   5  13        879.63        870.58        74.35 o                         
  -3   5  13        352.24        343.96        39.14 o                         
  -2   5  13        230.29        267.83        48.50 o                         
  -1   5  13         13.54         32.10        34.35 o                         
   0   5  13        111.02        113.55        38.46 o                         
   1   5  13        660.41        648.42        41.36 o                         
   2   5  13        731.72        750.10        64.91 o                         
   3   5  13        365.86        351.15        36.36 o                         
   4   5  13        174.64        167.42        40.37 o                         
   5   5  13        165.71        191.04        33.44 o                         
   6   5  13         19.04          7.57        27.90 o                         
   7   5  13         37.24         65.09        28.49 o                         
  -7   6  13         31.94         19.87        68.99 o                         
  -6   6  13        105.31        119.57        55.59 o                         
  -5   6  13        235.00        162.84        54.49 o                         
  -4   6  13         10.48        102.19        70.91 o                         
  -3   6  13         46.68         20.40        41.46 o                         
  -2   6  13         51.65         53.75        42.11 o                         
  -1   6  13          4.32         10.21        45.17 o                         
   0   6  13         15.47         28.75        50.79 o                         
   1   6  13         24.73         52.93        42.37 o                         
   2   6  13        379.56        373.10        44.62 o                         
 -19   0  14         19.03         88.42        76.50 o                         
 -18   0  14         11.18        -26.84        69.79 o                         
 -17   0  14        145.46         84.34        75.75 o                         
 -16   0  14        962.59       1042.95        90.99 o                         
 -15   0  14       1359.66       1306.47       131.42 o                         
 -14   0  14       3085.84       2859.09       108.76 o                         
 -13   0  14       3168.91       3057.71       107.42 o                         
 -12   0  14       1269.95       1443.63       116.12 o                         
 -11   0  14          4.28         27.16        55.13 o                         
 -10   0  14        578.65        523.73        66.35 o                         
  -9   0  14        515.94        467.36        59.80 o                         
  -8   0  14          2.17         70.65        50.62 o                         
  -7   0  14       1176.27       1200.45        67.10 o                         
  -6   0  14        981.79       1012.51        60.18 o                         
  -5   0  14        194.18        159.15        16.74 o                         
  -4   0  14        490.77        449.81        19.76 o                         
  -3   0  14        719.20        743.24        25.69 o                         
  -2   0  14       5254.09       5087.52       115.39 o                         
  -1   0  14       5840.70       5590.17       102.78 o                         
   0   0  14       1379.88       1273.32        39.33 o                         
   1   0  14         53.17         62.53        23.59 o                         
   2   0  14       1795.20       1870.70        39.59 o                         
   3   0  14       8173.02       8234.29        79.22 o                         
   4   0  14       4980.10       4933.18       101.83 o                         
   5   0  14        422.09        411.38        27.46 o                         
   6   0  14        248.09        223.69        10.42 o                         
   7   0  14        381.44        417.44        84.07 o                         
   8   0  14          3.71        109.30        82.24 o                         
   9   0  14        456.45        563.94        97.54 o                         
  10   0  14         81.18        102.59        98.99 o                         
  11   0  14          2.85         67.80       100.87 o                         
  12   0  14          8.48        168.62       116.60 o                         
  13   0  14         17.98        123.15       122.77 o                         
 -18   1  14        227.76        185.41        57.05 o                         
 -17   1  14        287.93        291.96        58.15 o                         
 -16   1  14         77.49         38.59        58.59 o                         
 -15   1  14          0.21         69.24        49.44 o                         
 -14   1  14         73.90         24.66        30.91 o                         
 -13   1  14         21.49         25.30        23.72 o                         
 -12   1  14         40.98         31.36        21.00 o                         
 -11   1  14        773.57        764.61        53.43 o                         
 -10   1  14       1930.44       1814.41        54.00 o                         
  -9   1  14       1182.22       1115.58        25.64 o                         
  -8   1  14        195.65        235.22        46.48 o                         
  -7   1  14        415.88        398.98        36.23 o                         
  -6   1  14       1601.49       1541.02        54.51 o                         
  -5   1  14       1131.07       1144.40        38.50 o                         
  -4   1  14          2.86         -3.80        22.88 o                         
  -3   1  14        140.44        160.07        18.80 o                         
  -2   1  14        156.69        167.71        15.54 o                         
  -1   1  14       1927.68       1908.84        27.43 o                         
   0   1  14       2987.62       2992.71        35.05 o                         
   1   1  14        116.41        124.97        19.11 o                         
   2   1  14        913.15        896.82        20.53 o                         
   3   1  14       1663.13       1657.07        31.51 o                         
   4   1  14         84.20        143.74        17.60 o                         
   5   1  14        160.98        168.42        16.39 o                         
   6   1  14        135.00        169.75        26.20 o                         
   7   1  14        225.22        211.15        20.64 o                         
   8   1  14        265.53        209.27        31.97 o                         
   9   1  14         15.34         67.01        51.73 o                         
  10   1  14        117.36        180.81        64.25 o                         
  11   1  14        334.09        260.23        72.12 o                         
  12   1  14        150.15        172.30        84.47 o                         
  13   1  14         50.40        105.74        85.61 o                         
 -18   2  14          9.86          0.44        54.58 o                         
 -17   2  14        279.48        313.09        45.31 o                         
 -16   2  14        347.52        310.66        40.69 o                         
 -15   2  14          4.66         -0.05        36.67 o                         
 -14   2  14        190.61        187.90        36.18 o                         
 -13   2  14         64.06         66.35        26.05 o                         
 -12   2  14        434.24        389.93        32.11 o                         
 -11   2  14       1284.87       1362.86        39.20 o                         
 -10   2  14        210.64        271.21        25.58 o                         
  -9   2  14          4.16         52.08        31.95 o                         
  -8   2  14        181.16        240.90        35.68 o                         
  -7   2  14       2448.12       2526.21        54.63 o                         
  -6   2  14       4504.22       4448.21        43.08 o                         
  -5   2  14       3543.92       3483.62        65.22 o                         
  -4   2  14        730.35        752.48        24.94 o                         
  -3   2  14       1109.32       1091.42        27.88 o                         
  -2   2  14        150.90        167.85        25.93 o                         
  -1   2  14        189.90        201.92        24.10 o                         
   0   2  14         89.69         73.26        25.43 o                         
   1   2  14          5.10         25.03        19.83 o                         
   2   2  14          7.29          7.90        16.83 o                         
   3   2  14         97.25         86.48        22.13 o                         
   4   2  14        292.20        278.91        24.61 o                         
   5   2  14        102.57        125.54        20.56 o                         
   6   2  14        658.15        602.37        44.64 o                         
   7   2  14        438.55        439.96        36.09 o                         
   8   2  14       1468.76       1477.97        48.85 o                         
   9   2  14        852.71        797.02        54.73 o                         
  10   2  14         74.42        151.14       195.89 o                         
  11   2  14          5.41         40.41        76.31 o                         
  12   2  14        206.26        166.71        86.89 o                         
  13   2  14        427.09        619.51       102.42 o                         
 -16   3  14         64.30         85.36        36.39 o                         
 -15   3  14        260.52        242.32        42.64 o                         
 -14   3  14         11.48        -25.89        33.58 o                         
 -13   3  14        293.33        284.77        36.95 o                         
 -12   3  14        190.53        204.07        33.09 o                         
 -11   3  14          9.56         -1.37        22.01 o                         
 -10   3  14        219.05        121.04        60.29 o                         
  -9   3  14        309.17        295.88        46.05 o                         
  -8   3  14          1.46        -31.41        31.41 o                         
  -7   3  14         28.95         -3.87        21.26 o                         
  -6   3  14       1163.04       1084.08        40.36 o                         
  -5   3  14         62.93         77.83        25.36 o                         
  -4   3  14        100.02        125.69        28.82 o                         
  -3   3  14        659.51        649.97        30.49 o                         
  -2   3  14        938.64        960.36        38.15 o                         
  -1   3  14        192.42        190.83        26.41 o                         
   0   3  14          5.56         -9.86        34.81 o                         
   1   3  14         96.83        112.93        23.08 o                         
   2   3  14          0.09        -16.16        23.79 o                         
   3   3  14          0.68        -16.35        20.77 o                         
   4   3  14         12.80         53.17        21.78 o                         
   5   3  14         60.55         86.19        20.04 o                         
   6   3  14         37.59         37.08        25.65 o                         
   7   3  14          5.40        -14.06        14.06 o                         
   8   3  14          6.68         27.85        40.30 o                         
   9   3  14         72.31        123.32        33.90 o                         
  10   3  14        266.24        263.63        53.56 o                         
  11   3  14          2.42         -5.87        98.72 o                         
 -15   4  14          1.04        -11.79        57.94 o                         
 -14   4  14          6.04          7.48        41.15 o                         
 -13   4  14          7.41         15.24        41.15 o                         
 -12   4  14        139.86        184.67        94.18 o                         
 -11   4  14        873.52        846.94        68.84 o                         
 -10   4  14        548.93        533.44        60.55 o                         
  -9   4  14        805.53        758.64        57.66 o                         
  -8   4  14         55.64         71.62        70.87 o                         
  -7   4  14        215.04        299.36        48.35 o                         
  -6   4  14         71.41         90.52        37.72 o                         
  -5   4  14        485.66        571.07        41.45 o                         
  -4   4  14          9.36         35.90        30.51 o                         
  -3   4  14         78.62        118.46        39.03 o                         
  -2   4  14        585.99        624.63        33.83 o                         
  -1   4  14        283.17        338.42        37.90 o                         
   0   4  14         62.18        109.48        34.46 o                         
   1   4  14          9.02        -21.69        27.34 o                         
   2   4  14        148.89        163.46        28.71 o                         
   3   4  14        511.35        485.61        35.15 o                         
   4   4  14        461.04        464.34        31.93 o                         
   5   4  14        318.38        294.12        30.50 o                         
   6   4  14        514.73        457.96        48.35 o                         
   7   4  14        575.86        462.75        43.66 o                         
   8   4  14        713.34        773.85        46.93 o                         
   9   4  14         14.24         38.37        35.76 o                         
 -11   5  14          1.21         -5.68        55.27 o                         
 -10   5  14        377.43        470.31        70.80 o                         
  -9   5  14        150.86        179.82        65.26 o                         
  -8   5  14         29.73         52.09        61.72 o                         
  -7   5  14        170.20        106.57        53.72 o                         
  -6   5  14         47.71         95.70        52.05 o                         
  -5   5  14         22.46         87.29        41.62 o                         
  -4   5  14         16.41         56.62        35.34 o                         
  -3   5  14         16.55        -13.93        34.50 o                         
  -2   5  14        449.91        404.64        46.31 o                         
  -1   5  14          5.79         52.61        37.39 o                         
   0   5  14         46.54        107.01        38.03 o                         
   1   5  14          1.90         -4.59        34.23 o                         
   2   5  14         33.10         11.61        32.54 o                         
   3   5  14        356.14        392.40        59.07 o                         
   4   5  14        443.45        388.62        37.90 o                         
   5   5  14        378.43        402.40        38.12 o                         
   6   5  14        109.78         92.87        29.08 o                         
  -5   6  14          4.36         24.44        49.83 o                         
  -4   6  14         11.95         16.09        43.98 o                         
  -3   6  14        217.38        183.69        54.68 o                         
  -2   6  14        528.99        497.93        48.85 o                         
  -1   6  14        745.85        675.07        50.01 o                         
   0   6  14        271.50        290.21       114.08 o                         
 -18   1  15        177.68        227.77        60.94 o                         
 -17   1  15         41.18         44.12        55.12 o                         
 -16   1  15          2.80         70.42        50.13 o                         
 -15   1  15         23.26        -25.17        50.62 o                         
 -14   1  15        879.72        995.55        55.52 o                         
 -13   1  15       1019.52       1159.17        55.40 o                         
 -12   1  15        995.63       1014.86        58.47 o                         
 -11   1  15        317.65        276.14        40.73 o                         
 -10   1  15        685.71        640.31        37.88 o                         
  -9   1  15        859.54        779.31        38.82 o                         
  -8   1  15        168.42        207.09        30.89 o                         
  -7   1  15        170.92        185.86        29.58 o                         
  -6   1  15         64.75         52.42        29.46 o                         
  -5   1  15          6.13         11.33        16.69 o                         
  -4   1  15       1328.53       1243.69        28.34 o                         
  -3   1  15       2032.50       2025.25        30.50 o                         
  -2   1  15        225.97        208.83        24.46 o                         
  -1   1  15       1176.93       1178.19        22.48 o                         
   0   1  15       2937.26       2958.63        41.77 o                         
   1   1  15       3695.40       3723.56        39.05 o                         
   2   1  15        778.03        790.57        24.72 o                         
   3   1  15        104.84        113.41        16.13 o                         
   4   1  15        523.41        518.00        21.27 o                         
   5   1  15        389.28        414.54        24.26 o                         
   6   1  15       1599.09       1792.62        59.07 o                         
   7   1  15        613.87        789.19        54.93 o                         
   8   1  15         77.87         68.70        19.96 o                         
   9   1  15         17.78        -32.88        63.36 o                         
  10   1  15         18.21         40.06        64.36 o                         
  11   1  15        230.78        361.40        85.37 o                         
  12   1  15        329.61        304.72       102.65 o                         
  13   1  15         23.57        105.76        90.20 o                         
 -17   2  15        137.08        190.20        46.56 o                         
 -16   2  15         46.31         70.70        49.45 o                         
 -15   2  15          2.57         -2.13        25.27 o                         
 -14   2  15         32.81         50.17        26.52 o                         
 -13   2  15          4.06         11.43        30.19 o                         
 -12   2  15        153.28        163.81        25.95 o                         
 -11   2  15         68.06         31.77        30.65 o                         
 -10   2  15        119.74        130.60        24.40 o                         
  -9   2  15        542.03        581.38        46.78 o                         
  -8   2  15       1159.79       1177.62        48.06 o                         
  -7   2  15        713.48        711.64        40.11 o                         
  -6   2  15          1.96         58.97        33.57 o                         
  -5   2  15        306.56        327.13        31.37 o                         
  -4   2  15       3069.14       3063.49        72.09 o                         
  -3   2  15       2677.81       2742.50        46.26 o                         
  -2   2  15        765.38        740.49        39.59 o                         
  -1   2  15        287.38        274.83        25.52 o                         
   0   2  15        712.13        705.84        30.81 o                         
   1   2  15         99.11        129.12        23.10 o                         
   2   2  15         45.64         70.14        19.29 o                         
   3   2  15         34.95         11.68        19.18 o                         
   4   2  15        227.66        207.99        23.59 o                         
   5   2  15        290.21        288.93        46.04 o                         
   6   2  15        419.55        397.86        38.23 o                         
   7   2  15        158.94        165.33        40.26 o                         
   8   2  15          7.60        -35.43        35.43 o                         
   9   2  15         14.22        153.71       121.13 o                         
  10   2  15         20.67        119.95       159.06 o                         
  11   2  15          0.31        -82.52        82.52 o                         
  12   2  15         78.95        189.66        90.14 o                         
 -16   3  15         17.27         70.22        36.23 o                         
 -15   3  15        116.36        156.86        49.33 o                         
 -14   3  15        248.03        276.24        49.71 o                         
 -13   3  15         44.42         18.15        31.43 o                         
 -12   3  15         75.23        119.47        36.55 o                         
 -11   3  15        139.19        228.49        41.34 o                         
 -10   3  15        265.61        265.85        52.91 o                         
  -9   3  15       1387.64       1374.15        60.57 o                         
  -8   3  15       2695.69       2592.74        97.05 o                         
  -7   3  15        357.52        319.61        24.67 o                         
  -6   3  15        181.42        191.46        24.89 o                         
  -5   3  15        576.98        606.60        36.01 o                         
  -4   3  15       1918.73       1871.35        56.11 o                         
  -3   3  15       2108.62       2170.85        49.94 o                         
  -2   3  15        569.09        628.63        45.70 o                         
  -1   3  15         79.79        107.28        26.54 o                         
   0   3  15        149.35        155.05        26.25 o                         
   1   3  15          1.80         40.29        26.91 o                         
   2   3  15        192.11        259.66        25.63 o                         
   3   3  15        179.73        159.72        24.37 o                         
   4   3  15        117.83        116.26        21.97 o                         
   5   3  15         86.32         68.58        28.62 o                         
   6   3  15        143.78        124.83        28.08 o                         
   7   3  15        432.15        488.51        51.71 o                         
   8   3  15        368.10        355.40        53.12 o                         
   9   3  15        868.16        879.78       117.40 o                         
  10   3  15        730.03        847.84       116.92 o                         
  11   3  15        428.15        432.50        97.90 o                         
 -14   4  15          1.10         60.35        49.93 o                         
 -13   4  15        546.27        611.22        78.43 o                         
 -12   4  15        335.69        350.41        59.11 o                         
 -11   4  15         21.27        129.32        55.29 o                         
 -10   4  15        346.95        365.82        62.20 o                         
  -9   4  15          1.60        -64.20        80.94 o                         
  -8   4  15        311.57        230.60        32.60 o                         
  -7   4  15        361.67        338.27        40.91 o                         
  -6   4  15         92.64        105.59        31.55 o                         
  -5   4  15        684.42        678.55        52.41 o                         
  -4   4  15        169.48        158.60        33.17 o                         
  -3   4  15          7.40         24.13        37.50 o                         
  -2   4  15         69.74         78.29        38.45 o                         
  -1   4  15         18.85         24.34        31.34 o                         
   0   4  15        353.06        399.44        42.67 o                         
   1   4  15        483.12        500.06        35.54 o                         
   2   4  15         31.88          2.08        26.89 o                         
   3   4  15        144.19        142.87        29.42 o                         
   4   4  15        346.63        344.11        30.21 o                         
   5   4  15        209.24        224.33        32.19 o                         
   6   4  15        194.38        228.26        42.02 o                         
   7   4  15        180.80        147.02        43.80 o                         
   8   4  15         23.47         44.44        45.34 o                         
   9   4  15         36.26         35.71        36.61 o                         
 -11   5  15         92.79        129.34        69.13 o                         
 -10   5  15          1.91        -49.64        59.21 o                         
  -9   5  15          6.39        -63.67        91.80 o                         
  -8   5  15        109.47        132.91        72.30 o                         
  -7   5  15        198.12        202.16        46.59 o                         
  -6   5  15        272.20        255.24        40.72 o                         
  -5   5  15        288.19        346.03        81.43 o                         
  -4   5  15        185.12        233.10        39.31 o                         
  -3   5  15          1.25         50.73        39.82 o                         
  -2   5  15         30.72         -5.28        37.44 o                         
  -1   5  15         10.32         36.98        35.22 o                         
   0   5  15        302.53        359.03        42.57 o                         
   1   5  15        762.81        770.15        44.76 o                         
   2   5  15        467.88        522.61        40.67 o                         
   3   5  15        156.83        174.88        34.53 o                         
   4   5  15        118.30        194.11        39.06 o                         
   5   5  15        263.29        226.76        31.93 o                         
 -18   0  16         43.71        -11.65        80.31 o                         
 -17   0  16        345.72        371.22        86.86 o                         
 -16   0  16        855.44        850.92        96.15 o                         
 -15   0  16        831.82        750.22       136.46 o                         
 -14   0  16        208.08        140.38        74.46 o                         
 -13   0  16         58.25        -32.75        71.77 o                         
 -12   0  16        558.56        568.61        78.59 o                         
 -11   0  16       2513.28       2434.99       103.07 o                         
 -10   0  16       1435.18       1474.07        85.78 o                         
  -9   0  16        376.64        406.91        67.26 o                         
  -8   0  16       1343.94       1403.00        78.00 o                         
  -7   0  16         33.55         53.52        81.38 o                         
  -6   0  16        330.72        357.90        54.38 o                         
  -5   0  16        454.82        419.36        25.47 o                         
  -4   0  16         24.60         47.12        19.42 o                         
  -3   0  16         50.58         28.10        22.33 o                         
  -2   0  16        136.86        140.55        32.49 o                         
  -1   0  16        348.52        342.94        35.67 o                         
   0   0  16       4630.66       4576.99        61.35 o                         
   1   0  16        785.60        778.72        33.40 o                         
   2   0  16       7154.25       7018.83       130.87 o                         
   3   0  16       6265.11       5975.53       155.46 o                         
   4   0  16       1557.71       1587.91        37.37 o                         
   5   0  16          8.52         -7.94        22.47 o                         
   6   0  16        445.79        406.37        17.39 o                         
   7   0  16        368.05        377.55        92.39 o                         
   8   0  16          3.33         65.22        87.56 o                         
   9   0  16        339.51        563.51       168.35 o                         
  10   0  16          8.35         34.14       102.48 o                         
  11   0  16          5.15          5.15       106.45 o                         
  12   0  16          4.06       -121.59       121.59 o                         
 -18   1  16          1.51         88.98        62.49 o                         
 -17   1  16          3.14         41.96        56.82 o                         
 -16   1  16         85.83         65.98        52.58 o                         
 -15   1  16        368.43        424.25        59.88 o                         
 -14   1  16         40.63         59.65        46.18 o                         
 -13   1  16         92.54        154.19        46.47 o                         
 -12   1  16        459.74        497.90        49.85 o                         
 -11   1  16       1472.92       1384.43        62.50 o                         
 -10   1  16         69.72         21.13        40.43 o                         
  -9   1  16         95.59         62.33        16.93 o                         
  -8   1  16         12.17         -6.26        16.05 o                         
  -7   1  16         95.99        118.53        20.30 o                         
  -6   1  16        620.93        560.60        21.49 o                         
  -5   1  16          1.54         -3.34        17.25 o                         
  -4   1  16         73.30         93.18        27.29 o                         
  -3   1  16       1766.80       1745.56        58.41 o                         
  -2   1  16        769.57        745.59        31.04 o                         
  -1   1  16       1553.22       1510.25        49.09 o                         
   0   1  16        360.31        372.45        20.87 o                         
   1   1  16         79.25        106.06        27.99 o                         
   2   1  16         64.00         86.48        17.72 o                         
   3   1  16        506.97        493.17        32.92 o                         
   4   1  16         21.42         38.23        15.70 o                         
   5   1  16        735.82        664.87        17.21 o                         
   6   1  16        662.94        581.32        23.55 o                         
   7   1  16        321.19        331.86        38.75 o                         
   8   1  16          0.61        -44.77        50.59 o                         
   9   1  16         64.28        115.55        84.85 o                         
  10   1  16        159.70        157.12        77.26 o                         
  11   1  16        124.87        305.15        84.21 o                         
  12   1  16          5.37         38.42        82.23 o                         
 -17   2  16         12.65        149.81        54.36 o                         
 -16   2  16         23.10         56.52        55.11 o                         
 -15   2  16         61.56         76.13        43.68 o                         
 -14   2  16         46.83        -14.10        41.20 o                         
 -13   2  16         39.13         66.59        29.89 o                         
 -12   2  16        182.76        161.89        39.59 o                         
 -11   2  16        809.89        724.76        57.30 o                         
 -10   2  16        236.28        318.39        43.42 o                         
  -9   2  16        192.97        191.32        46.77 o                         
  -8   2  16        975.11        963.54        52.68 o                         
  -7   2  16       2314.83       2255.59        52.96 o                         
  -6   2  16       3357.44       3311.91        69.30 o                         
  -5   2  16        310.32        317.23        25.76 o                         
  -4   2  16          9.47         46.14        38.06 o                         
  -3   2  16          2.02         -7.64        24.67 o                         
  -2   2  16        169.15        201.10        27.05 o                         
  -1   2  16       1294.60       1226.45        37.39 o                         
   0   2  16        526.25        524.57        35.50 o                         
   1   2  16         11.54          1.73        20.56 o                         
   2   2  16         56.02         65.05        20.51 o                         
   3   2  16         95.16         95.83        33.61 o                         
   4   2  16       1059.05       1096.87        55.30 o                         
   5   2  16        602.14        616.91        32.94 o                         
   6   2  16        110.02        170.02        33.87 o                         
   7   2  16          7.48         75.15        41.69 o                         
   8   2  16        431.11        337.05        26.95 o                         
   9   2  16        840.29        897.86        89.12 o                         
  10   2  16        474.36        630.55       104.04 o                         
  11   2  16        257.86        473.03       110.88 o                         
 -16   3  16         38.85        104.89        68.75 o                         
 -15   3  16        180.86        196.37        49.51 o                         
 -14   3  16         60.86         75.66        32.86 o                         
 -13   3  16          0.34         48.52        31.58 o                         
 -12   3  16          0.04         44.20        38.43 o                         
 -11   3  16         86.49         80.28        46.33 o                         
 -10   3  16        151.56        194.07        40.99 o                         
  -9   3  16        242.27        208.84        51.04 o                         
  -8   3  16        417.67        290.60        26.57 o                         
  -7   3  16        114.80         63.34        26.89 o                         
  -6   3  16         94.34        147.50        32.39 o                         
  -5   3  16        120.44        125.86        27.98 o                         
  -4   3  16        165.94        159.70        29.32 o                         
  -3   3  16         91.82        108.44        35.88 o                         
  -2   3  16          9.65         -6.28        32.06 o                         
  -1   3  16        210.39        232.53        31.81 o                         
   0   3  16        620.24        540.37        30.70 o                         
   1   3  16        448.64        458.46        30.86 o                         
   2   3  16         20.87         15.44        24.42 o                         
   3   3  16        341.56        353.85        36.23 o                         
   4   3  16         49.22         51.45        21.24 o                         
   5   3  16         40.58         55.32        19.78 o                         
   6   3  16         69.13         68.26        30.28 o                         
   7   3  16          0.78          0.49        35.46 o                         
   8   3  16          0.15        -47.37        47.37 o                         
   9   3  16          0.01         68.99        96.41 o                         
  10   3  16        340.54        267.77        91.09 o                         
 -13   4  16         16.44        -43.40        43.40 o                         
 -12   4  16         10.93        -46.53        57.55 o                         
 -11   4  16         47.77         90.65        63.94 o                         
 -10   4  16         65.83        104.01        65.35 o                         
  -9   4  16         22.57         25.68        25.10 o                         
  -8   4  16         17.57         15.49        42.59 o                         
  -7   4  16        235.71        233.29        46.68 o                         
  -6   4  16        581.48        532.16        36.38 o                         
  -5   4  16        726.45        665.75        46.15 o                         
  -4   4  16         69.27         87.59        33.02 o                         
  -3   4  16        135.17        167.29        33.85 o                         
  -2   4  16       1215.40       1218.46        48.40 o                         
  -1   4  16       1682.70       1698.61        54.64 o                         
   0   4  16        510.80        517.21        41.95 o                         
   1   4  16          7.26        -19.11        30.24 o                         
   2   4  16         56.28         59.38        31.81 o                         
   3   4  16         14.25         -3.04        31.32 o                         
   4   4  16        108.41         80.59        28.92 o                         
   5   4  16        335.79        319.40        29.07 o                         
   6   4  16        166.15        220.05        45.18 o                         
   7   4  16        322.11        340.46        50.81 o                         
   8   4  16         48.73         65.08        44.62 o                         
 -10   5  16        401.09        494.08       102.26 o                         
  -9   5  16        114.17        200.47        69.02 o                         
  -8   5  16         61.26         37.61        44.48 o                         
  -7   5  16         85.32         92.63        46.47 o                         
  -6   5  16         63.20        103.66        38.80 o                         
  -5   5  16        664.76        652.23        57.32 o                         
  -4   5  16        297.88        289.31        50.73 o                         
  -3   5  16        137.54        137.18        40.16 o                         
  -2   5  16        750.54        702.58        43.99 o                         
  -1   5  16         69.54         70.64        37.28 o                         
   0   5  16         83.41         68.75        38.79 o                         
   1   5  16         65.15          4.81        46.00 o                         
   2   5  16         47.69         42.24        41.94 o                         
   3   5  16        314.95        342.36        56.98 o                         
   4   5  16         12.61         28.69        34.07 o                         
 -17   1  17         81.78        105.43        54.38 o                         
 -16   1  17          2.38         14.84        53.28 o                         
 -15   1  17          4.08         -2.47        50.51 o                         
 -14   1  17        484.26        637.47        82.08 o                         
 -13   1  17        615.99        673.76        56.47 o                         
 -12   1  17        530.34        595.26        75.84 o                         
 -11   1  17          2.60        -12.63        70.12 o                         
 -10   1  17        304.04        284.64        45.37 o                         
  -9   1  17       1399.92       1321.25        76.91 o                         
  -8   1  17       2060.69       2014.07        62.97 o                         
  -7   1  17        531.26        465.77        49.12 o                         
  -6   1  17         65.12         61.47        26.59 o                         
  -5   1  17        253.02        277.40        48.26 o                         
  -4   1  17        200.78        183.22        23.96 o                         
  -3   1  17       2322.01       2281.79        43.40 o                         
  -2   1  17        405.71        421.49        28.84 o                         
  -1   1  17        139.39        173.55        22.81 o                         
   0   1  17          4.27         10.87        19.99 o                         
   1   1  17        137.51        172.51        21.01 o                         
   2   1  17        860.86        874.83        26.87 o                         
   3   1  17       1275.70       1217.32        26.88 o                         
   4   1  17        470.18        473.03        21.43 o                         
   5   1  17       1056.10        988.62        26.46 o                         
   6   1  17       1300.81       1249.61       119.72 o                         
   7   1  17        407.02        365.40        44.39 o                         
   8   1  17          8.11        -23.11       113.30 o                         
   9   1  17         62.87         86.81        72.36 o                         
  10   1  17         34.17        100.95        80.22 o                         
  11   1  17         29.34         49.98       143.14 o                         
 -16   2  17          0.68         74.79        88.76 o                         
 -15   2  17          0.43        -29.97        49.50 o                         
 -14   2  17         32.61         71.26        43.35 o                         
 -13   2  17        312.61        356.59        51.01 o                         
 -12   2  17        543.28        552.37        47.58 o                         
 -11   2  17          4.77        -15.42        27.63 o                         
 -10   2  17        366.59        372.62        46.53 o                         
  -9   2  17        914.39        986.75        53.34 o                         
  -8   2  17        275.99        240.65        49.17 o                         
  -7   2  17          6.42        -10.85        35.31 o                         
  -6   2  17        217.83        254.25        37.10 o                         
  -5   2  17        283.30        312.72        28.81 o                         
  -4   2  17        234.47        225.86        24.09 o                         
  -3   2  17         21.61         36.24        26.47 o                         
  -2   2  17        316.32        266.13        31.65 o                         
  -1   2  17        707.66        724.62        26.76 o                         
   0   2  17        514.24        555.47        31.63 o                         
   1   2  17        126.16        133.85        22.91 o                         
   2   2  17         10.94         26.34        25.34 o                         
   3   2  17          4.58          4.54        22.43 o                         
   4   2  17         18.68          8.71        21.78 o                         
   5   2  17         15.55         31.62        23.48 o                         
   6   2  17         50.40         38.08        12.71 o                         
   7   2  17        122.20        102.54        30.27 o                         
   8   2  17        369.48        427.48        78.84 o                         
   9   2  17        252.94        252.52       125.19 o                         
  10   2  17         54.23        156.56        98.01 o                         
 -15   3  17         12.36         19.37        55.60 o                         
 -14   3  17         23.67         63.04        57.40 o                         
 -13   3  17         41.25          0.52        40.68 o                         
 -12   3  17         21.37         52.20        37.15 o                         
 -11   3  17          5.21         72.84        43.34 o                         
 -10   3  17         20.86         -8.22        40.89 o                         
  -9   3  17         81.52         38.98        46.95 o                         
  -8   3  17         25.42         20.89        24.94 o                         
  -7   3  17        373.63        305.80        28.38 o                         
  -6   3  17        859.98        816.95        30.93 o                         
  -5   3  17       2179.31       2188.72        60.30 o                         
  -4   3  17       2833.19       2855.58        47.95 o                         
  -3   3  17       1186.61       1229.00        51.57 o                         
  -2   3  17          8.41         27.21        26.74 o                         
  -1   3  17         20.47         21.75        32.40 o                         
   0   3  17         22.87         74.85        26.76 o                         
   1   3  17        961.65       1016.84        51.00 o                         
   2   3  17        982.95       1016.25        34.40 o                         
   3   3  17         16.01        -21.89        28.37 o                         
   4   3  17        359.74        384.72        46.15 o                         
   5   3  17        149.25        173.17        19.72 o                         
   6   3  17        135.56        142.36        40.61 o                         
   7   3  17        494.34        414.69        65.71 o                         
   8   3  17        758.44        750.60        98.10 o                         
   9   3  17         18.44          0.75        76.82 o                         
 -13   4  17         25.03         22.46        42.33 o                         
 -12   4  17         18.94          9.84        49.83 o                         
 -11   4  17          1.61        -17.31        62.17 o                         
 -10   4  17         60.26         13.71        72.01 o                         
  -9   4  17        190.44        300.22        67.08 o                         
  -8   4  17        288.88        364.39        64.12 o                         
  -7   4  17        294.94        267.25        36.57 o                         
  -6   4  17          0.01         14.02        35.53 o                         
  -5   4  17        154.60        133.85        41.84 o                         
  -4   4  17          8.91         30.18        52.13 o                         
  -3   4  17         27.99         66.85        33.81 o                         
  -2   4  17         39.74         60.54        38.96 o                         
  -1   4  17        187.64        155.16        38.16 o                         
   0   4  17        898.09        813.11        42.27 o                         
   1   4  17        254.10        272.73        34.73 o                         
   2   4  17         66.51         68.58        30.24 o                         
   3   4  17        689.91        658.68        49.13 o                         
   4   4  17        192.98        167.39        37.94 o                         
   5   4  17         36.12         29.97        33.63 o                         
   6   4  17        407.03        432.91        56.47 o                         
   7   4  17         40.62         -2.95        54.06 o                         
  -9   5  17         40.05        188.10        70.50 o                         
  -8   5  17        316.90        401.76        85.24 o                         
  -7   5  17        350.66        402.64        60.72 o                         
  -6   5  17         44.49         91.90        36.99 o                         
  -5   5  17         50.25         20.89        43.53 o                         
  -4   5  17          2.84         19.84        43.15 o                         
  -3   5  17         53.79         75.64        40.20 o                         
  -2   5  17        195.24        171.91        45.17 o                         
  -1   5  17        147.23        108.27        41.72 o                         
   0   5  17        145.46        131.84        39.80 o                         
   1   5  17        180.81        169.47        42.39 o                         
   2   5  17        165.19        142.64        39.22 o                         
 -17   0  18          2.25         35.32        84.98 o                         
 -16   0  18         61.61         66.83        83.48 o                         
 -15   0  18        153.06        235.34       134.10 o                         
 -14   0  18        113.14        109.67        82.67 o                         
 -13   0  18        148.49        209.52        81.06 o                         
 -12   0  18        442.52        597.38        85.46 o                         
 -11   0  18        822.39        948.79       131.74 o                         
 -10   0  18        976.32        952.97        84.98 o                         
  -9   0  18         53.78         74.94        67.43 o                         
  -8   0  18         50.12        138.23        63.56 o                         
  -7   0  18        841.06        910.40        71.67 o                         
  -6   0  18       3372.59       3570.65       103.77 o                         
  -5   0  18       1717.86       1460.07        71.72 o                         
  -4   0  18          1.29        -60.26        60.26 o                         
  -3   0  18        739.60        706.71        33.31 o                         
  -2   0  18        189.21        197.55        30.01 o                         
  -1   0  18       1460.18       1413.00        69.09 o                         
   0   0  18       2032.57       2035.80        46.43 o                         
   1   0  18        407.67        389.59        34.37 o                         
   2   0  18         46.80         31.92        24.80 o                         
   3   0  18         33.18          5.02        26.51 o                         
   4   0  18        290.11        264.36        23.18 o                         
   5   0  18        866.06        757.42        65.84 o                         
   6   0  18        870.28        636.79       190.22 o                         
   7   0  18        284.21        272.17       150.37 o                         
   8   0  18        105.71         52.93        99.37 o                         
   9   0  18        173.58        238.57       109.03 o                         
  10   0  18        154.47        325.69       114.29 o                         
 -17   1  18          9.15        -52.00        82.11 o                         
 -16   1  18         80.77        160.78        56.04 o                         
 -15   1  18         68.01        170.09        57.43 o                         
 -14   1  18          3.21        -34.45        80.84 o                         
 -13   1  18          0.01        -38.62        49.02 o                         
 -12   1  18          3.14         11.65        47.98 o                         
 -11   1  18          0.70        119.67        55.54 o                         
 -10   1  18        116.61        134.14        56.96 o                         
  -9   1  18         42.52         67.18        56.25 o                         
  -8   1  18         41.03         52.25        35.65 o                         
  -7   1  18        428.26        432.79        36.98 o                         
  -6   1  18         55.12         67.86        21.09 o                         
  -5   1  18         69.80         97.02        22.24 o                         
  -4   1  18         29.17         17.61        32.50 o                         
  -3   1  18         53.10         63.92        26.12 o                         
  -2   1  18        397.82        373.78        35.87 o                         
  -1   1  18         42.98         40.52        21.30 o                         
   0   1  18        153.10        157.54        23.02 o                         
   1   1  18        750.57        719.67        25.61 o                         
   2   1  18        124.77        152.63        25.53 o                         
   3   1  18         56.06         68.53        19.16 o                         
   4   1  18         62.81         60.18        19.25 o                         
   5   1  18        257.56        279.11        23.06 o                         
   6   1  18         16.48         28.16        24.91 o                         
   7   1  18         59.32        134.72        78.52 o                         
   8   1  18         37.95         76.74        69.17 o                         
   9   1  18          0.19        -28.54        71.67 o                         
  10   1  18         24.77         -3.94        86.99 o                         
 -16   2  18        379.93        429.78        69.22 o                         
 -15   2  18        740.50        827.45        62.64 o                         
 -14   2  18        103.52        125.91        47.24 o                         
 -13   2  18         10.06         -2.28        42.11 o                         
 -12   2  18         53.07         75.38        42.96 o                         
 -11   2  18        385.09        309.02        42.14 o                         
 -10   2  18        576.75        548.54        49.78 o                         
  -9   2  18        193.93        264.17        51.98 o                         
  -8   2  18         12.71         71.34        45.98 o                         
  -7   2  18          7.79         64.68        38.28 o                         
  -6   2  18        503.93        547.39        41.25 o                         
  -5   2  18        238.15        202.03        33.56 o                         
  -4   2  18        820.98        818.46        26.54 o                         
  -3   2  18        171.35        207.50        23.22 o                         
  -2   2  18        213.41        203.57        33.45 o                         
  -1   2  18        878.92        890.72        33.03 o                         
   0   2  18        856.80        824.62        27.49 o                         
   1   2  18         92.49        111.78        25.48 o                         
   2   2  18          1.85         30.31        22.09 o                         
   3   2  18        185.74        168.49        22.97 o                         
   4   2  18        510.51        555.65        26.84 o                         
   5   2  18        872.05        787.66        45.32 o                         
   6   2  18         35.39         57.79        23.51 o                         
   7   2  18          0.87         -5.14        22.10 o                         
   8   2  18        143.48         81.09        89.35 o                         
   9   2  18        493.95        608.59        88.14 o                         
 -14   3  18        146.60         78.02        49.82 o                         
 -13   3  18          1.34        -44.59        47.03 o                         
 -12   3  18        152.88        144.87        49.60 o                         
 -11   3  18        150.13        182.00        53.28 o                         
 -10   3  18          1.55         -4.00        53.40 o                         
  -9   3  18         77.78         69.72        43.72 o                         
  -8   3  18         56.92        -36.35        45.99 o                         
  -7   3  18         42.42         45.24        21.86 o                         
  -6   3  18         61.10         16.89        45.74 o                         
  -5   3  18          3.29          1.08        44.25 o                         
  -4   3  18         49.21         38.02        28.56 o                         
  -3   3  18          0.31        -30.64        30.64 o                         
  -2   3  18          8.02         17.03        27.70 o                         
  -1   3  18         52.78         28.87        30.31 o                         
   0   3  18        275.41        263.49        32.53 o                         
   1   3  18        740.63        793.98        42.94 o                         
   2   3  18         73.77         54.40        27.28 o                         
   3   3  18         71.60        101.98        29.36 o                         
   4   3  18        106.72         61.12        23.93 o                         
   5   3  18          4.14         20.75        23.64 o                         
   6   3  18         60.23         74.65        41.31 o                         
   7   3  18         30.07        -16.11        37.60 o                         
   8   3  18         89.03         82.12        82.11 o                         
 -12   4  18          6.48         64.22        54.55 o                         
 -11   4  18          0.82          3.75        65.37 o                         
 -10   4  18        172.11        254.82        72.73 o                         
  -9   4  18         82.66        101.31        62.84 o                         
  -8   4  18         32.95          1.32        54.17 o                         
  -7   4  18          1.53        -37.90        55.96 o                         
  -6   4  18        180.88        215.01        39.08 o                         
  -5   4  18        540.86        511.70        51.12 o                         
  -4   4  18        729.80        631.21        44.85 o                         
  -3   4  18        892.62        843.48        42.48 o                         
  -2   4  18       1457.87       1480.66        49.60 o                         
  -1   4  18        548.70        558.38        42.34 o                         
   0   4  18        118.23        120.28        40.01 o                         
   1   4  18         12.73         77.84        31.96 o                         
   2   4  18         10.75         -0.83        30.08 o                         
   3   4  18         26.74        -11.27        33.45 o                         
   4   4  18         26.91         -7.11        30.65 o                         
   5   4  18         27.69         11.49        46.54 o                         
  -7   5  18        113.55         86.89        62.37 o                         
  -6   5  18         70.21         72.23        55.43 o                         
  -5   5  18        165.55        125.94        59.38 o                         
  -4   5  18        182.37        224.89        52.15 o                         
  -3   5  18          0.96          5.73        41.41 o                         
  -2   5  18         63.49         58.95        43.56 o                         
  -1   5  18         58.06         44.22        58.92 o                         
   0   5  18        104.39        102.42        44.47 o                         
 -16   1  19          3.52        157.31        75.15 o                         
 -15   1  19          2.43        -54.17        54.17 o                         
 -14   1  19          2.96         24.87        56.16 o                         
 -13   1  19        403.34        419.05        62.92 o                         
 -12   1  19        405.79        417.12        59.81 o                         
 -11   1  19        240.41        198.47        51.65 o                         
 -10   1  19        351.47        348.38        95.97 o                         
  -9   1  19       1137.75       1267.23        61.10 o                         
  -8   1  19        826.04        808.79        91.11 o                         
  -7   1  19        814.08        755.82        34.95 o                         
  -6   1  19          5.87         -5.43        20.19 o                         
  -5   1  19        101.34         85.08        24.92 o                         
  -4   1  19        459.65        507.73        44.14 o                         
  -3   1  19        902.37        853.49        68.24 o                         
  -2   1  19        410.09        368.90        31.37 o                         
  -1   1  19          1.75        -22.06        22.06 o                         
   0   1  19          1.15        -12.49        26.06 o                         
   1   1  19         91.80         95.62        22.84 o                         
   2   1  19       1939.86       1890.47        44.06 o                         
   3   1  19        668.13        674.29        26.11 o                         
   4   1  19         70.79         81.04        19.45 o                         
   5   1  19          1.14          1.21        19.89 o                         
   6   1  19        170.46        148.45        35.72 o                         
   7   1  19        753.66        863.44        79.58 o                         
   8   1  19        640.77        741.93        84.41 o                         
   9   1  19         94.84        140.79       120.01 o                         
 -15   2  19         22.03        -37.94        69.46 o                         
 -14   2  19         51.54         65.58        73.14 o                         
 -13   2  19        376.01        419.17        59.38 o                         
 -12   2  19        320.92        415.42        54.33 o                         
 -11   2  19         51.70         38.21        46.53 o                         
 -10   2  19          7.38          9.81        46.14 o                         
  -9   2  19         67.60         42.71        55.66 o                         
  -8   2  19        116.88         49.91        50.86 o                         
  -7   2  19         14.53         26.23        43.21 o                         
  -6   2  19        305.71        338.60        41.61 o                         
  -5   2  19        216.49        327.96        44.14 o                         
  -4   2  19        341.05        355.41        29.79 o                         
  -3   2  19        159.96        123.29        22.31 o                         
  -2   2  19        450.21        433.19        25.60 o                         
  -1   2  19         43.71         76.59        22.65 o                         
   0   2  19         88.08        137.30        27.29 o                         
   1   2  19        112.66        123.61        26.25 o                         
   2   2  19         39.63         45.53        23.42 o                         
   3   2  19        649.43        640.04        29.79 o                         
   4   2  19       1316.16       1300.28        39.46 o                         
   5   2  19          0.04         25.12        30.23 o                         
   6   2  19        178.80        175.05        60.23 o                         
   7   2  19        306.81        388.62        77.08 o                         
   8   2  19         95.51         86.98        75.05 o                         
 -14   3  19        176.37        147.62        56.91 o                         
 -13   3  19        609.18        660.48        64.41 o                         
 -12   3  19        374.16        442.05        58.16 o                         
 -11   3  19          1.89        -22.60        98.20 o                         
 -10   3  19        324.52        491.35       114.98 o                         
  -9   3  19         57.78        118.56        51.17 o                         
  -8   3  19        122.89         83.77        42.14 o                         
  -7   3  19        613.57        618.48        46.81 o                         
  -6   3  19        319.41        281.89        53.15 o                         
  -5   3  19         44.72         44.85        32.95 o                         
  -4   3  19         19.92         23.58        26.56 o                         
  -3   3  19        689.38        641.34        35.25 o                         
  -2   3  19       1103.38       1083.67        38.70 o                         
  -1   3  19       1535.74       1655.79        50.31 o                         
   0   3  19        497.26        545.21        39.65 o                         
   1   3  19        264.49        312.64        44.14 o                         
   2   3  19        110.12        117.34        32.66 o                         
   3   3  19         27.06         55.99        27.54 o                         
   4   3  19         23.26        120.97        34.60 o                         
   5   3  19         11.47         69.39        47.80 o                         
   6   3  19         67.35        113.07        43.86 o                         
   7   3  19          1.59         50.19       179.17 o                         
 -11   4  19         59.40         38.54        55.46 o                         
 -10   4  19         12.15         49.79        65.33 o                         
  -9   4  19        260.24        286.83        66.54 o                         
  -8   4  19        205.42        215.29        59.04 o                         
  -7   4  19        119.93         97.75        52.41 o                         
  -6   4  19        529.48        620.87        56.65 o                         
  -5   4  19        358.32        335.51        35.45 o                         
  -4   4  19          9.88        -15.53        32.92 o                         
  -3   4  19         25.34         41.70        33.65 o                         
  -2   4  19          0.01          2.94        34.12 o                         
  -1   4  19         28.86         -3.79        32.82 o                         
   0   4  19          0.74        -11.64        36.82 o                         
   1   4  19          4.19         37.23        36.24 o                         
   2   4  19        130.08        154.37        33.99 o                         
   3   4  19         44.90         65.98        31.36 o                         
   4   4  19         64.31         86.20        30.95 o                         
 -16   0  20         32.51        -41.44        92.28 o                         
 -15   0  20         75.19         78.54        93.78 o                         
 -14   0  20        211.66        277.00       143.01 o                         
 -13   0  20          2.35        -32.10        86.21 o                         
 -12   0  20          9.71        -85.09        85.09 o                         
 -11   0  20         10.77        116.49        75.69 o                         
 -10   0  20       1763.97       1981.27       154.02 o                         
  -9   0  20        861.96        818.98       129.32 o                         
  -8   0  20        928.39       1016.96        83.21 o                         
  -7   0  20       1590.09       1547.08        89.76 o                         
  -6   0  20       2014.05       1923.88        93.14 o                         
  -5   0  20       1353.31       1073.19       142.23 o                         
  -4   0  20         66.06         40.28        33.66 o                         
  -3   0  20         23.81         44.41        38.75 o                         
  -2   0  20        523.44        520.97        38.92 o                         
  -1   0  20        261.68        278.12        35.71 o                         
   0   0  20          4.83        -10.12        33.63 o                         
   1   0  20         12.46         15.06        29.80 o                         
   2   0  20          0.80        -20.78        37.16 o                         
   3   0  20        113.02         58.81        27.16 o                         
   4   0  20        786.75        755.51        30.21 o                         
   5   0  20       1585.63       1427.20       135.74 o                         
   6   0  20        421.36        411.85        94.86 o                         
   7   0  20         10.76         68.71        94.05 o                         
   8   0  20          2.15         26.84       102.32 o                         
 -15   1  20          1.94         24.35        70.27 o                         
 -14   1  20          0.32         36.45        55.60 o                         
 -13   1  20        411.69        462.49        87.86 o                         
 -12   1  20        206.62        218.98        59.20 o                         
 -11   1  20        112.58        122.62        55.85 o                         
 -10   1  20        169.91        132.33        60.99 o                         
  -9   1  20         42.90        142.79        63.69 o                         
  -8   1  20         77.55        116.02        50.34 o                         
  -7   1  20        153.67        197.57        54.75 o                         
  -6   1  20         15.67         38.39        27.82 o                         
  -5   1  20        321.63        309.50        34.97 o                         
  -4   1  20        352.49        369.89        50.61 o                         
  -3   1  20        859.12        810.37        37.29 o                         
  -2   1  20        334.61        416.55        38.02 o                         
  -1   1  20         19.56          3.07        26.48 o                         
   0   1  20        152.54        131.41        23.63 o                         
   1   1  20        434.45        439.85        28.58 o                         
   2   1  20          6.16        -20.90        20.90 o                         
   3   1  20          7.01         19.45        17.74 o                         
   4   1  20         60.50         83.80        19.02 o                         
   5   1  20         65.67         81.88        25.36 o                         
   6   1  20        311.70        335.04        69.65 o                         
   7   1  20        181.19        214.00        73.67 o                         
   8   1  20         22.89         22.23        81.17 o                         
 -15   2  20        392.84        368.00        76.91 o                         
 -14   2  20        201.61        202.86        65.68 o                         
 -13   2  20         27.04         65.43        68.67 o                         
 -12   2  20         31.12         86.17        50.98 o                         
 -11   2  20        186.86        189.65        49.06 o                         
 -10   2  20        351.43        363.68        62.14 o                         
  -9   2  20        149.84        102.12        22.71 o                         
  -8   2  20         28.96        -43.42        43.42 o                         
  -7   2  20         17.78         18.74        24.31 o                         
  -6   2  20         74.41         59.65        30.41 o                         
  -5   2  20        412.58        460.98        30.87 o                         
  -4   2  20        879.50        938.12        34.10 o                         
  -3   2  20         10.75         15.38        25.40 o                         
  -2   2  20          2.47         16.55        28.11 o                         
  -1   2  20        420.90        422.20        29.79 o                         
   0   2  20       1270.14       1288.77        44.05 o                         
   1   2  20       1537.39       1607.64        39.89 o                         
   2   2  20        266.02        270.56        29.30 o                         
   3   2  20        230.28        226.07        25.03 o                         
   4   2  20        143.01        118.83        22.00 o                         
   5   2  20        294.88        226.29        32.97 o                         
   6   2  20         20.08         16.38       151.92 o                         
   7   2  20          1.02         12.04        76.78 o                         
 -13   3  20          1.37         60.84        50.94 o                         
 -12   3  20         18.11          7.66        60.69 o                         
 -11   3  20         50.81         64.26        52.21 o                         
 -10   3  20         26.16         29.22        65.47 o                         
  -9   3  20         61.19        -52.35        96.54 o                         
  -8   3  20         29.32         29.51        44.92 o                         
  -7   3  20         22.60          2.57        42.61 o                         
  -6   3  20        145.59        114.32        43.69 o                         
  -5   3  20         93.19         49.34        24.39 o                         
  -4   3  20         26.08         39.76        27.80 o                         
  -3   3  20         88.68         63.20        29.68 o                         
  -2   3  20        127.28         92.45        29.09 o                         
  -1   3  20         28.06         46.11        29.79 o                         
   0   3  20        123.04        132.10        29.70 o                         
   1   3  20        239.67        215.87        30.96 o                         
   2   3  20         18.59         57.02        28.23 o                         
   3   3  20         36.40         57.01        39.61 o                         
   4   3  20         68.96        122.28        44.76 o                         
   5   3  20         13.00         46.21        54.33 o                         
 -10   4  20        323.97        282.84        65.33 o                         
  -9   4  20        105.28        128.96        66.42 o                         
  -8   4  20          1.14        -61.20        84.46 o                         
  -7   4  20         18.13         35.62        59.62 o                         
  -6   4  20         81.39        149.49        53.36 o                         
  -5   4  20        503.20        498.33        55.15 o                         
  -4   4  20        238.34        207.08        42.95 o                         
  -3   4  20        177.07        173.80        35.89 o                         
  -2   4  20        270.62        276.84        56.03 o                         
  -1   4  20        395.00        410.68        39.41 o                         
   0   4  20        402.55        379.10        40.66 o                         
   1   4  20        215.57        190.42        33.63 o                         
   2   4  20         15.83         14.82        38.65 o                         
 -15   1  21         71.55        170.37        72.16 o                         
 -14   1  21        157.21        113.47        61.66 o                         
 -13   1  21        235.03        173.33        91.28 o                         
 -12   1  21        454.87        502.19        62.17 o                         
 -11   1  21        367.30        420.92        74.11 o                         
 -10   1  21         52.06        138.68        51.66 o                         
  -9   1  21         25.15         52.78        54.40 o                         
  -8   1  21        303.69        375.72        67.28 o                         
  -7   1  21       1379.90       1476.27        78.83 o                         
  -6   1  21        761.03        772.71        58.09 o                         
  -5   1  21         74.26        106.93        32.59 o                         
  -4   1  21        294.78        256.34        28.62 o                         
  -3   1  21        368.83        335.20        30.90 o                         
  -2   1  21        458.41        460.17        32.06 o                         
  -1   1  21        132.03        197.10        31.79 o                         
   0   1  21         13.36         -9.23        24.05 o                         
   1   1  21         70.25         61.78        23.52 o                         
   2   1  21        114.76        142.14        26.39 o                         
   3   1  21        170.35        182.68        23.62 o                         
   4   1  21        215.77        192.69        17.73 o                         
   5   1  21        127.59        157.50        77.20 o                         
   6   1  21        404.81        422.06        73.36 o                         
   7   1  21        539.59        682.68       148.08 o                         
 -14   2  21         51.25         50.19       148.60 o                         
 -13   2  21         20.26         63.89        64.31 o                         
 -12   2  21         78.90        163.02        63.11 o                         
 -11   2  21        517.69        575.00        67.58 o                         
 -10   2  21        458.29        501.00        60.30 o                         
  -9   2  21         95.57        190.69        48.29 o                         
  -8   2  21         87.62        109.39        23.24 o                         
  -7   2  21         32.67         36.73        30.00 o                         
  -6   2  21          0.56         57.94        37.55 o                         
  -5   2  21          1.91         12.12        37.12 o                         
  -4   2  21         89.01         71.02        31.05 o                         
  -3   2  21        168.52        166.47        32.21 o                         
  -2   2  21        295.82        337.53        34.06 o                         
  -1   2  21        176.85        187.58        36.30 o                         
   0   2  21         32.46          8.70        27.89 o                         
   1   2  21         78.02         81.59        30.79 o                         
   2   2  21         53.95         61.76        28.45 o                         
   3   2  21        313.20        300.94        28.71 o                         
   4   2  21        220.02        184.81        33.88 o                         
   5   2  21         26.85         67.40        41.24 o                         
   6   2  21         19.18        198.52       104.73 o                         
 -12   3  21        182.93        282.55        66.76 o                         
 -11   3  21         15.48         49.82        54.35 o                         
 -10   3  21          5.64          0.12        52.69 o                         
  -9   3  21         21.69         70.94        49.97 o                         
  -8   3  21        124.54        150.03        46.53 o                         
  -7   3  21         50.24         36.84        41.00 o                         
  -6   3  21         37.06         14.99        39.06 o                         
  -5   3  21        126.20         94.64        43.29 o                         
  -4   3  21         59.11         68.83        25.01 o                         
  -3   3  21        440.78        423.27        28.55 o                         
  -2   3  21       1292.92       1256.19        48.08 o                         
  -1   3  21        264.43        292.24        36.08 o                         
   0   3  21         31.51         19.19        29.26 o                         
   1   3  21        164.78        197.02        33.62 o                         
   2   3  21        893.57        803.22        49.88 o                         
   3   3  21       1086.01       1007.63        47.32 o                         
   4   3  21        252.67        252.47        42.78 o                         
  -8   4  21         30.83         43.28       102.13 o                         
  -7   4  21        142.77        242.65        68.23 o                         
  -6   4  21        205.86        257.04        56.78 o                         
  -5   4  21         76.44         90.20        50.64 o                         
  -4   4  21        108.33         62.25        54.34 o                         
  -3   4  21          1.51        -31.56        33.09 o                         
  -2   4  21        271.60        310.08        40.46 o                         
  -1   4  21        344.35        345.24        39.25 o                         
   0   4  21        108.26         55.48        37.57 o                         
 -14   0  22         52.09        117.19        98.29 o                         
 -13   0  22         76.38         82.24       142.15 o                         
 -12   0  22        559.60        622.56       103.71 o                         
 -11   0  22         13.42        -70.38        85.52 o                         
 -10   0  22       1362.84       1508.86       109.41 o                         
  -9   0  22       1477.71       1582.83       108.65 o                         
  -8   0  22        442.01        558.08        82.99 o                         
  -7   0  22         82.76         -0.32        65.65 o                         
  -6   0  22        195.53        301.96       111.28 o                         
  -5   0  22       1115.04       1169.32        68.11 o                         
  -4   0  22       2023.59       2215.38       100.41 o                         
  -3   0  22        561.21        537.35        42.56 o                         
  -2   0  22          1.44         -9.64        32.22 o                         
  -1   0  22         73.85         70.40        36.96 o                         
   0   0  22          9.68         19.78        53.48 o                         
   1   0  22         81.92         65.49        31.96 o                         
   2   0  22         95.23        131.62        34.07 o                         
   3   0  22          3.07         -7.71        27.98 o                         
   4   0  22          5.05        -59.00        79.02 o                         
   5   0  22         15.33        250.59        85.84 o                         
   6   0  22        350.93        430.43       155.14 o                         
 -14   1  22         27.63        124.81        68.12 o                         
 -13   1  22        139.81        168.87        86.93 o                         
 -12   1  22          0.40         -0.41        59.51 o                         
 -11   1  22         21.81        -38.58        52.41 o                         
 -10   1  22          4.21          6.78        50.00 o                         
  -9   1  22        512.46        580.09        56.43 o                         
  -8   1  22        523.85        536.85        54.87 o                         
  -7   1  22         64.79        113.07        47.02 o                         
  -6   1  22         55.02         99.17        46.53 o                         
  -5   1  22        418.92        439.67        52.48 o                         
  -4   1  22        335.40        304.68        57.02 o                         
  -3   1  22         78.48         93.26        38.01 o                         
  -2   1  22          0.03        -16.68        39.25 o                         
  -1   1  22         22.95         35.41        32.42 o                         
   0   1  22         52.68         43.43        22.84 o                         
   1   1  22        128.03        151.99        23.85 o                         
   2   1  22          0.23         -1.33        21.52 o                         
   3   1  22        243.84        203.74        27.03 o                         
   4   1  22        264.36        271.95        33.26 o                         
   5   1  22         61.05        100.69        73.44 o                         
   6   1  22         35.92         31.10       136.94 o                         
 -13   2  22        190.68        243.79        95.84 o                         
 -12   2  22         55.89         74.35        59.44 o                         
 -11   2  22         44.50        110.20        56.06 o                         
 -10   2  22        127.06        223.11        58.30 o                         
  -9   2  22        212.07        328.36        63.33 o                         
  -8   2  22         17.00         -4.18        47.43 o                         
  -7   2  22         52.86        105.11        41.08 o                         
  -6   2  22          2.92         34.36        42.10 o                         
  -5   2  22        293.24        385.60        54.95 o                         
  -4   2  22        290.78        301.02        39.60 o                         
  -3   2  22          5.02         25.79        40.72 o                         
  -2   2  22          1.11        -16.23        42.01 o                         
  -1   2  22        414.41        452.96        48.78 o                         
   0   2  22       1261.08       1312.95        42.15 o                         
   1   2  22        786.21        770.62        43.44 o                         
   2   2  22         61.50         40.63        27.06 o                         
   3   2  22          9.13         37.09        26.08 o                         
   4   2  22         98.30         61.94        45.88 o                         
   5   2  22        370.96        403.75       108.17 o                         
 -10   3  22          1.21         57.94        75.65 o                         
  -9   3  22         72.84         85.03        52.75 o                         
  -8   3  22        128.12        180.37        52.16 o                         
  -7   3  22          9.97         12.73        46.65 o                         
  -6   3  22         84.08         67.61        36.06 o                         
  -5   3  22         32.30         80.42        34.78 o                         
  -4   3  22          0.02         60.60        34.42 o                         
  -3   3  22        178.08        217.57        37.50 o                         
  -2   3  22          1.48         -0.65        26.74 o                         
  -1   3  22        181.34        190.59        27.87 o                         
   0   3  22          0.35         11.83        30.12 o                         
   1   3  22         78.84         34.03        31.56 o                         
   2   3  22         43.11         60.52        32.04 o                         
 -13   1  23         90.94        123.55        61.40 o                         
 -12   1  23        152.79        131.42        59.84 o                         
 -11   1  23         11.55         73.50        56.32 o                         
 -10   1  23          7.63         38.03        53.70 o                         
  -9   1  23         31.76         17.23        50.67 o                         
  -8   1  23        324.26        437.74        67.46 o                         
  -7   1  23       1185.69       1256.45        98.38 o                         
  -6   1  23        589.36        600.15        52.50 o                         
  -5   1  23         91.88        192.41        44.30 o                         
  -4   1  23         28.35         16.26        32.42 o                         
  -3   1  23        317.47        335.87        36.22 o                         
  -2   1  23        835.10        903.77        37.80 o                         
  -1   1  23        675.76        709.84        36.35 o                         
   0   1  23          1.52         18.94        28.21 o                         
   1   1  23         59.22         83.02        25.00 o                         
   2   1  23         13.09         18.35        24.37 o                         
   3   1  23        258.83        202.48        35.66 o                         
   4   1  23        209.08        182.22        71.61 o                         
 -11   2  23         91.15        110.27        61.08 o                         
 -10   2  23         31.09        102.15        56.33 o                         
  -9   2  23          7.37         53.76        54.31 o                         
  -8   2  23         23.77         -2.89        56.28 o                         
  -7   2  23         96.07          5.14        46.89 o                         
  -6   2  23        740.36        769.26        57.50 o                         
  -5   2  23         67.85         39.43        30.39 o                         
  -4   2  23        186.37        202.95        34.19 o                         
  -3   2  23        547.22        595.90        56.76 o                         
  -2   2  23        353.53        319.04        40.30 o                         
  -1   2  23         54.61         40.11        35.00 o                         
   0   2  23         29.17         48.17        31.84 o                         
   1   2  23          0.58         38.35        33.43 o                         
   2   2  23        154.62        146.09        31.44 o                         
   3   2  23          0.01         21.81        32.98 o                         
  -8   3  23         35.88         91.69        47.16 o                         
  -7   3  23          3.20         12.15        43.21 o                         
  -6   3  23         70.07        106.29        39.36 o                         
  -5   3  23         16.91        -12.89        31.64 o                         
  -4   3  23         25.13         28.66        34.75 o                         
  -3   3  23          3.51          8.24        31.83 o                         
  -2   3  23         58.43         51.73        43.81 o                         
  -1   3  23         67.71         60.79        32.97 o                         
   0   3  23        156.70        164.37        33.91 o                         
 -12   0  24         45.99         96.20       143.12 o                         
 -11   0  24         26.99        -15.89        86.64 o                         
 -10   0  24         57.13         71.17        71.82 o                         
  -9   0  24          9.24          5.57        77.52 o                         
  -8   0  24          4.73         50.18        63.43 o                         
  -7   0  24         69.87        101.53        63.35 o                         
  -6   0  24        521.60        542.73        85.03 o                         
  -5   0  24       1065.05       1160.95       111.96 o                         
  -4   0  24       1288.14       1434.66        73.29 o                         
  -3   0  24        166.98        202.83        52.58 o                         
  -2   0  24         10.82         61.08        37.46 o                         
  -1   0  24         63.95         91.44        39.14 o                         
   0   0  24        540.81        553.77        43.34 o                         
   1   0  24        718.85        682.83        47.00 o                         
   2   0  24         95.53         81.80        30.78 o                         
   3   0  24        377.56        386.19        86.32 o                         
 -11   1  24         50.78        138.16        65.16 o                         
 -10   1  24         71.36         41.53        55.05 o                         
  -9   1  24        307.43        482.68        87.20 o                         
  -8   1  24          2.86          5.80       115.36 o                         
  -7   1  24          5.87         -4.63        47.18 o                         
  -6   1  24          5.73         17.12        45.31 o                         
  -5   1  24        142.40        197.49        47.12 o                         
  -4   1  24        177.51        138.11        46.92 o                         
  -3   1  24         14.76         -1.59        30.29 o                         
  -2   1  24        103.51        142.70        32.87 o                         
  -1   1  24        534.68        578.12        38.89 o                         
   0   1  24        351.92        443.23        38.46 o                         
   1   1  24          8.51         27.55        25.97 o                         
   2   1  24         11.73          8.32        21.97 o                         
  -9   2  24        808.17        891.06        68.56 o                         
  -8   2  24        421.20        402.53        60.45 o                         
  -7   2  24         28.93         38.68        55.64 o                         
  -6   2  24        208.31        278.94        90.55 o                         
  -5   2  24          1.89         24.66        52.52 o                         
  -4   2  24        237.17        196.36        42.13 o                         
  -3   2  24        168.77        151.76        38.01 o                         
  -2   2  24         72.29         94.20        37.13 o                         
  -1   2  24          0.79         -9.87        39.40 o                         
   0   2  24        169.90        188.40        39.59 o                         
   1   2  24        145.60        225.88        46.43 o                         
  -9   1  25          9.89        122.56        55.82 o                         
  -8   1  25          5.07         13.71        50.49 o                         
  -7   1  25        207.10        219.83        54.04 o                         
  -6   1  25        407.27        601.25        62.18 o                         
  -5   1  25        331.83        352.54        76.67 o                         
  -4   1  25        133.68        160.17        60.77 o                         
  -3   1  25        102.01        153.20        44.10 o                         
  -2   1  25        191.01        145.37        30.64 o                         
  -1   1  25        287.77        305.78        35.87 o                         
   0   1  25         49.32         44.59        27.31 o                         
  -6   2  25         11.94        -11.16        47.72 o                         
  -5   2  25          1.88          6.21        53.13 o                         
  -4   2  25          1.38        102.47        46.51 o                         
  -3   2  25          7.40         20.56        37.09 o                         
  -6   0  26          9.04         24.32        61.12 o                         
  -5   0  26          1.80         -5.14        57.56 o                         
  -4   0  26        385.26        477.68        82.11 o                         
  -3   0  26       1290.34       1463.98        74.25 o                         
                                                                                
